# Supplementary material for: Aberrant activation of the human sex-determining gene in early embryonic development results in postnatal growth retardation and lethality in mice
Source: Sci Rep. 2017 Jun 23;7:4113. doi: 10.1038/s41598-017-04117-6 (PMC5482865; doi:10.1038/s41598-017-04117-6)
Supplement: Supplementary file 2 — Supplemental Table S1 [file 41598_2017_4117_MOESM2_ESM.xls]

## Sheet: Brain
Supplemental Table S1A. Differential gene expression in the brain between SRY-ON vs SRY-OFF mice
SYMBOL	ACCESSION	Log2(ON/OFF)	DEFINITION
LOC100047583	XM_001479138.1	1.61299	similar to apolipoprotein D (LOC100047583), mRNA.
8430408G22Rik	NM_145980.1	1.47608	RIKEN cDNA 8430408G22 gene (8430408G22Rik), mRNA.
Vwf	NM_011708.3	1.39715	Von Willebrand factor homolog (Vwf), mRNA.
Fam107a	NM_183187.3	1.3837	family with sequence similarity 107, member A (Fam107a), mRNA.
Agt	NM_007428.3	1.30717	angiotensinogen (serpin peptidase inhibitor, clade A, member 8) (Agt), mRNA.
Sult1a1	NM_133670.1	1.25421	sulfotransferase family 1A, phenol-preferring, member 1 (Sult1a1), mRNA.
Arrdc4	NM_001042592.2	1.22544	arrestin domain containing 4 (Arrdc4), transcript variant 1, mRNA.
S100a8	NM_013650.2	0.986748	S100 calcium binding protein A8 (calgranulin A) (S100a8), mRNA.
Edn1	NM_010104.2	0.983951	endothelin 1 (Edn1), mRNA.
Avp	NM_009732.1	0.977445	arginine vasopressin (Avp), mRNA.
Txnip	NM_001009935.2	0.958646	thioredoxin interacting protein (Txnip), transcript variant 1, mRNA.
Igfbp3	NM_008343.2	0.955022	insulin-like growth factor binding protein 3 (Igfbp3), mRNA.
Vegfa	NM_001025250.2	0.869798	vascular endothelial growth factor A (Vegfa), transcript variant 1, mRNA.
Ly6a	NM_010738.2	0.852597	lymphocyte antigen 6 complex, locus A (Ly6a), mRNA.
Hmgcs2	NM_008256.3	0.823983	3-hydroxy-3-methylglutaryl-Coenzyme A synthase 2 (Hmgcs2), nuclear gene encoding mitochondrial protein, mRNA.
Mt1	NM_013602.2	0.768591	metallothionein 1 (Mt1), mRNA.
Crybb1	NM_023695.2	0.754953	crystallin, beta B1 (Crybb1), mRNA.
Wfdc2	NM_026323.2	0.68363	WAP four-disulfide core domain 2 (Wfdc2), mRNA.
Angpt2	NM_007426.3	0.677747	angiopoietin 2 (Angpt2), mRNA.
Mertk	NM_008587.1	0.661376	c-mer proto-oncogene tyrosine kinase (Mertk), mRNA.
Apoa1	NM_009692.2	0.657307	apolipoprotein A-I (Apoa1), mRNA.
Gdpd3	NM_024228.2	0.644592	glycerophosphodiester phosphodiesterase domain containing 3 (Gdpd3), mRNA.
Cirbp	NM_007705.2	0.636139	cold inducible RNA binding protein (Cirbp), mRNA.
Rps15a	NM_170669.2	0.619557	ribosomal protein S15a (Rps15a), mRNA.
1500012F01Rik	NM_001081005.1	0.599135	RIKEN cDNA 1500012F01 gene (1500012F01Rik), mRNA.
4930570C03Rik	NM_026353.2	0.595927	RIKEN cDNA 4930570C03 gene (4930570C03Rik), mRNA.
Jmjd1a	NM_173001.1	0.588286	jumonji domain containing 1A (Jmjd1a), transcript variant 1, mRNA.
Fkbp5	NM_010220.2	0.58551	FK506 binding protein 5 (Fkbp5), mRNA.
Slc2a1	NM_011400.2	0.572891	solute carrier family 2 (facilitated glucose transporter), member 1 (Slc2a1), mRNA.
Grp	NM_175012.2	0.552865	gastrin releasing peptide (Grp), mRNA.
Slc25a34	NM_001013780.1	0.550571	solute carrier family 25, member 34 (Slc25a34), mRNA.
2410008K03Rik	NM_028022.1	0.535262	RIKEN cDNA 2410008K03 gene (2410008K03Rik), mRNA.
Ly6c1	NM_010741.2	0.528297	lymphocyte antigen 6 complex, locus C1 (Ly6c1), mRNA.
Lrrtm1	NM_028880.2	0.527832	leucine rich repeat transmembrane neuronal 1 (Lrrtm1), mRNA.
Inpp5k	NM_008916.2	0.517117	inositol polyphosphate 5-phosphatase K (Inpp5k), mRNA.
Acot11	NM_025590.3	0.514628	acyl-CoA thioesterase 11 (Acot11), mRNA.
Myo5a	NM_010864.2	0.511737	myosin Va (Myo5a), mRNA.
Htra1	NM_019564.2	0.503546	HtrA serine peptidase 1 (Htra1), mRNA.
Slc27a1	NM_011977.2	0.499313
Prodh	NM_011172.2	0.491452	proline dehydrogenase (Prodh), nuclear gene encoding mitochondrial protein, mRNA.
2610020O08Rik	NM_025937.2	0.489484	RIKEN cDNA 2610020O08 gene (2610020O08Rik), mRNA.
Ankrd37	NM_001039562.1	0.489304	ankyrin repeat domain 37 (Ankrd37), mRNA.
Per1	NM_011065.2	0.487177	period homolog 1 (Drosophila) (Per1), mRNA.
Cldn1	NM_016674.2	0.484888	claudin 1 (Cldn1), mRNA.
Pik3ip1	NM_178149.4	0.482753	phosphoinositide-3-kinase interacting protein 1 (Pik3ip1), mRNA.
Gstm1	NM_010358.4	0.477587	glutathione S-transferase, mu 1 (Gstm1), mRNA.
Stxbp2	NM_011503.2	0.477031
Gpm6a	NM_153581.2	0.471105	glycoprotein m6a (Gpm6a), mRNA.
Smox	NM_145533.1	0.470418	spermine oxidase (Smox), mRNA.
Cdc23	NM_178347	0.470202
Stx3	NM_011502.2	0.469544	syntaxin 3 (Stx3), transcript variant C, mRNA.
Id1	NM_010495.2	0.468092	inhibitor of DNA binding 1 (Id1), mRNA.
Appl2	NM_145220.2	0.454961	adaptor protein, phosphotyrosine interaction, PH domain and leucine zipper containing 2 (Appl2), mRNA.
Gbx2	NM_010262.3	0.454568	gastrulation brain homeobox 2 (Gbx2), mRNA.
Zfhx3	NM_007496.2	0.450377	zinc finger homeobox 3 (Zfhx3), mRNA.
Pcdh10	NM_011043.3	0.44834	protocadherin 10 (Pcdh10), transcript variant 4, mRNA.
Nipsnap1	NM_008698.2	0.447428	4-nitrophenylphosphatase domain and non-neuronal SNAP25-like protein homolog 1 (C. elegans) (Nipsnap1), mRNA.
Slc7a3	NM_007515.2	0.447307	solute carrier family 7 (cationic amino acid transporter, y+ system), member 3 (Slc7a3), mRNA.
Pdk4	NM_013743.2	0.4392	pyruvate dehydrogenase kinase, isoenzyme 4 (Pdk4), mRNA.
Islr2	NM_177193.4	0.438018	immunoglobulin superfamily containing leucine-rich repeat 2 (Islr2), mRNA.
Abcg1	NM_009593	0.436893
Mycl1	NM_008506.2	0.435799	v-myc myelocytomatosis viral oncogene homolog 1, lung carcinoma derived (avian) (Mycl1), mRNA.
Eif4ebp1	NM_007918.3	0.434754	eukaryotic translation initiation factor 4E binding protein 1 (Eif4ebp1), mRNA.
Xpa	NM_011728.1	0.433944	xeroderma pigmentosum, complementation group A (Xpa), mRNA.
Tcea2	NM_009326.1	0.433248	transcription elongation factor A (SII), 2 (Tcea2), mRNA.
Timp4	NM_080639.3	0.43262	tissue inhibitor of metalloproteinase 4 (Timp4), mRNA.
Stra13	NM_016665.1	0.432203	stimulated by retinoic acid 13 (Stra13), mRNA.
Tmem151a	NM_001001885.1	0.431891	transmembrane protein 151A (Tmem151a), mRNA.
Odf4	NM_145746.1	0.431652	outer dense fiber of sperm tails 4 (Odf4), mRNA.
Armcx5	NM_001009575.2	0.431347	armadillo repeat containing, X-linked 5 (Armcx5), mRNA.
Cyp2j9	NM_028979.2	0.431205	cytochrome P450, family 2, subfamily j, polypeptide 9 (Cyp2j9), mRNA.
Mgp	NM_008597.3	0.430336	matrix Gla protein (Mgp), mRNA.
Aqp1	NM_007472.2	0.428665	aquaporin 1 (Aqp1), mRNA.
Trpm3	NM_001035244.1	0.428193	transient receptor potential cation channel, subfamily M, member 3 (Trpm3), transcript variant 7, mRNA.
Stag3	NM_016964.1	0.427688	stromal antigen 3 (Stag3), mRNA.
Chst2	NM_018763.1	0.424555	carbohydrate sulfotransferase 2 (Chst2), mRNA.
a2ld1	NM_145466.1	0.418403	AIG2-like domain 1 (a2ld1), mRNA.
Rad52	NM_011236.1	0.417701	RAD52 homolog (S. cerevisiae) (Rad52), mRNA.
P2ry14	NM_133200.3	0.417502	purinergic receptor P2Y, G-protein coupled, 14 (P2ry14), transcript variant 1, mRNA.
Ttr	NM_013697.3	0.415024	transthyretin (Ttr), mRNA.
Gap43	NM_008083.2	0.414859	growth associated protein 43 (Gap43), mRNA.
Aloxe3	NM_011786.1	0.414328	arachidonate lipoxygenase 3 (Aloxe3), mRNA.
Ube2j2	NM_001039158.1	0.410396	ubiquitin-conjugating enzyme E2, J2 homolog (yeast) (Ube2j2), transcript variant 3, mRNA.
Bbc3	NM_133234.1	0.408122	BCL2 binding component 3 (Bbc3), mRNA.
Gjb6	NM_001010937.1	0.405789	gap junction protein, beta 6 (Gjb6), transcript variant 2, mRNA.
Nts	NM_024435.2	0.403455	neurotensin (Nts), mRNA.
Slc15a2	NM_021301.1	0.402594	solute carrier family 15 (H+/peptide transporter), member 2 (Slc15a2), mRNA.
Arl4a	NM_007487.3	0.401648	ADP-ribosylation factor-like 4A (Arl4a), transcript variant 1, mRNA.
Gata2	NM_008090.4	0.401388	GATA binding protein 2 (Gata2), mRNA.
Morf4l1	NM_001039147.1	0.400839	mortality factor 4 like 1 (Morf4l1), transcript variant 1, mRNA.
Igbp1	NM_008784.2	0.400013	immunoglobulin (CD79A) binding protein 1 (Igbp1), mRNA.
Trex1	NM_011637.6	0.399186	three prime repair exonuclease 1 (Trex1), transcript variant 1, mRNA.
Ino80c	NM_172625.2	0.398079	INO80 complex subunit C (Ino80c), mRNA.
Arrdc3	NM_178917.2	0.396772
Igf1r	NM_010513.2	0.39303	insulin-like growth factor I receptor (Igf1r), mRNA.
Ddx5	NM_007840.3	0.391896	DEAD (Asp-Glu-Ala-Asp) box polypeptide 5 (Ddx5), mRNA.
LOC100047214	XM_001477665.1	0.388584	s musculus similar to PTEN induced putative kinase 1 (LOC100047214), mRNA.
Hnrpdl	NM_016690.2	0.388494	heterogeneous nuclear ribonucleoprotein D-like (Hnrpdl), mRNA.
Ulk2	NM_013881.3	0.388379	Unc-51 like kinase 2 (C. elegans) (Ulk2), mRNA.
Kctd3	NM_172650.2	0.38814	potassium channel tetramerisation domain containing 3 (Kctd3), mRNA.
Lox	NM_010728.1	0.386266	lysyl oxidase (Lox), mRNA.
Rpl29	NM_009082.2	0.384333	ribosomal protein L29 (Rpl29), mRNA.
Hsdl1	NM_175185.3	0.380958	hydroxysteroid dehydrogenase like 1 (Hsdl1), mRNA.
Runx1t1	NM_009822.1	0.380518	runt-related transcription factor 1; translocated to, 1 (cyclin D-related) (Runx1t1), mRNA.
Igfbp7	NM_008048.2	0.380475	insulin-like growth factor binding protein 7 (Igfbp7), mRNA.
Hexim2	NM_027658.1	0.380397	hexamthylene bis-acetamide inducible 2 (Hexim2), mRNA.
Rad9b	NM_144912.3	0.379914	RAD9 homolog B (S. cerevisiae) (Rad9b), mRNA.
Eef2k	NM_007908	0.379592
Tgfbi	NM_009369.1	0.379448	transforming growth factor, beta induced (Tgfbi), mRNA.
BC051142	NM_001001177.1	0.379011	cDNA sequence BC051142 (BC051142), mRNA.
B230342M21Rik	NM_133898.3	0.378376	RIKEN cDNA B230342M21 gene (B230342M21Rik), mRNA.
Dhx15	NM_001042620.1	0.377952	DEAH (Asp-Glu-Ala-His) box polypeptide 15 (Dhx15), transcript variant 1, mRNA.
Aldh1l2	NM_153543.1	0.376225	aldehyde dehydrogenase 1 family, member L2 (Aldh1l2), mRNA.
Hist1h1c	NM_015786.1	0.37546	histone cluster 1, H1c (Hist1h1c), mRNA.
2610524H06Rik	NM_181075.3	0.375165	RIKEN cDNA 2610524H06 gene (2610524H06Rik), mRNA.
Paf1	NM_019458.2	0.37494	Paf1, RNA polymerase II associated factor, homolog (S. cerevisiae) (Paf1), mRNA.
C1qc	NM_007574.2	0.374742	complement component 1, q subcomponent, C chain (C1qc), mRNA.
Smyd3	NM_027188.3	0.373888	SET and MYND domain containing 3 (Smyd3), mRNA.
Abhd14b	NM_029631.2	0.372951	abhydrolase domain containing 14b (Abhd14b), mRNA.
Rpl22	NM_009079.2	0.372715	ribosomal protein L22 (Rpl22), mRNA.
5730469M10Rik	NM_027464.1	0.37261	RIKEN cDNA 5730469M10 gene (5730469M10Rik), mRNA.
Cercam	NM_207298.2	0.372174	cerebral endothelial cell adhesion molecule (Cercam), mRNA.
Bcl11b	NM_021399.2	0.371534	B-cell leukemia/lymphoma 11B (Bcl11b), transcript variant 2, mRNA.
Sertad4	NM_198247.1	0.371505	SERTA domain containing 4 (Sertad4), mRNA.
Frat2	NM_177603.1	0.371299	frequently rearranged in advanced T-cell lymphomas 2 (Frat2), mRNA.
Ypel1	NM_023249.4	0.36972	yippee-like 1 (Drosophila) (Ypel1), mRNA.
Zfp90	NM_011764.2	0.368044
Tmem178	NM_026516.2	0.366966	transmembrane protein 178 (Tmem178), mRNA.
Pnpla2	NM_025802.2	0.366381	patatin-like phospholipase domain containing 2 (Pnpla2), mRNA.
Isl1	NM_021459.3	0.363598	ISL1 transcription factor, LIM/homeodomain (Isl1), mRNA.
Sars	NM_011319.2	0.362271	seryl-aminoacyl-tRNA synthetase (Sars), mRNA.
Hdac10	NM_199198.1	0.360963	histone deacetylase 10 (Hdac10), mRNA.
Anapc11	NM_025389.3	0.360479	anaphase promoting complex subunit 11 (Anapc11), transcript variant 2, mRNA.
Mapk1ip1	NM_001045483.1	0.358693	mitogen-activated protein kinase 1 interacting protein 1 (Mapk1ip1), transcript variant 1, mRNA.
Hnrpa1	NM_001039129.1	0.358688	heterogeneous nuclear ribonucleoprotein A1 (Hnrpa1), transcript variant 2, mRNA.
Cry2	NM_009963.3	0.358256	cryptochrome 2 (photolyase-like) (Cry2), mRNA.
LOC100041290	XM_001476109.1	0.357008	s musculus hypothetical protein LOC100041290 (LOC100041290), mRNA.
Phf7	NM_027949.1	0.355434	PHD finger protein 7 (Phf7), mRNA.
Emb	NM_010330.3	0.355259	embigin (Emb), mRNA.
Pcsk4	NM_008793.1	0.355169	proprotein convertase subtilisin/kexin type 4 (Pcsk4), mRNA.
Use1	NM_025917.3	0.353696	unconventional SNARE in the ER 1 homolog (S. cerevisiae) (Use1), transcript variant 1, mRNA.
Rhebl1	NM_026967.3	0.353468	Ras homolog enriched in brain like 1 (Rhebl1), mRNA.
Klhdc9	NM_001033039.2	0.351943	kelch domain containing 9 (Klhdc9), mRNA.
Alkbh3	NM_026944.1	0.351775	alkB, alkylation repair homolog 3 (E. coli) (Alkbh3), mRNA. XM_924276
1190005I06Rik	NM_197988.1	0.351483	RIKEN cDNA 1190005I06 gene (1190005I06Rik), mRNA.
Tmed4	NM_134020.1	0.350448	transmembrane emp24 protein transport domain containing 4 (Tmed4), mRNA.
Chac1	NM_026929.3	0.350197	ChaC, cation transport regulator-like 1 (E. coli) (Chac1), mRNA.
Rnmt	NM_026440.3	0.349444	RNA (guanine-7-) methyltransferase (Rnmt), mRNA.
Mgat4b	NM_145926.2	0.349288	mannoside acetylglucosaminyltransferase 4, isoenzyme B (Mgat4b), mRNA.
Scn1a	NM_018733.1	0.348287
LOC100039532	XM_001473099.1	0.34754	s musculus similar to ribosomal protein L35a (LOC100039532), mRNA.
Polr3k	NM_025901.3	0.345992	polymerase (RNA) III (DNA directed) polypeptide K (Polr3k), mRNA.
2810046M22Rik	NM_026621.1	0.3458
Nt5e	NM_011851.2	0.344766	5' nucleotidase, ecto (Nt5e), mRNA.
B930041F14Rik	NM_178699.3	0.344343	RIKEN cDNA B930041F14 gene (B930041F14Rik), mRNA.
Nnat	NM_180960.2	0.344199	neuronatin (Nnat), transcript variant 2, mRNA.
St8sia4	NM_009183.1	0.34398	ST8 alpha-N-acetyl-neuraminide alpha-2,8-sialyltransferase 4 (St8sia4), mRNA.
Csnk1e	NM_013767.5	0.342927	casein kinase 1, epsilon (Csnk1e), mRNA.
Kcnrg	NM_001039105.2	0.342417	potassium channel regulator (Kcnrg), transcript variant 1, mRNA.
Cbs	NM_144855.2	0.342085	cystathionine beta-synthase (Cbs), transcript variant 1, mRNA.
Vldlr	NM_013703.1	0.341687	very low density lipoprotein receptor (Vldlr), mRNA.
Flt1	NM_010228.3	0.341492	FMS-like tyrosine kinase 1 (Flt1), mRNA.
2810485I05Rik	NM_176836.3	0.340599	RIKEN cDNA 2810485I05 gene (2810485I05Rik), mRNA.
Mfsd10	NM_026660.2	0.339852	major facilitator superfamily domain containing 10 (Mfsd10), mRNA.
Akap8l	NM_017476.2	0.339465	A kinase (PRKA) anchor protein 8-like (Akap8l), mRNA.
Lamp2	NM_010685.2	0.339364
Cugbp2	NM_010160.2	0.339084	CUG triplet repeat, RNA binding protein 2 (Cugbp2), transcript variant 6, mRNA.
Maf1	NM_026859.2	0.336361	MAF1 homolog (S. cerevisiae) (Maf1), mRNA.
Rabif	NM_145510.1	0.336263	RAB interacting factor (Rabif), mRNA.
Zkscan17	NM_172941.2	0.336117	zinc finger with KRAB and SCAN domains 17 (Zkscan17), mRNA.
Gng3	NM_010316.3	0.335885	guanine nucleotide binding protein (G protein), gamma 3 (Gng3), mRNA.
Chka	NM_001025566.1	0.335733	choline kinase alpha (Chka), transcript variant 2, mRNA.
1810026J23Rik	NM_178619.3	0.335385	RIKEN cDNA 1810026J23 gene (1810026J23Rik), mRNA.
Acr	NM_013455.2	0.334582	acrosin prepropeptide (Acr), mRNA.
Mzf1	NM_145819.1	0.334429	myeloid zinc finger 1 (Mzf1), mRNA.
1700027N10Rik	NM_029338.1	0.333859	RIKEN cDNA 1700027N10 gene (1700027N10Rik), mRNA.
Dazap2	NM_011873.2	0.333563	DAZ associated protein 2 (Dazap2), mRNA.
4930432K21Rik	NM_029045.1	0.33356	RIKEN cDNA 4930432K21 gene (4930432K21Rik), mRNA.
Clic6	NM_172469.3	0.332714	chloride intracellular channel 6 (Clic6), mRNA.
Tshz3	NM_172298.2	0.332691	teashirt zinc finger family member 3 (Tshz3), mRNA.
Pfkfb2	NM_008825.3	0.332533	6-phosphofructo-2-kinase/fructose-2,6-biphosphatase 2 (Pfkfb2), mRNA.
Terf2ip	NM_020584.1	0.332432	telomeric repeat binding factor 2, interacting protein (Terf2ip), mRNA.
Lpin1	NM_172950.2	0.332015	lipin 1 (Lpin1), transcript variant 1, mRNA.
4933407N01Rik	NM_025745.2	0.331288
Nsun2	NM_145354.3	0.329147	NOL1/NOP2/Sun domain family member 2 (Nsun2), mRNA.
Ptgds	NM_008963.1	0.327639
Slc35b3	NM_134060.2	0.327629	solute carrier family 35, member B3 (Slc35b3), mRNA.
Nanos2	NM_194064.2	0.327608	nanos homolog 2 (Drosophila) (Nanos2), mRNA.
E4f1	NM_007893.3	0.327578	E4F transcription factor 1 (E4f1), mRNA.
Tmem23	NM_144792.2	0.327244
LOC100045542	XM_001473941.1	0.326758	s musculus similar to FERMRhoGEF (Arhgef) and pleckstrin domain protein 1 (LOC100045542), mRNA.
Acta1	NM_009606.2	0.326575	actin, alpha 1, skeletal muscle (Acta1), mRNA.
St8sia2	NM_009181.1	0.325543	ST8 alpha-N-acetyl-neuraminide alpha-2,8-sialyltransferase 2 (St8sia2), mRNA.
2410129H14Rik	NM_175245.2	0.325413	RIKEN cDNA 2410129H14 gene (2410129H14Rik), mRNA.
Lgals4	NM_010706.1	0.325327	lectin, galactose binding, soluble 4 (Lgals4), mRNA.
Dync1li1	NM_146229.2	0.325276	dynein cytoplasmic 1 light intermediate chain 1 (Dync1li1), mRNA.
Zc3hc1	NM_172735.2	0.324653	zinc finger, C3HC type 1 (Zc3hc1), mRNA.
Sfrs16	NM_016680	0.324464
Gstm2	NM_008183.2	0.324056	glutathione S-transferase, mu 2 (Gstm2), mRNA.
Slc25a27	NM_028711.3	0.323294	solute carrier family 25, member 27 (Slc25a27), nuclear gene encoding mitochondrial protein, mRNA.
Hn1	NM_008258.1	0.323172	hematological and neurological expressed sequence 1 (Hn1), mRNA.
F13a1	NM_028784.2	0.32284	coagulation factor XIII, A1 subunit (F13a1), mRNA.
Rccd1	NM_173445.1	0.322273	RCC1 domain containing 1 (Rccd1), mRNA.
3010026O09Rik	NM_026543.2	0.322194	RIKEN cDNA 3010026O09 gene (3010026O09Rik), mRNA.
Usp3	NM_144937.3	0.322156	ubiquitin specific peptidase 3 (Usp3), mRNA.
Fbn1	NM_007993	0.321901
Cldn3	NM_009902.3	0.321483	claudin 3 (Cldn3), mRNA.
Rbp1	NM_011254.2	0.321247
Rbm11	NM_198302.2	0.320778	RNA binding motif protein 11 (Rbm11), mRNA.
Mfsd11	NM_178620.3	0.320398	major facilitator superfamily domain containing 11 (Mfsd11), mRNA.
Tmem150	NM_144916.1	0.319654	transmembrane protein 150 (Tmem150), mRNA.
Ndrg1	NM_008681.2	0.31936	N-myc downstream regulated gene 1 (Ndrg1), mRNA.
2610042L04Rik	NM_001024713.1	0.318518	RIKEN cDNA 2610042L04 gene (2610042L04Rik), mRNA.
1700021C14Rik	NM_029801.2	0.317612	RIKEN cDNA 1700021C14 gene (1700021C14Rik), mRNA.
BC024814	NM_146247	0.317062
0610010K06Rik	NM_027861.2	0.316313	RIKEN cDNA 0610010K06 gene (0610010K06Rik), mRNA.
Hcfc1	NM_008224.3	0.316167	host cell factor C1 (Hcfc1), mRNA.
Foxp2	NM_212435.1	0.315977	forkhead box P2 (Foxp2), transcript variant 2, mRNA.
Actr5	NM_175419.4	0.315268	ARP5 actin-related protein 5 homolog (yeast) (Actr5), mRNA.
Prox1	NM_008937.2	0.314564	prospero-related homeobox 1 (Prox1), mRNA.
Fcna	NM_007995.3	0.314195	ficolin A (Fcna), mRNA.
Bcas2	NM_026602.3	0.31416	breast carcinoma amplified sequence 2 (Bcas2), mRNA.
Zc3h6	NM_178404.2	0.314053	zinc finger CCCH type containing 6 (Zc3h6), mRNA.
Mkrn1	NM_018810.2	0.313812	makorin, ring finger protein, 1 (Mkrn1), mRNA.
Rin3	NM_177620.3	0.311598	Ras and Rab interactor 3 (Rin3), mRNA.
Ntsr2	NM_008747.2	0.311393	neurotensin receptor 2 (Ntsr2), mRNA.
Btg1	NM_007569.1	0.311287	B-cell translocation gene 1, anti-proliferative (Btg1), mRNA.
Ak3	NM_021299.1	0.310743	adenylate kinase 3 (Ak3), nuclear gene encoding mitochondrial protein, mRNA.
Acvr2b	NM_007397.2	0.309849	activin receptor IIB (Acvr2b), mRNA.
Bnip3l	NM_009761.2	0.309764	BCL2/adenovirus E1B interacting protein 3-like (Bnip3l), mRNA.
Rassf7	NM_025886.3	0.309088	Ras association (RalGDS/AF-6) domain family (N-terminal) member 7 (Rassf7), mRNA.
1200011M11Rik	NM_024262.1	0.308584	RIKEN cDNA 1200011M11 gene (1200011M11Rik), mRNA.
Sfrs6	NM_026499.3	0.308142	splicing factor, arginine/serine-rich 6 (Sfrs6), mRNA.
EG434858	NR_002883.1	0.307302	predicted gene, EG434858 (EG434858), non-coding RNA.
C1qb	NM_009777.2	0.30706	complement component 1, q subcomponent, beta polypeptide (C1qb), mRNA.
Cebpb	NM_009883.3	0.306852	CCAAT/enhancer binding protein (C/EBP), beta (Cebpb), mRNA.
Nkd2	NM_028186.3	0.306641	naked cuticle 2 homolog (Drosophila) (Nkd2), mRNA.
Cdh13	NM_019707.4	0.306545	cadherin 13 (Cdh13), mRNA.
Xpc	NM_009531.2	0.306539	xeroderma pigmentosum, complementation group C (Xpc), mRNA.
Pgm2	NM_028132.2	0.305363	phosphoglucomutase 2 (Pgm2), mRNA.
Cd83	NM_009856.1	0.305348	CD83 antigen (Cd83), mRNA.
LOC100044324	XM_001471971.1	0.305335	s musculus similar to euchromatic histone methyltransferase 1 (LOC100044324), mRNA.
Tsc22d4	NM_023910.5	0.305277	TSC22 domain family, member 4 (Tsc22d4), mRNA.
Gpr108	NM_030084.3	0.305174	G protein-coupled receptor 108 (Gpr108), mRNA.
AI662250	NM_178926.2	0.304982	expressed sequence AI662250 (AI662250), mRNA.
1110007A13Rik	NM_145955.3	0.304652	RIKEN cDNA 1110007A13 gene (1110007A13Rik), mRNA.
Slc6a6	NM_009320.3	0.303004	solute carrier family 6 (neurotransmitter transporter, taurine), member 6 (Slc6a6), mRNA.
Myd116	NM_008654.1	0.303002	myeloid differentiation primary response gene 116 (Myd116), mRNA.
Retsat	NM_026159.4	0.302589	retinol saturase (all trans retinol 13,14 reductase) (Retsat), mRNA.
Btg4	NM_019493.3	0.302477	B-cell translocation gene 4 (Btg4), mRNA.
Ltb4r1	NM_008519.1	0.301541	leukotriene B4 receptor 1 (Ltb4r1), mRNA.
Alg9	NM_133981.1	0.300832	asparagine-linked glycosylation 9 homolog (yeast, alpha 1,2 mannosyltransferase) (Alg9), mRNA.
Zfp263	NM_148924.2	0.300797	zinc finger protein 263 (Zfp263), mRNA.
Mbtd1	NM_134012.2	0.30061	mbt domain containing 1 (Mbtd1), mRNA.
Fbxl12	NM_013911.2	0.300204	F-box and leucine-rich repeat protein 12 (Fbxl12), transcript variant 1, mRNA.
Chrac1	NM_053068.2	0.300151	chromatin accessibility complex 1 (Chrac1), mRNA.
Car14	NM_011797.1	0.300112	carbonic anhydrase 14 (Car14), mRNA.
Nt5c2	NM_029810.2	0.300097	5'-nucleotidase, cytosolic II (Nt5c2), mRNA.
Wrn	NM_011721.3	0.299758	Werner syndrome homolog (human) (Wrn), mRNA.
Cep164	XM_991783.1	0.299633	s musculus centrosomal protein 164, transcript variant 1 (Cep164), mRNA.
Cxcl12	NM_001012477.1	0.299527	chemokine (C-X-C motif) ligand 12 (Cxcl12), transcript variant 3, mRNA.
EG432939	NM_001013791.1	0.298176	predicted gene, EG432939 (EG432939), mRNA.
Lhx9	NM_001025565.2	0.29795	LIM homeobox protein 9 (Lhx9), transcript variant 1, mRNA.
Arih2	NM_011790.4	0.297147	ariadne homolog 2 (Drosophila) (Arih2), mRNA.
LOC100047369	XR_033486.1	0.29705	s musculus similar to 0610007P22Rik protein (LOC100047369), misc RNA.
Pcdh7	NM_018764.1	0.296766	protocadherin 7 (Pcdh7), mRNA.
Sparc	NM_009242.1	0.296007	secreted acidic cysteine rich glycoprotein (Sparc), mRNA.
LOC100047427	XM_001478949.1	0.295886	s musculus similar to thyroid hormone receptor (LOC100047427), mRNA.
Ankzf1	NM_026187.4	0.295426	ankyrin repeat and zinc finger domain containing 1 (Ankzf1), mRNA.
2410005O16Rik	NM_025476.3	0.295189	RIKEN cDNA 2410005O16 gene (2410005O16Rik), mRNA.
Alg5	NM_025442.3	0.295085	asparagine-linked glycosylation 5 homolog (yeast, dolichyl-phosphate beta-glucosyltransferase) (Alg5), mRNA.
Kcnt1	NM_175462.3	0.294795	potassium channel, subfamily T, member 1 (Kcnt1), mRNA.
LOC100044298	XM_001471758.1	0.294353	s musculus hypothetical protein LOC100044298 (LOC100044298), mRNA.
Ccdc53	NM_026070.2	0.29321	coiled-coil domain containing 53 (Ccdc53), mRNA.
Ubp1	NM_001083319.1	0.292561	upstream binding protein 1 (Ubp1), transcript variant 1, mRNA.
Pcsk2	NM_008792.3	0.292462	proprotein convertase subtilisin/kexin type 2 (Pcsk2), mRNA.
Lypd6b	NM_027990.3	0.292149	LY6/PLAUR domain containing 6B (Lypd6b), mRNA.
2210012G02Rik	NM_025617.2	0.291986	RIKEN cDNA 2210012G02 gene (2210012G02Rik), mRNA.
Rab34	NM_033475.2	0.291958	RAB34, member of RAS oncogene family (Rab34), mRNA.
Acox3	NM_030721.2	0.291899	acyl-Coenzyme A oxidase 3, pristanoyl (Acox3), mRNA.
Atxn2l	NM_183020.1	0.291637	ataxin 2-like (Atxn2l), mRNA.
Ak1	NM_021515.2	0.291461	adenylate kinase 1 (Ak1), mRNA.
Aldh6a1	NM_134042.2	0.291399	aldehyde dehydrogenase family 6, subfamily A1 (Aldh6a1), nuclear gene encoding mitochondrial protein, mRNA.
Rilp	NM_001029938.1	0.290992	Rab interacting lysosomal protein (Rilp), mRNA.
Irs2	NM_001081212.1	0.29097	insulin receptor substrate 2 (Irs2), mRNA.
Ubap2l	NM_153489.1	0.290935	ubiquitin associated protein 2-like (Ubap2l), transcript variant 2, mRNA.
1500015O10Rik	NM_024283.2	0.29051	RIKEN cDNA 1500015O10 gene (1500015O10Rik), mRNA.
Nosip	NM_025533.2	0.28983	nitric oxide synthase interacting protein (Nosip), mRNA.
Sp9	NM_001005343.1	0.289125	trans-acting transcription factor 9 (Sp9), mRNA.
Ebna1bp2	NM_026932.3	0.289098	EBNA1 binding protein 2 (Ebna1bp2), mRNA.
Hsp90ab1	NM_008302.3	0.288701	heat shock protein 90kDa alpha (cytosolic), class B member 1 (Hsp90ab1), mRNA.
Wdr45	NM_172372.1	0.288269	WD repeat domain 45 (Wdr45), mRNA.
Pex3	NM_019961.2	0.288223	peroxisomal biogenesis factor 3 (Pex3), mRNA.
Fam125a	NM_028617.2	0.287824	family with sequence similarity 125, member A (Fam125a), mRNA.
Actb	NM_007393.1	0.28719	actin, beta, cytoplasmic (Actb), mRNA.
Pitx2	NM_001042502.1	0.287025	paired-like homeodomain transcription factor 2 (Pitx2), transcript variant 3, mRNA.
Spg7	NM_153176.4	0.286424	spastic paraplegia 7 homolog (human) (Spg7), nuclear gene encoding mitochondrial protein, mRNA.
Atp6v1a	NM_007508.5	0.286325	ATPase, H+ transporting, lysosomal V1 subunit A (Atp6v1a), mRNA.
Chpf	NM_001001566.1	0.284631	chondroitin polymerizing factor (Chpf), transcript variant 1, mRNA.
Rps6ka3	NM_148945.1	0.28445	ribosomal protein S6 kinase polypeptide 3 (Rps6ka3), mRNA.
Klf7	NM_033563.2	0.284344	Kruppel-like factor 7 (ubiquitous) (Klf7), mRNA.
B930076A02	NM_183311.1	0.284191
Selk	NM_019979.1	0.283413
Hic2	NM_178922.3	0.282836	hypermethylated in cancer 2 (Hic2), mRNA.
Zranb1	NM_207302.1	0.282749	zinc finger, RAN-binding domain containing 1 (Zranb1), mRNA.
Spin	NM_011462.1	0.282348
Tubgcp2	NM_133755.1	0.282284	tubulin, gamma complex associated protein 2 (Tubgcp2), mRNA.
Ralgds	NM_009058.1	0.281955	ral guanine nucleotide dissociation stimulator (Ralgds), mRNA.
Prokr2	NM_144944.2	0.281719	prokineticin receptor 2 (Prokr2), mRNA.
Zfyve27	NM_177319.2	0.281501	zinc finger, FYVE domain containing 27 (Zfyve27), mRNA.
Cyb561d1	NM_001081320.1	0.28131	cytochrome b-561 domain containing 1 (Cyb561d1), mRNA.
Sox5	NM_011444.1	0.281046	SRY-box containing gene 5 (Sox5), mRNA.
Gas8	NM_018855.1	0.280994
Apoc1	NM_007469.3	0.280927	apolipoprotein C-I (Apoc1), mRNA.
Ccbl1	NM_172404.2	0.280716	cysteine conjugate-beta lyase 1 (Ccbl1), mRNA.
Gm129	NM_001033302.1	0.280441	gene model 129, (NCBI) (Gm129), mRNA. XM_907670 XM_920513 XM_920520 XM_920527 XM_920533
Nap1l5	NM_021432.2	0.280322	nucleosome assembly protein 1-like 5 (Nap1l5), mRNA.
Rerg	NM_181988.1	0.280302	RAS-like, estrogen-regulated, growth-inhibitor (Rerg), mRNA.
2810403A07Rik	NM_028814.2	0.280059	RIKEN cDNA 2810403A07 gene (2810403A07Rik), mRNA.
Kctd2	NM_183285.2	0.279962	potassium channel tetramerisation domain containing 2 (Kctd2), mRNA.
Ccl25	NM_009138.2	0.279956	chemokine (C-C motif) ligand 25 (Ccl25), mRNA.
Arhgap29	NM_172525.2	0.279597	Rho GTPase activating protein 29 (Arhgap29), mRNA.
Leprel2	NM_013534.4	0.279337	leprecan-like 2 (Leprel2), mRNA.
Zfp318	NM_207671.2	0.279316	zinc finger protein 318 (Zfp318), transcript variant 1, mRNA.
Foxj3	NM_172699.2	0.279146	forkhead box J3 (Foxj3), mRNA.
Tle3	NM_009389.1	0.278937	transducin-like enhancer of split 3, homolog of Drosophila E(spl) (Tle3), mRNA.
Zc3h14	NM_029334.1	0.278091	zinc finger CCCH type containing 14 (Zc3h14), transcript variant 1, mRNA.
Sap30l	NM_001081168.1	0.277983	SAP30-like (Sap30l), mRNA.
Grip1	NM_130891.1	0.276841	glutamate receptor interacting protein 1 (Grip1), transcript variant 2, mRNA.
Ccdc23	NM_001038998.1	0.276516	coiled-coil domain containing 23 (Ccdc23), transcript variant 1, mRNA.
Cyb5r3	NM_029787.2	0.276434	cytochrome b5 reductase 3 (Cyb5r3), mRNA.
Zfp317	NM_172918.3	0.276184	zinc finger protein 317 (Zfp317), mRNA.
Rgs17	NM_019958	0.275955
Hexim1	NM_138753.2	0.275952	hexamethylene bis-acetamide inducible 1 (Hexim1), mRNA.
Upp1	NM_009477.1	0.275785	uridine phosphorylase 1 (Upp1), mRNA.
Tcf25	NM_001037877.2	0.275745	transcription factor 25 (basic helix-loop-helix) (Tcf25), transcript variant 1, mRNA.
Tm4sf5	NM_029360.1	0.275027	transmembrane 4 superfamily member 5 (Tm4sf5), mRNA.
Med26	NM_027485.2	0.275014	mediator complex subunit 26 (Med26), mRNA.
Slmo1	NM_144867.2	0.274763	slowmo homolog 1 (Drosophila) (Slmo1), mRNA.
Marcksl1	NM_010807.3	0.274651	MARCKS-like 1 (Marcksl1), mRNA.
Trit1	NM_025873.2	0.274627	tRNA isopentenyltransferase 1 (Trit1), mRNA.
Arid3a	NM_007880.1	0.274543
Txnrd3	NM_153162.3	0.273841	thioredoxin reductase 3 (Txnrd3), mRNA.
1700023B02Rik	NM_025854.1	0.273666	RIKEN cDNA 1700023B02 gene (1700023B02Rik), mRNA.
Accs	NM_183220.2	0.27307	1-aminocyclopropane-1-carboxylate synthase homolog (Arabidopsis)(non-functional) (Accs), mRNA.
Igf2bp2	NM_183029.1	0.272531	insulin-like growth factor 2 mRNA binding protein 2 (Igf2bp2), mRNA.
Zswim4	NM_172503.3	0.272182	zinc finger, SWIM domain containing 4 (Zswim4), mRNA.
Rbbp6	NM_175023.2	0.271932	retinoblastoma binding protein 6 (Rbbp6), transcript variant 2, mRNA.
D030070L09Rik	NM_172625.1	0.27112	RIKEN cDNA D030070L09 gene (D030070L09Rik), mRNA.
Bach2	NM_007521.2	0.271113	BTB and CNC homology 2 (Bach2), mRNA.
Eng	NM_007932.1	0.270975	endoglin (Eng), mRNA.
Arid2	NM_175251.2	0.27064	AT rich interactive domain 2 (ARID, RFX-like) (Arid2), mRNA.
LOC100045882	XM_001475083.1	0.270551	s musculus hypothetical protein LOC100045882 (LOC100045882), mRNA.
Eif2s2	NM_026030.2	0.270114	eukaryotic translation initiation factor 2, subunit 2 (beta) (Eif2s2), mRNA.
C230096C10Rik	NM_146157.3	0.26993	RIKEN cDNA C230096C10 gene (C230096C10Rik), transcript variant 1, mRNA.
Slc17a5	NM_172773.2	0.269544	solute carrier family 17 (anion/sugar transporter), member 5 (Slc17a5), mRNA.
Usp54	NM_030180.2	0.269484	ubiquitin specific peptidase 54 (Usp54), mRNA.
Sfrs5	NM_001079694.1	0.269357	splicing factor, arginine/serine-rich 5 (SRp40, HRS) (Sfrs5), transcript variant 2, mRNA.
Scrg1	NM_009136.3	0.269224	scrapie responsive gene 1 (Scrg1), mRNA.
Eef2	NM_007907.1	0.268597	eukaryotic translation elongation factor 2 (Eef2), mRNA.
Setd6	NM_001035123.1	0.268529	SET domain containing 6 (Setd6), mRNA.
P2ry1	NM_008772.4	0.268389	purinergic receptor P2Y, G-protein coupled 1 (P2ry1), mRNA.
Otof	NM_031875.2	0.267964	otoferlin (Otof), transcript variant 2, mRNA.
Epha7	NM_010141.2	0.267342	Eph receptor A7 (Epha7), mRNA.
Basp1	NM_027395.1	0.267131	brain abundant, membrane attached signal protein 1 (Basp1), mRNA.
Gnas	NM_022000.2	0.267015	GNAS (guanine nucleotide binding protein, alpha stimulating) complex locus (Gnas), transcript variant 3, mRNA.
Tnrc6c	NM_198022.2	0.266979	trinucleotide repeat containing 6C (Tnrc6c), mRNA. XM_126551 XM_982911
Rhbdl2	NM_183163.2	0.266592	rhomboid, veinlet-like 2 (Drosophila) (Rhbdl2), mRNA.
5930434B04Rik	NM_029862.1	0.265246	RIKEN cDNA 5930434B04 gene (5930434B04Rik), mRNA.
1500010J02Rik	NM_026889.2	0.265227	RIKEN cDNA 1500010J02 gene (1500010J02Rik), transcript variant 1, mRNA.
LOC100047935	XR_033756.1	0.265213	s musculus similar to ribosomal protein L5 (LOC100047935), misc RNA.
LOC100045419	XM_001474240.1	0.265093	s musculus similar to helios (LOC100045419), mRNA.
Adh1	NM_007409.2	0.265062	alcohol dehydrogenase 1 (class I) (Adh1), mRNA.
Map3k12	NM_009582.3	0.264688	mitogen-activated protein kinase kinase kinase 12 (Map3k12), mRNA.
Exosc4	NM_175399.4	0.26427	exosome component 4 (Exosc4), mRNA.
Tnnc1	NM_009393.2	0.263901	troponin C, cardiac/slow skeletal (Tnnc1), mRNA.
Serf1	NM_011353.1	0.263886	small EDRK-rich factor 1 (Serf1), mRNA.
Slc25a28	NM_145156.1	0.26387	solute carrier family 25, member 28 (Slc25a28), mRNA.
Thra	XM_126580.1	0.263772
rp9	NM_018739.1	0.263169	retinitis pigmentosa 9 (human) (rp9), mRNA.
Slc44a2	NM_152808.2	0.262781	solute carrier family 44, member 2 (Slc44a2), mRNA.
Bcl9l	NM_030256.2	0.262419	B-cell CLL/lymphoma 9-like (Bcl9l), mRNA.
Itm2b	NM_008410.2	0.262248	integral membrane protein 2B (Itm2b), mRNA.
Tardbp	NM_001008545.1	0.262042	TAR DNA binding protein (Tardbp), transcript variant 2, mRNA.
Deadc1	NM_025748.3	0.26109	deaminase domain containing 1 (Deadc1), mRNA.
Zscan12	NM_016684.2	0.261087	zinc finger and SCAN domain containing 12 (Zscan12), mRNA.
Ihpk1	NM_013785.2	0.261001	inositol hexaphosphate kinase 1 (Ihpk1), mRNA.
Slc1a1	NM_009199.2	0.260901	solute carrier family 1 (neuronal/epithelial high affinity glutamate transporter, system Xag), member 1 (Slc1a1), mRNA.
Tspan6	NM_019656.3	0.260704	tetraspanin 6 (Tspan6), mRNA.
Ifitm2	NM_030694.1	0.260663	interferon induced transmembrane protein 2 (Ifitm2), mRNA.
Vps33a	NM_029929.2	0.260597	vacuolar protein sorting 33A (yeast) (Vps33a), mRNA.
Camk1g	NM_144817.2	0.260579	calcium/calmodulin-dependent protein kinase I gamma (Camk1g), mRNA.
Ss18l1	NM_178750.4	0.26051	synovial sarcoma translocation gene on chromosome 18-like 1 (Ss18l1), mRNA.
Myt1l	NM_008666.1	0.260016	myelin transcription factor 1-like (Myt1l), mRNA.
Gtf2ird1	NM_001081468.1	0.259827	general transcription factor II I repeat domain-containing 1 (Gtf2ird1), transcript variant 8, mRNA.
Dnmt1	NM_010066.3	0.25965	DNA methyltransferase (cytosine-5) 1 (Dnmt1), mRNA.
Tssc4	NM_020285.1	0.259532	tumor-suppressing subchromosomal transferable fragment 4 (Tssc4), transcript variant 1, mRNA.
Sharpin	NM_025340.1	0.259525	SHANK-associated RH domain interacting protein (Sharpin), mRNA.
Brunol4	NM_133195.2	0.259295	bruno-like 4, RNA binding protein (Drosophila) (Brunol4), mRNA.
Hexdc	NM_001001333.1	0.259159	hexosaminidase (glycosyl hydrolase family 20, catalytic domain) containing (Hexdc), mRNA.
H3f3b	NM_008211.3	0.259133	H3 histone, family 3B (H3f3b), mRNA.
Slc6a12	NM_133661.3	0.258743	solute carrier family 6 (neurotransmitter transporter, betaine/GABA), member 12 (Slc6a12), mRNA.
Med18	NM_026039.2	0.258546	mediator of RNA polymerase II transcription, subunit 18 homolog (yeast) (Med18), mRNA.
Myo18a	NM_011586.2	0.258189	myosin XVIIIa (Myo18a), mRNA.
1500001M20Rik	NM_026894.1	0.258045	RIKEN cDNA 1500001M20 gene (1500001M20Rik), mRNA.
EG665378	NM_001081746.1	0.257614	predicted gene, EG665378 (EG665378), mRNA.
Nfrkb	NM_172766.2	0.257142	nuclear factor related to kappa B binding protein (Nfrkb), mRNA.
Tcf7l2	NM_009333.2	0.256426	transcription factor 7-like 2, T-cell specific, HMG-box (Tcf7l2), mRNA.
Phc1	NM_007905.2	0.255551	polyhomeotic-like 1 (Drosophila) (Phc1), transcript variant 1, mRNA.
Dpp10	NM_199021.2	0.255257	dipeptidylpeptidase 10 (Dpp10), mRNA.
Prkab2	NM_182997.2	0.254839	protein kinase, AMP-activated, beta 2 non-catalytic subunit (Prkab2), mRNA.
Cyfip2	NM_133769.2	0.254435	cytoplasmic FMR1 interacting protein 2 (Cyfip2), mRNA.
Capg	NM_007599.3	0.253895	capping protein (actin filament), gelsolin-like (Capg), transcript variant 1, mRNA.
Ssbp2	NM_024186.1	0.253855	single-stranded DNA binding protein 2 (Ssbp2), transcript variant 1, mRNA.
Ddb2	NM_028119.4	0.253317	damage specific DNA binding protein 2 (Ddb2), mRNA.
Rtel1	NM_001001882.2	0.252854	regulator of telomere elongation helicase 1 (Rtel1), mRNA.
Sfxn3	NM_053197.2	0.252813	sideroflexin 3 (Sfxn3), mRNA.
Ddx3y	NM_012008.1	0.252391	DEAD (Asp-Glu-Ala-Asp) box polypeptide 3, Y-linked (Ddx3y), mRNA.
Faf1	NM_007983.2	0.252242	Fas-associated factor 1 (Faf1), mRNA.
Arf5	NM_007480.1	0.252076	ADP-ribosylation factor 5 (Arf5), mRNA.
Jarid1b	NM_152895.1	0.251863	jumonji, AT rich interactive domain 1B (Rbp2 like) (Jarid1b), mRNA.
Ppp1r3f	NM_138605.2	0.251493	protein phosphatase 1, regulatory (inhibitor) subunit 3F (Ppp1r3f), mRNA.
BC020002	NM_145374.1	0.251467	cDNA sequence BC020002 (BC020002), mRNA.
Ilf3	NM_010561.1	0.251391
Ykt6	NM_019661.2	0.251252	YKT6 homolog (S. Cerevisiae) (Ykt6), mRNA.
6720467C03Rik	NM_026558.2	0.250651	RIKEN cDNA 6720467C03 gene (6720467C03Rik), mRNA.
Setx	NM_198033.2	0.250455	senataxin (Setx), mRNA.
Hap1	NM_010404.2	0.250348	huntingtin-associated protein 1 (Hap1), mRNA.
Igsf4a	NM_018770	0.250135
Tbcd	NM_029878.1	0.249756	tubulin-specific chaperone d (Tbcd), mRNA.
4930519N16Rik	NM_029173.3	0.2495	RIKEN cDNA 4930519N16 gene (4930519N16Rik), mRNA.
3300002I08Rik	NM_027017.1	0.249011	RIKEN cDNA 3300002I08 gene (3300002I08Rik), mRNA.
Nudt9	NM_028794.3	0.248966	nudix (nucleoside diphosphate linked moiety X)-type motif 9 (Nudt9), mRNA.
Zfp62	NM_009562.2	0.248929	zinc finger protein 62 (Zfp62), transcript variant 1, mRNA.
Aph1a	NM_146104.2	0.248587	anterior pharynx defective 1a homolog (C. elegans) (Aph1a), transcript variant 1, mRNA.
Hspb6	NM_001012401.1	0.248476	heat shock protein, alpha-crystallin-related, B6 (Hspb6), mRNA.
Scarf2	NM_153790.2	0.248438	scavenger receptor class F, member 2 (Scarf2), mRNA.
2900011O08Rik	NM_144518.3	0.248328	RIKEN cDNA 2900011O08 gene (2900011O08Rik), mRNA.
Aldoc	NM_009657.3	0.248278	aldolase C, fructose-bisphosphate (Aldoc), mRNA.
2610020C11Rik	NM_028130	0.248172
Ophn1	NM_052976.3	0.248105	oligophrenin 1 (Ophn1), mRNA.
Tigd3	NM_198634.1	0.247788	tigger transposable element derived 3 (Tigd3), mRNA.
2310037I24Rik	NM_133714.4	0.24739	RIKEN cDNA 2310037I24 gene (2310037I24Rik), mRNA.
Rims3	NM_182929	0.246411
Tcfap2b	NM_001025305.1	0.246233	transcription factor AP-2 beta (Tcfap2b), transcript variant 2, mRNA.
Cp	NM_007752.2	0.246212	ceruloplasmin (Cp), transcript variant 2, mRNA.
Gab3	NM_153073.2	0.245997	growth factor receptor bound protein 2-associated protein 3 (Gab3), mRNA.
Lama1	NM_008480.2	0.245757	laminin, alpha 1 (Lama1), mRNA.
Sirt6	NM_181586.2	0.2457	sirtuin 6 (silent mating type information regulation 2, homolog) 6 (S. cerevisiae) (Sirt6), mRNA.
Mett11d1	NM_001029990.1	0.245568	methyltransferase 11 domain containing 1 (Mett11d1), mRNA.
Sra1	NM_025291.1	0.245314	steroid receptor RNA activator 1 (Sra1), mRNA.
Mare	NM_181569.1	0.244965	alpha globin regulatory element containing gene (Mare), mRNA.
2500002L14Rik	NM_025607.2	0.243777
Sema4g	NM_011976.1	0.243099	sema domain, immunoglobulin domain (Ig), transmembrane domain (TM) and short cytoplasmic domain, (semaphorin) 4G (Sema4g), mRNA.
Mlp	NM_010807.2	0.242822
Cul1	NM_012042.3	0.242699	cullin 1 (Cul1), mRNA.
E130308A19Rik	NM_153158.3	0.242355	RIKEN cDNA E130308A19 gene (E130308A19Rik), transcript variant 1, mRNA.
Rasl11a	NM_026864.1	0.241959	RAS-like, family 11, member A (Rasl11a), mRNA.
Supt5h	NM_013676.1	0.241353	suppressor of Ty 5 homolog (S. cerevisiae) (Supt5h), mRNA.
BC039093	XM_131700.4	0.240948
Cdkn1a	NM_007669.2	0.240675	cyclin-dependent kinase inhibitor 1A (P21) (Cdkn1a), mRNA.
Rit2	NM_009065.2	0.240561	Ras-like without CAAX 2 (Rit2), mRNA.
Pou6f1	NM_010127.3	0.240379	POU domain, class 6, transcription factor 1 (Pou6f1), mRNA.
Onecut2	NM_194268.2	0.240331	one cut domain, family member 2 (Onecut2), mRNA.
Gzmm	NM_008504.2	0.240315	granzyme M (lymphocyte met-ase 1) (Gzmm), mRNA.
Magi1	NM_010367.2	0.239852	membrane associated guanylate kinase, WW and PDZ domain containing 1 (Magi1), transcript variant 1, mRNA.
Pdk1	NM_172665.3	0.239708	pyruvate dehydrogenase kinase, isoenzyme 1 (Pdk1), nuclear gene encoding mitochondrial protein, mRNA.
Ufsp1	NM_027356.2	0.239272	UFM1-specific peptidase 1 (Ufsp1), mRNA.
Elmod3	NM_144917.4	0.238312	ELMO/CED-12 domain containing 3 (Elmod3), mRNA.
Tk2	NM_021028.2	0.238245	thymidine kinase 2, mitochondrial (Tk2), nuclear gene encoding mitochondrial protein, mRNA.
Inpp5f	NM_178641.5	0.237913	inositol polyphosphate-5-phosphatase F (Inpp5f), mRNA.
Ogt	NM_139144.2	0.237784	O-linked N-acetylglucosamine (GlcNAc) transferase (UDP-N-acetylglucosamine:polypeptide-N-acetylglucosaminyl transferase) (Ogt), mRNA.
Emd	NM_007927.2	0.237605	emerin (Emd), mRNA.
Snrpb	NM_009225.2	0.237148	small nuclear ribonucleoprotein B (Snrpb), mRNA.
Prr5	NM_146061.4	0.236295	proline rich 5 (renal) (Prr5), mRNA.
Map3k7ip3	NM_025729.3	0.235919	mitogen-activated protein kinase kinase kinase 7 interacting protein 3 (Map3k7ip3), mRNA.
Ahcyl1	NM_145542.3	0.235908	S-adenosylhomocysteine hydrolase-like 1 (Ahcyl1), mRNA.
Coro1c	NM_011779.3	0.235703	coronin, actin binding protein 1C (Coro1c), mRNA.
Cacna1h	NM_021415.3	0.235664	calcium channel, voltage-dependent, T type, alpha 1H subunit (Cacna1h), mRNA.
Ttll1	NM_178869.3	0.235397	tubulin tyrosine ligase-like 1 (Ttll1), mRNA.
Ccdc115	NM_027159.1	0.23463	coiled-coil domain containing 115 (Ccdc115), mRNA.
2310039H08Rik	NM_025966.3	0.234613	RIKEN cDNA 2310039H08 gene (2310039H08Rik), mRNA.
Prf1	NM_011073.2	0.234169	perforin 1 (pore forming protein) (Prf1), mRNA.
Snapc4	NM_172339.2	0.233983	small nuclear RNA activating complex, polypeptide 4 (Snapc4), mRNA.
Ank2	NM_001034168.1	0.233965	ankyrin 2, brain (Ank2), transcript variant 3, mRNA.
Pafah1b3	NM_008776.1	0.233473	platelet-activating factor acetylhydrolase, isoform 1b, alpha1 subunit (Pafah1b3), mRNA.
Dact1	NM_021532.3	0.232849	dapper homolog 1, antagonist of beta-catenin (xenopus) (Dact1), mRNA.
Gpld1	NM_008156.2	0.232827	glycosylphosphatidylinositol specific phospholipase D1 (Gpld1), mRNA.
Cdc42ep4	NM_020006.1	0.232808	CDC42 effector protein (Rho GTPase binding) 4 (Cdc42ep4), mRNA.
Prlr	NM_011169.4	0.232733	prolactin receptor (Prlr), mRNA.
Sfi1	NM_030207.2	0.232655	Sfi1 homolog, spindle assembly associated (yeast) (Sfi1), mRNA.
Fbxo32	NM_026346.1	0.231828	F-box protein 32 (Fbxo32), mRNA.
Nbl1	NM_008675.1	0.231652	neuroblastoma, suppression of tumorigenicity 1 (Nbl1), mRNA.
Rrp1b	NM_028244.1	0.231287	ribosomal RNA processing 1 homolog B (S. cerevisiae) (Rrp1b), mRNA.
Mpdu1	NM_011900.3	0.231287	mannose-P-dolichol utilization defect 1 (Mpdu1), mRNA.
Nudt6	NM_153561.2	0.231267	nudix (nucleoside diphosphate linked moiety X)-type motif 6 (Nudt6), mRNA.
Fam134b	NM_025459.2	0.231027	family with sequence similarity 134, member B (Fam134b), transcript variant 2, mRNA.
Mbtps1	NM_019709.3	0.230929	membrane-bound transcription factor peptidase, site 1 (Mbtps1), mRNA.
Darc	NM_010045.2	0.230912	Duffy blood group, chemokine receptor (Darc), mRNA.
Papd1	NM_026157.2	0.23037	PAP associated domain containing 1 (Papd1), mRNA.
Mxra7	NM_026280.2	0.2303	matrix-remodelling associated 7 (Mxra7), mRNA.
5830434P21Rik	NM_172661.2	0.230249	RIKEN cDNA 5830434P21 gene (5830434P21Rik), mRNA.
Dpysl4	NM_011993.2	0.230143	dihydropyrimidinase-like 4 (Dpysl4), mRNA.
Rasgef1c	NM_029004.1	0.229603	RasGEF domain family, member 1C (Rasgef1c), mRNA.
Mcf2l	NM_178076.2	0.229458	mcf.2 transforming sequence-like (Mcf2l), mRNA.
Ypel3	NM_025347.1	0.228697	yippee-like 3 (Drosophila) (Ypel3), mRNA.
2410002F23Rik	NM_025880.3	0.228639	RIKEN cDNA 2410002F23 gene (2410002F23Rik), mRNA.
6430526N21Rik	NM_001033383.2	0.228385	RIKEN cDNA 6430526N21 gene (6430526N21Rik), mRNA.
Rft1	NM_177815.3	0.228317	RFT1 homolog (S. cerevisiae) (Rft1), mRNA.
Gimap6	NM_153175.3	0.228162	GTPase, IMAP family member 6 (Gimap6), mRNA.
Fam171b	NM_175514.2	0.228057	family with sequence similarity 171, member B (Fam171b), mRNA.
Ddrgk1	NM_029832.2	0.22692	DDRGK domain containing 1 (Ddrgk1), mRNA. XM_925578 XM_925581 XM_925583 XM_994018 XM_994040 XM_994059 XM_994077
Klf5	NM_009769.4	0.226718	Kruppel-like factor 5 (Klf5), mRNA.
Zxdc	NM_173002.2	0.226134	ZXD family zinc finger C (Zxdc), transcript variant 2, mRNA.
Ilvbl	NM_173751.3	0.225775	ilvB (bacterial acetolactate synthase)-like (Ilvbl), mRNA.
Rab24	NM_009000.2	0.225085	RAB24, member RAS oncogene family (Rab24), mRNA.
Vamp4	NM_016796.2	0.225013	vesicle-associated membrane protein 4 (Vamp4), mRNA.
Dtd1	NM_025314.1	0.224639	D-tyrosyl-tRNA deacylase 1 homolog (S. cerevisiae) (Dtd1), mRNA.
Ciz1	NM_028412.1	0.223551	CDKN1A interacting zinc finger protein 1 (Ciz1), mRNA.
Thsd7b	NM_172485.2	0.223206	thrombospondin, type I, domain containing 7B (Thsd7b), mRNA.
Igsf3	NM_207205.1	0.222278	immunoglobulin superfamily, member 3 (Igsf3), mRNA.
Zmiz2	NM_028601.2	0.221788	zinc finger, MIZ-type containing 2 (Zmiz2), transcript variant 1, mRNA.
Pcsk1n	NM_013892.2	0.22139	proprotein convertase subtilisin/kexin type 1 inhibitor (Pcsk1n), mRNA.
Commd4	NM_025417.1	0.221387	COMM domain containing 4 (Commd4), mRNA.
Rab11fip2	NM_001033172.1	0.220878	RAB11 family interacting protein 2 (class I) (Rab11fip2), mRNA.
Arglu1	NM_176849.3	0.220558	arginine and glutamate rich 1 (Arglu1), mRNA.
Rpp25	NM_133982.1	0.219666	ribonuclease P 25 subunit (human) (Rpp25), mRNA.
Zcchc12	NM_028325.2	0.219584	zinc finger, CCHC domain containing 12 (Zcchc12), mRNA.
Nasp	NM_016777.2	0.219469
LOC100047261	XR_033381.1	0.219375	s musculus similar to spermidine/spermine N1-acetyltransferase (LOC100047261), misc RNA.
Rps19	NM_023133.1	0.219005	ribosomal protein S19 (Rps19), mRNA.
ENSMUSG00000068790	NM_001029930.1	0.21811	predicted gene, ENSMUSG00000068790 (ENSMUSG00000068790), mRNA.
AA415398	NM_001004178.1	0.217317	expressed sequence AA415398 (AA415398), mRNA.
Dpf1	NM_013874.2	0.217157	D4, zinc and double PHD fingers family 1 (Dpf1), mRNA.
Gprasp1	NM_026081.5	0.21665	G protein-coupled receptor associated sorting protein 1 (Gprasp1), transcript variant 1, mRNA.
Gng2	NM_001038637.1	0.216538	guanine nucleotide binding protein (G protein), gamma 2 (Gng2), transcript variant 2, mRNA.
Tceal6	NM_025355.3	0.215834	transcription elongation factor A (SII)-like 6 (Tceal6), mRNA.
Lamc2	NM_008485.3	0.215735	laminin, gamma 2 (Lamc2), mRNA.
Glra2	NM_183427.4	0.214907	glycine receptor, alpha 2 subunit (Glra2), mRNA.
Gpx2	NM_030677.2	0.214855	glutathione peroxidase 2 (Gpx2), mRNA.
AW551984	NM_178737.3	0.214075	expressed sequence AW551984 (AW551984), mRNA.
Morc2a	NM_198162.1	0.213725	microrchidia 2A (Morc2a), mRNA.
Tomm70a	NM_138599.4	0.2133	translocase of outer mitochondrial membrane 70 homolog A (yeast) (Tomm70a), mRNA.
LOC100045019	XM_001473862.1	0.212652	s musculus similar to Tubulin, gamma 2 (LOC100045019), mRNA.
Tro	NM_001002272.2	0.211484	trophinin (Tro), transcript variant 1, mRNA.
Apba2	NM_007461.1	0.210518	amyloid beta (A4) precursor protein-binding, family A, member 2 (Apba2), mRNA.
Slc6a13	NM_144512.2	0.210496	solute carrier family 6 (neurotransmitter transporter, GABA), member 13 (Slc6a13), mRNA.
LOC100043257	XM_001480197.1	0.209824	s musculus similar to RNA binding motif protein 3 (LOC100043257), mRNA.
Akap9	NM_194462.1	0.208694
Slc22a8	NM_031194.3	0.208339	solute carrier family 22 (organic anion transporter), member 8 (Slc22a8), mRNA.
Epc1	NM_007935.1	0.207777	enhancer of polycomb homolog 1 (Drosophila) (Epc1), transcript variant 1, mRNA.
Cul7	NM_025611.5	0.207725	cullin 7 (Cul7), mRNA.
Plekha1	NM_133942.2	0.205997	pleckstrin homology domain containing, family A (phosphoinositide binding specific) member 1 (Plekha1), mRNA.
Trappc3	NM_013718.2	0.205953	trafficking protein particle complex 3 (Trappc3), mRNA.
Adamts19	NM_175506.3	0.205518	a disintegrin-like and metallopeptidase (reprolysin type) with thrombospondin type 1 motif, 19 (Adamts19), mRNA.
DXBwg1396e	NM_029836.1	0.205406
Ppm1a	NM_008910.2	0.20514	protein phosphatase 1A, magnesium dependent, alpha isoform (Ppm1a), mRNA.
LOC381629	XM_355589.1	0.204777
LOC100048187	XM_001480136.1	0.203236	s musculus similar to ribosomal protein S27 (metallopanstimulin 1) (LOC100048187), mRNA.
LOC100044776	XM_001472871.1	0.202813	s musculus similar to Enhancer of polycomb homolog 2, transcript variant 1 (LOC100044776), mRNA.
Fam110b	NM_173426.2	0.202539	family with sequence similarity 110, member B (Fam110b), mRNA.
Mapt	NM_001038609.1	0.200632	microtubule-associated protein tau (Mapt), transcript variant 1, mRNA.
Bzw2	NM_025840.2	0.200197	basic leucine zipper and W2 domains 2 (Bzw2), mRNA.
Irgq	NM_153134.2	0.197923	immunity-related GTPase family, Q (Irgq), mRNA.
Unc45a	NM_133952.1	0.196185	unc-45 homolog A (C. elegans) (Unc45a), mRNA.
6430527G18Rik	NM_145836	0.196001
Mtvr2	NM_023166	0.195615
Ttc3	NM_009441.1	0.194916	tetratricopeptide repeat domain 3 (Ttc3), mRNA.
Mrpl50	NM_178603.4	0.194585	mitochondrial ribosomal protein L50 (Mrpl50), nuclear gene encoding mitochondrial protein, mRNA.
Nars	NM_027350.2	0.194457	asparaginyl-tRNA synthetase (Nars), mRNA.
Rpl12	NM_009076.1	0.193649	ribosomal protein L12 (Rpl12), mRNA.
Tubb2b	NM_023716.2	0.192404	tubulin, beta 2b (Tubb2b), mRNA.
Smarca2	NM_011416.2	0.192033	SWI/SNF related, matrix associated, actin dependent regulator of chromatin, subfamily a, member 2 (Smarca2), transcript variant 1, mRNA.
Gm347	NM_001005420.1	0.190992	gene model 347, (NCBI) (Gm347), mRNA.
Rpl23	NM_022891.2	0.190392	ribosomal protein L23 (Rpl23), mRNA.
Scg2	NM_009129.2	0.18879	secretogranin II (Scg2), mRNA.
Rufy3	NM_027530.2	0.188075	RUN and FYVE domain containing 3 (Rufy3), mRNA.
Mff	NM_029409.2	0.18679	mitochondrial fission factor (Mff), nuclear gene encoding mitochondrial protein, mRNA.
Lmo4	NM_010723.2	0.186572	LIM domain only 4 (Lmo4), mRNA.
Ptprd	NM_001014288.2	0.185675	protein tyrosine phosphatase, receptor type, D (Ptprd), transcript variant a, mRNA.
Rpl39	NM_026055.1	0.185129	ribosomal protein L39 (Rpl39), mRNA.
Tspyl3	NM_198617.1	0.183046	TSPY-like 3 (Tspyl3), mRNA.
Abi2	NM_198127.1	0.181312	abl-interactor 2 (Abi2), mRNA.
LOC100048445	XM_001480467.1	0.181288	s musculus similar to fau (LOC100048445), mRNA.
Pkia	NM_008862.3	0.180414	protein kinase inhibitor, alpha (Pkia), mRNA.
LOC100047619	XR_033736.1	0.179756	s musculus similar to solute carrier family 7 (cationic amino acid transporter, y+ system), member 5 (LOC100047619), misc RNA.
Podxl2	NM_176973.3	0.179227	podocalyxin-like 2 (Podxl2), mRNA.
Rpl34	NM_026724.1	0.178846	ribosomal protein L34 (Rpl34), transcript variant 1, mRNA.
Gdi1	NM_010273.3	0.178606	guanosine diphosphate (GDP) dissociation inhibitor 1 (Gdi1), mRNA.
Blcap	NM_016916.3	0.177793	bladder cancer associated protein homolog (human) (Blcap), mRNA.
Sumo3	NM_019929.1	0.177499
Samd14	NM_146025.2	0.177097	sterile alpha motif domain containing 14 (Samd14), transcript variant 1, mRNA.
Snhg11	NM_175692.3	0.173113	small nucleolar RNA host gene 11 (non-protein coding) (Snhg11), mRNA.
Pabpn1	NM_019402.1	0.166722	poly(A) binding protein, nuclear 1 (Pabpn1), mRNA.
Rtn1	NM_001007596.1	0.165655	reticulon 1 (Rtn1), transcript variant 2, mRNA.
Aars	NM_146217.3	0.161836	alanyl-tRNA synthetase (Aars), mRNA.
2500003M10Rik	NM_023215.5	-0.155745	RIKEN cDNA 2500003M10 gene (2500003M10Rik), mRNA.
Ppp1ca	NM_031868.2	-0.160413	protein phosphatase 1, catalytic subunit, alpha isoform (Ppp1ca), mRNA.
Uqcr	NM_025650.2	-0.163211	ubiquinol-cytochrome c reductase (6.4kD) subunit (Uqcr), mRNA.
Timm17a	NM_011590.2	-0.164104	translocase of inner mitochondrial membrane 17a (Timm17a), nuclear gene encoding mitochondrial protein, mRNA.
Eno2	NM_013509.2	-0.171276	enolase 2, gamma neuronal (Eno2), mRNA.
Sult4a1	NM_013873.3	-0.176011	sulfotransferase family 4A, member 1 (Sult4a1), mRNA.
Nrgn	NM_022029.2	-0.176388	neurogranin (Nrgn), mRNA.
Vps29	NM_019780.1	-0.178862	vacuolar protein sorting 29 (S. pombe) (Vps29), mRNA.
LOC100046120	XM_001475611.1	-0.17929	s musculus similar to clusterin (LOC100046120), mRNA.
Mgst3	NM_025569.1	-0.180089	microsomal glutathione S-transferase 3 (Mgst3), mRNA.
Mak10	NM_030153.1	-0.180855	MAK10 homolog, amino-acid N-acetyltransferase subunit, (S. cerevisiae) (Mak10), mRNA.
Fam173a	NM_145410.3	-0.181449	family with sequence similarity 173, member A (Fam173a), mRNA.
Aldh2	NM_009656.3	-0.184444	aldehyde dehydrogenase 2, mitochondrial (Aldh2), nuclear gene encoding mitochondrial protein, mRNA.
Gpbp1	NM_028487.2	-0.184679	GC-rich promoter binding protein 1 (Gpbp1), mRNA.
Fem1b	NM_010193.3	-0.185209	feminization 1 homolog b (C. elegans) (Fem1b), mRNA.
Ndufa3	NM_025348.1	-0.186885	NADH dehydrogenase (ubiquinone) 1 alpha subcomplex, 3 (Ndufa3), mRNA.
5330431N19Rik	NM_172639.1	-0.188602	RIKEN cDNA 5330431N19 gene (5330431N19Rik), mRNA.
Ufsp2	NM_138668.1	-0.190948	UFM1-specific peptidase 2 (Ufsp2), mRNA.
4930544G21Rik	NM_172430.2	-0.191558	RIKEN cDNA 4930544G21 gene (4930544G21Rik), mRNA.
Stmn4	NM_019675.2	-0.192502	stathmin-like 4 (Stmn4), mRNA.
Preb	NM_016703.1	-0.194019	prolactin regulatory element binding (Preb), mRNA.
Aup1	NM_007517.3	-0.194563	ancient ubiquitous protein 1 (Aup1), mRNA.
Sec13	NM_024206.4	-0.194849	SEC13 homolog (S. cerevisiae) (Sec13), mRNA.
Psme3	NM_011192.3	-0.195777	proteaseome (prosome, macropain) 28 subunit, 3 (Psme3), mRNA.
Mrps11	NM_026498.1	-0.196043	mitochondrial ribosomal protein S11 (Mrps11), mRNA.
Sort1	NM_019972.2	-0.196375	sortilin 1 (Sort1), mRNA.
Krtcap2	NM_025327.2	-0.196484	keratinocyte associated protein 2 (Krtcap2), mRNA.
Dbi	NM_007830.3	-0.197055	diazepam binding inhibitor (Dbi), transcript variant 2, mRNA.
Sec22b	NM_011342.2	-0.19803	SEC22 vesicle trafficking protein homolog B (S. cerevisiae) (Sec22b), mRNA.
Gspt1	NM_146066.1	-0.199238	G1 to S phase transition 1 (Gspt1), mRNA.
Ola1	NM_025942.2	-0.199759	Obg-like ATPase 1 (Ola1), transcript variant 1, mRNA.
2810405J04Rik	NM_133747.2	-0.200394	RIKEN cDNA 2810405J04 gene (2810405J04Rik), mRNA.
2310016M24Rik	NM_183256.2	-0.200406	RIKEN cDNA 2310016M24 gene (2310016M24Rik), mRNA.
Vdac3	NM_011696.1	-0.202196	voltage-dependent anion channel 3 (Vdac3), mRNA.
Sirt2	NM_022432.3	-0.202201	sirtuin 2 (silent mating type information regulation 2, homolog) 2 (S. cerevisiae) (Sirt2), mRNA.
Sfrs9	NM_025573.3	-0.20266	splicing factor, arginine/serine rich 9 (Sfrs9), mRNA.
Dlst	NM_030225.3	-0.202822	dihydrolipoamide S-succinyltransferase (E2 component of 2-oxo-glutarate complex) (Dlst), mRNA.
Dnaja3	NM_023646.3	-0.203162	DnaJ (Hsp40) homolog, subfamily A, member 3 (Dnaja3), mRNA.
Mrps21	NM_078479.2	-0.203517	mitochondrial ribosomal protein S21 (Mrps21), nuclear gene encoding mitochondrial protein, mRNA.
Elovl6	NM_130450.2	-0.204171	ELOVL family member 6, elongation of long chain fatty acids (yeast) (Elovl6), mRNA.
Pacsin1	NM_178365.1	-0.204331	protein kinase C and casein kinase substrate in neurons 1 (Pacsin1), mRNA.
Tmem33	NM_030108.1	-0.20456	transmembrane protein 33 (Tmem33), transcript variant 2, mRNA.
Tspan7	NM_019634.2	-0.204845	tetraspanin 7 (Tspan7), mRNA.
Fbxo9	NM_023605.2	-0.204855	f-box protein 9 (Fbxo9), transcript variant 1, mRNA.
Kif5a	NM_008447.3	-0.205968	kinesin family member 5A (Kif5a), transcript variant 1, mRNA.
Tpd52	NM_009412.2	-0.206638	tumor protein D52 (Tpd52), transcript variant 5, mRNA.
Cyb5b	NM_025558.4	-0.206963	cytochrome b5 type B (Cyb5b), mRNA.
Tmem50b	NM_030018.2	-0.207444	transmembrane protein 50B (Tmem50b), mRNA.
Etfa	NM_145615.3	-0.208269	electron transferring flavoprotein, alpha polypeptide (Etfa), nuclear gene encoding mitochondrial protein, mRNA.
Agfg1	NM_010472.2	-0.20858	ArfGAP with FG repeats 1 (Agfg1), mRNA.
Cyc1	NM_025567.2	-0.209139	cytochrome c-1 (Cyc1), mRNA.
Acot1	NM_012006.2	-0.210249	acyl-CoA thioesterase 1 (Acot1), mRNA.
4930402H24Rik	NM_029432.1	-0.210725	RIKEN cDNA 4930402H24 gene (4930402H24Rik), mRNA.
Mcc	NM_001033406.1	-0.211198	mutated in colorectal cancers (Mcc), mRNA.
Apeh	NM_146226.1	-0.211208	acylpeptide hydrolase (Apeh), mRNA.
1810046J19Rik	NM_025559.2	-0.211421	RIKEN cDNA 1810046J19 gene (1810046J19Rik), mRNA.
Ctnna1	NM_009818.1	-0.211541	catenin (cadherin associated protein), alpha 1 (Ctnna1), mRNA.
1110012J17Rik	NM_172963.3	-0.213233	RIKEN cDNA 1110012J17 gene (1110012J17Rik), mRNA.
Trak2	NM_172406.2	-0.213409	trafficking protein, kinesin binding 2 (Trak2), mRNA.
Tmem17	NM_153596.1	-0.21404	transmembrane protein 17 (Tmem17), mRNA.
Mrpl24	NM_026591.1	-0.214298	mitochondrial ribosomal protein L24 (Mrpl24), mRNA.
Spock2	NM_052994.2	-0.214456	sparc/osteonectin, cwcv and kazal-like domains proteoglycan 2 (Spock2), mRNA.
Capns1	NM_009795	-0.214474
Pdia3	NM_007952.2	-0.2145	protein disulfide isomerase associated 3 (Pdia3), mRNA.
Acat2	NM_009338.3	-0.214548	acetyl-Coenzyme A acetyltransferase 2 (Acat2), mRNA.
Mrps12	NM_011885.3	-0.215371	mitochondrial ribosomal protein S12 (Mrps12), mRNA.
Aadacl1	NM_178772.2	-0.215553	arylacetamide deacetylase-like 1 (Aadacl1), mRNA.
Arl2bp	NM_024191.1	-0.215613	ADP-ribosylation factor-like 2 binding protein (Arl2bp), transcript variant 1, mRNA.
Pdlim5	NM_019808.1	-0.215658	PDZ and LIM domain 5 (Pdlim5), transcript variant 1, mRNA.
Rasgrp1	NM_011246.2	-0.216042	RAS guanyl releasing protein 1 (Rasgrp1), mRNA.
Paqr7	NM_027995.2	-0.216148	progestin and adipoQ receptor family member VII (Paqr7), mRNA.
Zswim1	NM_028028.2	-0.216232	zinc finger, SWIM domain containing 1 (Zswim1), mRNA.
Bdh1	NM_175177.3	-0.216837	3-hydroxybutyrate dehydrogenase, type 1 (Bdh1), mRNA.
Nope	NM_020043.2	-0.21715	neighbor of Punc E11 (Nope), mRNA.
Mthfsd	NM_172761.1	-0.217556	methenyltetrahydrofolate synthetase domain containing (Mthfsd), mRNA.
Hcn3	NM_008227	-0.217573
Dlg3	NM_016747.2	-0.217923	discs, large homolog 3 (Drosophila) (Dlg3), mRNA.
D10Ertd322e	NM_026065.2	-0.218835	DNA segment, Chr 10, ERATO Doi 322, expressed (D10Ertd322e), mRNA.
Vkorc1l1	NM_001001327.1	-0.218881	vitamin K epoxide reductase complex, subunit 1-like 1 (Vkorc1l1), transcript variant 2, mRNA.
Lypd1	NM_145100.3	-0.218973	Ly6/Plaur domain containing 1 (Lypd1), mRNA.
Ptplad1	NM_021345.1	-0.219992	protein tyrosine phosphatase-like A domain containing 1 (Ptplad1), mRNA.
D17Wsu104e	NM_080837.1	-0.220801
Cox17	NM_001017429.2	-0.22144	cytochrome c oxidase, subunit XVII assembly protein homolog (yeast) (Cox17), mRNA.
Camta2	NM_178116.3	-0.221865	calmodulin binding transcription activator 2 (Camta2), mRNA.
Icmt	NM_133788.1	-0.221921	isoprenylcysteine carboxyl methyltransferase (Icmt), mRNA.
Il11ra1	NM_010549.2	-0.222089	interleukin 11 receptor, alpha chain 1 (Il11ra1), mRNA.
D16H22S680E	NM_138583.1	-0.222102	DNA segment, Chr 16, human D22S680E, expressed (D16H22S680E), mRNA.
Nadk	NM_138671.1	-0.222206	NAD kinase (Nadk), mRNA.
Hist1h4h	NM_153173.2	-0.222336	histone cluster 1, H4h (Hist1h4h), mRNA.
Appl1	NM_145221.2	-0.22237	adaptor protein, phosphotyrosine interaction, PH domain and leucine zipper containing 1 (Appl1), mRNA.
1700019E19Rik	NM_029601.1	-0.222511	RIKEN cDNA 1700019E19 gene (1700019E19Rik), mRNA.
Acot7	NM_133348.1	-0.22267	acyl-CoA thioesterase 7 (Acot7), mRNA.
4732418C07Rik	NM_172698.2	-0.222957	RIKEN cDNA 4732418C07 gene (4732418C07Rik), mRNA.
Cd59b	NM_181858.1	-0.223324	CD59b antigen (Cd59b), mRNA.
Rabep1	NM_019400.1	-0.223744	rabaptin, RAB GTPase binding effector protein 1 (Rabep1), mRNA.
5730472N09Rik	NM_175392.3	-0.22419	RIKEN cDNA 5730472N09 gene (5730472N09Rik), mRNA.
2300002D11Rik	NM_001081156.1	-0.224199	RIKEN cDNA 2300002D11 gene (2300002D11Rik), mRNA.
Snx18	NM_130796.3	-0.224443	sorting nexin 18 (Snx18), mRNA.
Cap1	NM_007598.2	-0.224483	CAP, adenylate cyclase-associated protein 1 (yeast) (Cap1), mRNA.
Gulp1	NM_028450.2	-0.225121	GULP, engulfment adaptor PTB domain containing 1 (Gulp1), transcript variant 2, mRNA.
Cab39l	NM_026908.3	-0.225272	calcium binding protein 39-like (Cab39l), mRNA.
Camk2a	NM_009792.2	-0.225663	calcium/calmodulin-dependent protein kinase II alpha (Camk2a), transcript variant 1, mRNA.
Syn2	NM_013681.1	-0.226384	synapsin II (Syn2), mRNA.
Mmd2	NM_175217.6	-0.226525	monocyte to macrophage differentiation-associated 2 (Mmd2), mRNA.
Trap1	NM_026508.2	-0.226899	TNF receptor-associated protein 1 (Trap1), mRNA.
Hebp1	NM_013546.2	-0.227107	heme binding protein 1 (Hebp1), mRNA.
Vps45	NM_013841.2	-0.227387	vacuolar protein sorting 45 (yeast) (Vps45), mRNA.
Tubb4	NM_009451.3	-0.227658	tubulin, beta 4 (Tubb4), mRNA.
Top1	NM_009408.2	-0.227706	topoisomerase (DNA) I (Top1), mRNA.
Acsl5	NM_027976.2	-0.227881	acyl-CoA synthetase long-chain family member 5 (Acsl5), mRNA.
Uso1	NM_019490.1	-0.227908	USO1 homolog, vesicle docking protein (yeast) (Uso1), mRNA.
Prkrip1	NM_025774.1	-0.228336	Prkr interacting protein 1 (IL11 inducible) (Prkrip1), mRNA.
Aldh16a1	NM_145954.1	-0.22927	aldehyde dehydrogenase 16 family, member A1 (Aldh16a1), mRNA.
Ube2a	NM_019668.3	-0.230167	ubiquitin-conjugating enzyme E2A, RAD6 homolog (S. cerevisiae) (Ube2a), mRNA.
Sept5	NM_213614.1	-0.23025	septin 5 (Sept5), mRNA.
Snapc3	NM_029949.1	-0.230388	small nuclear RNA activating complex, polypeptide 3 (Snapc3), mRNA.
Hexa	NM_010421.4	-0.231037	hexosaminidase A (Hexa), mRNA.
2310008M10Rik	NM_025509.2	-0.231143	RIKEN cDNA 2310008M10 gene (2310008M10Rik), mRNA.
Fbxl15	NM_133694.1	-0.232221	F-box and leucine-rich repeat protein 15 (Fbxl15), mRNA.
Fkbp4	NM_010219.3	-0.232314	FK506 binding protein 4 (Fkbp4), mRNA.
Sas	NM_025982	-0.232555
Wwp1	NM_177327.3	-0.232586	WW domain containing E3 ubiquitin protein ligase 1 (Wwp1), mRNA.
Jagn1	NM_026365.2	-0.232674	jagunal homolog 1 (Drosophila) (Jagn1), mRNA.
D330017J20Rik	NM_177204.3	-0.232778	RIKEN cDNA D330017J20 gene (D330017J20Rik), transcript variant 1, mRNA.
Cnpy2	NM_019953.1	-0.232963	canopy 2 homolog (zebrafish) (Cnpy2), mRNA.
Nacc2	NM_026495.3	-0.233134	nucleus accumbens associated 2, BEN and BTB (POZ) domain containing (Nacc2), transcript variant 1, mRNA.
Mtmr9	NM_177594.1	-0.234331	myotubularin related protein 9 (Mtmr9), mRNA.
Fgf10	NM_008002.3	-0.234392	fibroblast growth factor 10 (Fgf10), mRNA.
Mtch2	NM_019758.2	-0.234519	mitochondrial carrier homolog 2 (C. elegans) (Mtch2), nuclear gene encoding mitochondrial protein, mRNA.
Syn1	NM_013680.3	-0.234534	synapsin I (Syn1), mRNA.
Map3k14	NM_016896.3	-0.234552	mitogen-activated protein kinase kinase kinase 14 (Map3k14), mRNA.
Pigq	NM_011822.3	-0.2353	phosphatidylinositol glycan anchor biosynthesis, class Q (Pigq), mRNA.
Ptpla	NM_001012396.2	-0.235565	protein tyrosine phosphatase-like (proline instead of catalytic arginine), member a (Ptpla), transcript variant 2, mRNA.
Cdk2ap2	NM_026373.3	-0.235727	CDK2-associated protein 2 (Cdk2ap2), mRNA.
Wdr78	NM_146254.2	-0.236284	WD repeat domain 78 (Wdr78), mRNA.
Aven	NM_028844.1	-0.236291	apoptosis, caspase activation inhibitor (Aven), mRNA.
Stk39	NM_016866.2	-0.23646	serine/threonine kinase 39, STE20/SPS1 homolog (yeast) (Stk39), mRNA.
Acly	NM_134037.2	-0.236682	ATP citrate lyase (Acly), mRNA.
Sri	NM_025618.2	-0.236744	sorcin (Sri), transcript variant 2, mRNA.
Tmem49	NM_029478.2	-0.236744	transmembrane protein 49 (Tmem49), mRNA.
Pml	NM_008884.4	-0.236758	promyelocytic leukemia (Pml), transcript variant 1, mRNA.
Rpa1	NM_026653.1	-0.236845	replication protein A1 (Rpa1), mRNA.
Hnrnpc	NM_016884.2	-0.236926	heterogeneous nuclear ribonucleoprotein C (Hnrnpc), mRNA.
Slc25a10	NM_013770.1	-0.237115	solute carrier family 25 (mitochondrial carrier, dicarboxylate transporter), member 10 (Slc25a10), nuclear gene encoding mitochondrial protein, mRNA.
Btrc	NM_001037758.1	-0.237155	beta-transducin repeat containing protein (Btrc), transcript variant 1, mRNA.
Rhbdl1	NM_144816.1	-0.237857	rhomboid, veinlet-like 1 (Drosophila) (Rhbdl1), mRNA.
2310045A20Rik	NM_172710.3	-0.237885	RIKEN cDNA 2310045A20 gene (2310045A20Rik), mRNA.
Diras2	NM_001024474.2	-0.23792	DIRAS family, GTP-binding RAS-like 2 (Diras2), mRNA.
Gart	NM_010256.2	-0.237993	phosphoribosylglycinamide formyltransferase (Gart), mRNA.
Ednrb	NM_007904.2	-0.238082	endothelin receptor type B (Ednrb), mRNA.
Gadd45a	NM_007836.1	-0.238122	growth arrest and DNA-damage-inducible 45 alpha (Gadd45a), mRNA.
Cuta	NM_026307.2	-0.238185	cutA divalent cation tolerance homolog (E. coli) (Cuta), transcript variant 1, mRNA.
LOC100044294	XM_001471475.1	-0.238586	s musculus hypothetical protein LOC100044294 (LOC100044294), mRNA.
Kcnf1	NM_201531.2	-0.239028	potassium voltage-gated channel, subfamily F, member 1 (Kcnf1), mRNA.
S100a1	NM_011309.3	-0.239189	S100 calcium binding protein A1 (S100a1), mRNA.
Zdhhc14	NM_146073.3	-0.2392	zinc finger, DHHC domain containing 14 (Zdhhc14), mRNA.
Matk	NM_010768.1	-0.23929	megakaryocyte-associated tyrosine kinase (Matk), mRNA.
Slc35a2	NM_078484.1	-0.239342	solute carrier family 35 (UDP-galactose transporter), member 2 (Slc35a2), mRNA.
B230339H12Rik	NM_172282.1	-0.239605
Nagk	NM_019542.1	-0.239644	N-acetylglucosamine kinase (Nagk), mRNA.
LOC100047800	XM_001478884.1	-0.23999	s musculus similar to RAP1, GTP-GDP dissociation stimulator 1 (LOC100047800), mRNA.
LOC100040592	XM_001475189.1	-0.24025	s musculus similar to Hmgcs1 protein, transcript variant 1 (LOC100040592), mRNA.
Ankrd40	NM_027799.2	-0.240636	ankyrin repeat domain 40 (Ankrd40), transcript variant 1, mRNA.
Rxfp3	NM_178717.3	-0.240892	relaxin family peptide receptor 3 (Rxfp3), mRNA.
Pafah1b1	NM_013625.2	-0.241071	platelet-activating factor acetylhydrolase, isoform 1b, beta1 subunit (Pafah1b1), mRNA.
1810015A11Rik	NM_026940.1	-0.24117	RIKEN cDNA 1810015A11 gene (1810015A11Rik), mRNA.
2610507B11Rik	NM_001002004.1	-0.241187	RIKEN cDNA 2610507B11 gene (2610507B11Rik), mRNA.
Lman2l	NM_001013374.1	-0.241549	lectin, mannose-binding 2-like (Lman2l), mRNA.
Palmd	NM_023245.3	-0.241851	palmdelphin (Palmd), mRNA.
Agfg2	NM_178162.2	-0.241986	ArfGAP with FG repeats 2 (Agfg2), transcript variant 2, mRNA.
0610007P14Rik	NM_021446.1	-0.242174	RIKEN cDNA 0610007P14 gene (0610007P14Rik), mRNA.
Ywhah	NM_011738.1	-0.242348	tyrosine 3-monooxygenase/tryptophan 5-monooxygenase activation protein, eta polypeptide (Ywhah), mRNA.
Fam20a	NM_153782.1	-0.242362	family with sequence similarity 20, member A (Fam20a), mRNA.
Car2	NM_009801.3	-0.242447	carbonic anhydrase 2 (Car2), mRNA.
Cd63	NM_007653.3	-0.242472	CD63 antigen (Cd63), transcript variant 2, mRNA.
2310003F16Rik	NM_026318.2	-0.242607	RIKEN cDNA 2310003F16 gene (2310003F16Rik), mRNA.
Slc39a8	NM_026228.2	-0.242817	solute carrier family 39 (metal ion transporter), member 8 (Slc39a8), mRNA.
Tmem63c	NM_172583.2	-0.243025	transmembrane protein 63c (Tmem63c), mRNA.
Gosr2	NM_019650.2	-0.243248	golgi SNAP receptor complex member 2 (Gosr2), mRNA.
Sept9	NM_017380.1	-0.243267	septin 9 (Sept9), mRNA.
Crebl1	NM_017406.2	-0.24331	cAMP responsive element binding protein-like 1 (Crebl1), mRNA.
Zdhhc12	NM_025428.1	-0.243517
Smarcd2	NM_031878.1	-0.243775	SWI/SNF related, matrix associated, actin dependent regulator of chromatin, subfamily d, member 2 (Smarcd2), mRNA.
Parp1	NM_007415.2	-0.244375	poly (ADP-ribose) polymerase family, member 1 (Parp1), mRNA.
Tsfm	NM_025537.3	-0.245173	Ts translation elongation factor, mitochondrial (Tsfm), nuclear gene encoding mitochondrial protein, mRNA.
Elovl1	NM_019422.2	-0.245173	elongation of very long chain fatty acids (FEN1/Elo2, SUR4/Elo3, yeast)-like 1 (Elovl1), transcript variant 2, mRNA.
Dcn	NM_007833.4	-0.245224	decorin (Dcn), mRNA.
Jtv1	NM_146165.1	-0.245427	JTV1 gene (Jtv1), mRNA.
Prkcb	NM_008855.2	-0.245517	protein kinase C, beta (Prkcb), mRNA.
Hpca	NM_010471.2	-0.246092	hippocalcin (Hpca), mRNA.
Hmgn1	NM_008251.3	-0.246642	high mobility group nucleosomal binding domain 1 (Hmgn1), mRNA.
Dnajb2	NM_178055.3	-0.247118	DnaJ (Hsp40) homolog, subfamily B, member 2 (Dnajb2), transcript variant 2, mRNA.
1110019N10Rik	NM_026753.2	-0.247358	RIKEN cDNA 1110019N10 gene (1110019N10Rik), mRNA.
Ppid	NM_026352.2	-0.247397
Gpr177	NM_026582.3	-0.247808	G protein-coupled receptor 177 (Gpr177), mRNA.
Pibf1	NM_029320.2	-0.247897	progesterone immunomodulatory binding factor 1 (Pibf1), transcript variant 1, mRNA.
Ogdh	NM_010956.3	-0.247922	oxoglutarate dehydrogenase (lipoamide) (Ogdh), nuclear gene encoding mitochondrial protein, mRNA.
2010007H12Rik	NM_027242.3	-0.247923	RIKEN cDNA 2010007H12 gene (2010007H12Rik), mRNA.
Chchd10	NM_175329.3	-0.248064	coiled-coil-helix-coiled-coil-helix domain containing 10 (Chchd10), mRNA.
Samd9l	XM_620286.3	-0.248273	sterile alpha motif domain containing 9-like, transcript variant 1 (Samd9l), mRNA.
1500032L24Rik	NM_026914.1	-0.248292	RIKEN cDNA 1500032L24 gene (1500032L24Rik), mRNA.
LOC100047911	XM_001479110.1	-0.248299	hypothetical protein LOC100047911 (LOC100047911), mRNA.
C2cd3	NM_001017985.2	-0.24835	C2 calcium-dependent domain containing 3 (C2cd3), mRNA.
1700052N19Rik	NM_024261.2	-0.248395	RIKEN cDNA 1700052N19 gene (1700052N19Rik), mRNA. XM_974009 XM_982948
Akt3	NM_011785.2	-0.248896	thymoma viral proto-oncogene 3 (Akt3), mRNA.
Hist1h2bk	NM_175665.1	-0.248918	histone cluster 1, H2bk (Hist1h2bk), mRNA.
Kcnn1	NM_032397.1	-0.24895	potassium intermediate/small conductance calcium-activated channel, subfamily N, member 1 (Kcnn1), mRNA.
Alg3	NM_145939.1	-0.248963	asparagine-linked glycosylation 3 homolog (yeast, alpha-1,3-mannosyltransferase) (Alg3), mRNA.
Elk3	NM_013508.1	-0.248998	ELK3, member of ETS oncogene family (Elk3), transcript variant 1, mRNA.
Sh3pxd2b	NM_177364.3	-0.249004	SH3 and PX domains 2B (Sh3pxd2b), mRNA.
Sema7a	NM_011352.2	-0.249077	sema domain, immunoglobulin domain (Ig), and GPI membrane anchor, (semaphorin) 7A (Sema7a), mRNA.
Usp6nl	NM_001080548.1	-0.24962	USP6 N-terminal like (Usp6nl), transcript variant 2, mRNA.
Nqo2	NM_020282.2	-0.249801	NAD(P)H dehydrogenase, quinone 2 (Nqo2), mRNA.
Abhd3	NM_134130.1	-0.249898	abhydrolase domain containing 3 (Abhd3), mRNA.
Immp2l	NM_053122.3	-0.25002	IMP2 inner mitochondrial membrane peptidase-like (S. cerevisiae) (Immp2l), nuclear gene encoding mitochondrial protein, mRNA.
Tmem14c	NM_025387.2	-0.250363	transmembrane protein 14C (Tmem14c), mRNA.
E2f1	NM_007891.3	-0.250525	E2F transcription factor 1 (E2f1), mRNA.
Aacs	NM_030210.1	-0.250948	acetoacetyl-CoA synthetase (Aacs), mRNA.
Mpp1	NM_008621.2	-0.251083	membrane protein, palmitoylated (Mpp1), mRNA.
Gusb	NM_010368.1	-0.251133	glucuronidase, beta (Gusb), mRNA.
Mad2l1	NM_019499.2	-0.251468	MAD2 (mitotic arrest deficient, homolog)-like 1 (yeast) (Mad2l1), mRNA.
Dci	NM_010023.3	-0.251569	dodecenoyl-Coenzyme A delta isomerase (3,2 trans-enoyl-Coenyme A isomerase) (Dci), nuclear gene encoding mitochondrial protein, mRNA.
G3bp2	NM_011816.3	-0.25165	GTPase activating protein (SH3 domain) binding protein 2 (G3bp2), transcript variant 1, mRNA.
Srxn1	NM_029688.2	-0.252282	sulfiredoxin 1 homolog (S. cerevisiae) (Srxn1), mRNA.
Mcm7	NM_008568.1	-0.252578
Nupl1	NM_170591.1	-0.252776	nucleoporin like 1 (Nupl1), mRNA.
Ivd	NM_019826.3	-0.252856	isovaleryl coenzyme A dehydrogenase (Ivd), nuclear gene encoding mitochondrial protein, mRNA.
Srpk1	NM_016795.3	-0.252861	serine/arginine-rich protein specific kinase 1 (Srpk1), mRNA.
Bahd1	NM_001045523.1	-0.253343	bromo adjacent homology domain containing 1 (Bahd1), mRNA.
Cdc42se1	NM_172395.2	-0.253895	CDC42 small effector 1 (Cdc42se1), transcript variant 1, mRNA.
Gins4	NM_024240.3	-0.2541	GINS complex subunit 4 (Sld5 homolog) (Gins4), mRNA.
Nmt1	NM_008707.3	-0.254287	N-myristoyltransferase 1 (Nmt1), mRNA.
Msrb2	NM_029619.2	-0.254521	methionine sulfoxide reductase B2 (Msrb2), mRNA.
A130042E20Rik	NM_172550.4	-0.254684	RIKEN cDNA A130042E20 gene (A130042E20Rik), mRNA.
Nkrf	NM_029891.2	-0.254945	NF-kappaB repressing factor (Nkrf), mRNA.
Tnfaip8	NM_134131.1	-0.254984	tumor necrosis factor, alpha-induced protein 8 (Tnfaip8), mRNA.
Txnl4a	NM_001042408.1	-0.255257	thioredoxin-like 4A (Txnl4a), transcript variant 4, mRNA.
Extl1	NM_019578.1	-0.255674	exostoses (multiple)-like 1 (Extl1), mRNA.
Fubp1	NM_057172.1	-0.255913
Esrra	NM_007953.2	-0.256054	estrogen related receptor, alpha (Esrra), mRNA.
2610027C15Rik	NM_172145.2	-0.256584	RIKEN cDNA 2610027C15 gene (2610027C15Rik), mRNA.
Cryzl1	NM_133679.1	-0.256602	crystallin, zeta (quinone reductase)-like 1 (Cryzl1), mRNA.
Scly	NM_016717.3	-0.256797	selenocysteine lyase (Scly), mRNA.
Gpx3	NM_008161.2	-0.256807	glutathione peroxidase 3 (Gpx3), transcript variant 2, mRNA.
Hist1h2bf	NM_178195.1	-0.256954	histone cluster 1, H2bf (Hist1h2bf), mRNA.
S100a11	NM_016740.3	-0.257195	S100 calcium binding protein A11 (calgizzarin) (S100a11), mRNA.
Npm3	NM_008723.1	-0.257347	nucleoplasmin 3 (Npm3), mRNA.
Itgb4	NM_001005608.2	-0.257415	integrin beta 4 (Itgb4), transcript variant 1, mRNA.
Elovl5	NM_134255.2	-0.257626	ELOVL family member 5, elongation of long chain fatty acids (yeast) (Elovl5), mRNA.
Hist1h2bj	NM_178198.1	-0.2577	histone cluster 1, H2bj (Hist1h2bj), mRNA.
Qrsl1	NM_001081054.2	-0.257824	glutaminyl-tRNA synthase (glutamine-hydrolyzing)-like 1 (Qrsl1), mRNA.
D5Wsu178e	NM_027652.2	-0.257904	DNA segment, Chr 5, Wayne State University 178, expressed (D5Wsu178e), mRNA.
Plekhb2	NM_145516.2	-0.258134	pleckstrin homology domain containing, family B (evectins) member 2 (Plekhb2), mRNA.
Mrps2	NM_080452.2	-0.258418	mitochondrial ribosomal protein S2 (Mrps2), nuclear gene encoding mitochondrial protein, mRNA.
Mex3c	NM_001039214.3	-0.258503	mex3 homolog C (C. elegans) (Mex3c), mRNA.
Hn1l	NM_198937.2	-0.258982	hematological and neurological expressed 1-like (Hn1l), mRNA.
Mas1	NM_008552.3	-0.25905	MAS1 oncogene (Mas1), mRNA.
Arpc1b	NM_023142.1	-0.260123	actin related protein 2/3 complex, subunit 1B (Arpc1b), mRNA.
Ncor1	NM_011308.2	-0.260214	nuclear receptor co-repressor 1 (Ncor1), mRNA.
Apcdd1	NM_133237.2	-0.260218	adenomatosis polyposis coli down-regulated 1 (Apcdd1), mRNA.
Slc7a11	NM_011990.2	-0.260337	solute carrier family 7 (cationic amino acid transporter, y+ system), member 11 (Slc7a11), mRNA.
Orai1	NM_175423.3	-0.260355	ORAI calcium release-activated calcium modulator 1 (Orai1), mRNA.
Apc	NM_007462.2	-0.260361	adenomatosis polyposis coli (Apc), mRNA.
2510010F15Rik	NM_026454	-0.260436
Kcnj16	NM_010604.3	-0.26117	potassium inwardly-rectifying channel, subfamily J, member 16 (Kcnj16), mRNA.
Axin2	NM_015732.3	-0.261229	axin2 (Axin2), mRNA.
S100a16	NM_026416.2	-0.261333	S100 calcium binding protein A16 (S100a16), mRNA.
Nfe2l1	NM_008686.2	-0.262044	nuclear factor, erythroid derived 2,-like 1 (Nfe2l1), mRNA.
Cartpt	NM_013732.4	-0.2625	CART prepropeptide (Cartpt), transcript variant 1, mRNA.
Apip	NM_019735.2	-0.262502	APAF1 interacting protein (Apip), mRNA.
Rhobtb3	NM_028493.2	-0.262621	Rho-related BTB domain containing 3 (Rhobtb3), mRNA.
Gp38	NM_010329.1	-0.263111
Ntn2l	NM_010947.3	-0.263189	netrin 2-like (chicken) (Ntn2l), mRNA.
Pdlim2	NM_145978.1	-0.263264	PDZ and LIM domain 2 (Pdlim2), mRNA.
Impdh1	NM_011829.2	-0.263502	inosine 5'-phosphate dehydrogenase 1 (Impdh1), mRNA.
E2f2	NM_177733.2	-0.263626	E2F transcription factor 2 (E2f2), mRNA.
Srebf2	NM_033218.1	-0.263735	sterol regulatory element binding factor 2 (Srebf2), mRNA.
Taf15	NM_027427.1	-0.264407	TAF15 RNA polymerase II, TATA box binding protein (TBP)-associated factor (Taf15), mRNA.
BB128963	NM_172742	-0.264568
Nhsl1	NM_173390.3	-0.264736	NHS-like 1 (Nhsl1), mRNA.
Usp28	NM_175482.3	-0.265651	ubiquitin specific peptidase 28 (Usp28), mRNA.
Cadm2	NM_178721.2	-0.265767	cell adhesion molecule 2 (Cadm2), mRNA.
Elmo2	NM_207705.1	-0.266069	engulfment and cell motility 2, ced-12 homolog (C. elegans) (Elmo2), transcript variant 1, mRNA.
Pcolce	NM_008788.2	-0.266131	procollagen C-endopeptidase enhancer protein (Pcolce), mRNA.
Amz2	NM_025275.4	-0.266578	archaelysin family metallopeptidase 2 (Amz2), mRNA.
Sfrs3	NM_013663.4	-0.266657	splicing factor, arginine/serine-rich 3 (SRp20) (Sfrs3), mRNA.
Lxn	NM_016753.4	-0.266717	latexin (Lxn), mRNA.
1110008P14Rik	NM_198001.1	-0.267329	RIKEN cDNA 1110008P14 gene (1110008P14Rik), mRNA.
5830404H04Rik	NM_174847.1	-0.268393	RIKEN cDNA 5830404H04 gene (5830404H04Rik), mRNA.
Ggcx	NM_019802.1	-0.269223	gamma-glutamyl carboxylase (Ggcx), mRNA.
Fam84a	NM_029007.2	-0.269594	family with sequence similarity 84, member A (Fam84a), mRNA.
Dlg4	NM_007864.2	-0.270141	discs, large homolog 4 (Drosophila) (Dlg4), mRNA.
LOC100044322	XM_001471968.1	-0.270254	s musculus similar to UDP-glucose ceramide glucosyltransferase-like 1 (LOC100044322), mRNA.
Fmo1	NM_010231.2	-0.270358	flavin containing monooxygenase 1 (Fmo1), mRNA.
Fads2	NM_019699	-0.270693
Samd12	NM_177225.4	-0.270747	sterile alpha motif domain containing 12 (Samd12), mRNA.
Chtf18	NM_145409.1	-0.271011	CTF18, chromosome transmission fidelity factor 18 homolog (S. cerevisiae) (Chtf18), mRNA.
Anxa3	NM_013470.1	-0.271348	annexin A3 (Anxa3), mRNA.
Pgp	NM_025954.3	-0.271639	phosphoglycolate phosphatase (Pgp), mRNA.
Bag4	NM_026121.3	-0.271677	BCL2-associated athanogene 4 (Bag4), mRNA.
Rdm1	NM_025654.2	-0.272002	RAD52 motif 1 (Rdm1), mRNA.
Stard8	NM_199018.1	-0.272601	START domain containing 8 (Stard8), mRNA.
Rnpep	NM_145417.1	-0.272811	arginyl aminopeptidase (aminopeptidase B) (Rnpep), mRNA.
Cdk5	NM_007668.3	-0.272939	cyclin-dependent kinase 5 (Cdk5), mRNA.
Bpnt1	NM_011794.2	-0.273002
Luzp1	NM_024452.2	-0.273064	leucine zipper protein 1 (Luzp1), mRNA.
Atp6v0a2	NM_011596.4	-0.27319	ATPase, H+ transporting, lysosomal V0 subunit A2 (Atp6v0a2), mRNA.
Tmem107	NM_028336.2	-0.273591	transmembrane protein 107 (Tmem107), transcript variant 2, mRNA.
Cdc25c	NM_009860.2	-0.273789	cell division cycle 25 homolog C (S. pombe) (Cdc25c), mRNA.
Serf2	NM_011354.2	-0.273926	small EDRK-rich factor 2 (Serf2), mRNA.
Car15	NM_030558.2	-0.273954	carbonic anhydrase 15 (Car15), mRNA.
Dkkl1	NM_015789.2	-0.273963	dickkopf-like 1 (Dkkl1), mRNA.
Elac2	NM_023479.1	-0.27409	elaC homolog 2 (E. coli) (Elac2), mRNA.
Wbscr22	NM_025375.2	-0.274154	Williams Beuren syndrome chromosome region 22 (Wbscr22), mRNA.
Slc14a2	NM_207651.2	-0.274228	solute carrier family 14 (urea transporter), member 2 (Slc14a2), transcript variant 1, mRNA.
Kank1	NM_181404.5	-0.274401	KN motif and ankyrin repeat domains 1 (Kank1), mRNA.
Ptgis	NM_008968.3	-0.27539	prostaglandin I2 (prostacyclin) synthase (Ptgis), mRNA.
Pycrl	NM_025412	-0.275657
EG624866	NM_001037923.1	-0.276208	predicted gene, EG624866 (EG624866), mRNA.
Tlcd1	NM_026708.1	-0.27627	TLC domain containing 1 (Tlcd1), mRNA.
Olig1	NM_016968.4	-0.276745	oligodendrocyte transcription factor 1 (Olig1), mRNA.
Sepn1	NM_029100.2	-0.27697	selenoprotein N, 1 (Sepn1), mRNA.
Gpr172b	NM_029643.2	-0.277499	G protein-coupled receptor 172B (Gpr172b), mRNA.
Timeless	NM_011589.1	-0.27753	timeless homolog (Drosophila) (Timeless), transcript variant 2, mRNA.
Slc25a33	NM_027460.2	-0.277649	solute carrier family 25, member 33 (Slc25a33), mRNA.
Nap1l1	NM_015781.3	-0.277846	nucleosome assembly protein 1-like 1 (Nap1l1), mRNA.
Adarb1	NM_130895.2	-0.277864	adenosine deaminase, RNA-specific, B1 (Adarb1), transcript variant 1, mRNA.
Taldo1	NM_011528.3	-0.278108	transaldolase 1 (Taldo1), mRNA.
Actn4	NM_021895.2	-0.278326	actinin alpha 4 (Actn4), mRNA.
1810014F10Rik	NM_026928.2	-0.278522	RIKEN cDNA 1810014F10 gene (1810014F10Rik), mRNA.
Itpr1	NM_010585.3	-0.278792	inositol 1,4,5-triphosphate receptor 1 (Itpr1), mRNA.
Tufm	NM_172745.2	-0.279002	Tu translation elongation factor, mitochondrial (Tufm), nuclear gene encoding mitochondrial protein, mRNA.
Oprs1	NM_011014.2	-0.279249	opioid receptor, sigma 1 (Oprs1), mRNA.
Raver1	NM_027911.3	-0.279903	ribonucleoprotein, PTB-binding 1 (Raver1), mRNA.
Gm114	NM_001033298.2	-0.280357	gene model 114, (NCBI) (Gm114), mRNA. XM_925684 XM_925685
Nrarp	NM_025980.2	-0.280487	Notch-regulated ankyrin repeat protein (Nrarp), mRNA.
F630043A04Rik	NM_198605.1	-0.280615	RIKEN cDNA F630043A04 gene (F630043A04Rik), mRNA.
1200009O22Rik	NM_025817.3	-0.280782	RIKEN cDNA 1200009O22 gene (1200009O22Rik), mRNA.
Csde1	NM_144901.2	-0.281051	cold shock domain containing E1, RNA binding (Csde1), mRNA.
Bckdhb	NM_199195.1	-0.281071	branched chain ketoacid dehydrogenase E1, beta polypeptide (Bckdhb), nuclear gene encoding mitochondrial protein, mRNA.
Cart	NM_013732.3	-0.281177
Mettl1	NM_010792.1	-0.281919	methyltransferase-like 1 (Mettl1), mRNA.
Ralb	NM_022327.4	-0.282201	v-ral simian leukemia viral oncogene homolog B (ras related) (Ralb), mRNA.
Ednra	NM_010332.2	-0.282225	endothelin receptor type A (Ednra), mRNA.
Dact2	NM_172826.2	-0.283313	dapper homolog 2, antagonist of beta-catenin (xenopus) (Dact2), mRNA.
Fmod	NM_021355.2	-0.283434	fibromodulin (Fmod), mRNA.
Cdca4	NM_028023.3	-0.283717	cell division cycle associated 4 (Cdca4), mRNA.
Atp2b1	NM_026482.1	-0.283829	ATPase, Ca++ transporting, plasma membrane 1 (Atp2b1), mRNA.
Hist1h2bh	NM_178197.1	-0.284036	histone cluster 1, H2bh (Hist1h2bh), mRNA.
Tie1	NM_011587.1	-0.284463	tyrosine kinase receptor 1 (Tie1), mRNA.
Jam2	NM_023844.4	-0.284559	junction adhesion molecule 2 (Jam2), mRNA.
Lims2	NM_144862.1	-0.284763	LIM and senescent cell antigen like domains 2 (Lims2), mRNA.
Xbp1	NM_013842.2	-0.284853	X-box binding protein 1 (Xbp1), mRNA.
Pif1	NM_172453.1	-0.28507	PIF1 5'-to-3' DNA helicase homolog (S. cerevisiae) (Pif1), mRNA.
Pvrl2	NM_008990.2	-0.2852	poliovirus receptor-related 2 (Pvrl2), mRNA.
Rbm4	NM_009032.2	-0.285276	RNA binding motif protein 4 (Rbm4), mRNA.
Map2k6	NM_011943.2	-0.285455	mitogen-activated protein kinase kinase 6 (Map2k6), mRNA.
Lrrc3	NM_145152.3	-0.285478	leucine rich repeat containing 3 (Lrrc3), mRNA.
Gabpb1	NM_207669.1	-0.28568	GA repeat binding protein, beta 1 (Gabpb1), transcript variant 1, mRNA.
OTTMUSG00000004551	XM_001474235.1	-0.285733	s musculus predicted gene, OTTMUSG00000004551 (OTTMUSG00000004551), mRNA.
Ccdc56	NM_026618.1	-0.285745	coiled-coil domain containing 56 (Ccdc56), mRNA.
Ap3s2	NM_009682.2	-0.285811	adaptor-related protein complex 3, sigma 2 subunit (Ap3s2), mRNA.
Asrgl1	NM_025610.3	-0.285939	asparaginase like 1 (Asrgl1), mRNA.
Camkk2	NM_145358.1	-0.28644	calcium/calmodulin-dependent protein kinase kinase 2, beta (Camkk2), mRNA.
Hist2h3c1	NM_178216.1	-0.28652	histone cluster 2, H3c1 (Hist2h3c1), transcript variant 2, mRNA.
Dbp	NM_016974.1	-0.286916	D site albumin promoter binding protein (Dbp), mRNA.
3110035E14Rik	NM_178399.4	-0.287143	RIKEN cDNA 3110035E14 gene (3110035E14Rik), mRNA.
Hsp90b1	NM_011631.1	-0.287168	heat shock protein 90, beta (Grp94), member 1 (Hsp90b1), mRNA.
Sqle	NM_009270.3	-0.287189	squalene epoxidase (Sqle), mRNA.
Slc30a3	NM_011773.2	-0.287359	solute carrier family 30 (zinc transporter), member 3 (Slc30a3), mRNA.
Slc4a3	NM_009208.2	-0.287381	solute carrier family 4 (anion exchanger), member 3 (Slc4a3), mRNA.
ENSMUSG00000054212	NM_145433.1	-0.287583	predicted gene, ENSMUSG00000054212 (ENSMUSG00000054212), nuclear gene encoding mitochondrial protein, mRNA.
Kntc1	NM_001042421.1	-0.287697	kinetochore associated 1 (Kntc1), mRNA.
Tmco3	NM_172282.2	-0.288471	transmembrane and coiled-coil domains 3 (Tmco3), mRNA.
Mrpl51	NM_025595.1	-0.288576	mitochondrial ribosomal protein L51 (Mrpl51), mRNA.
Cd44	NM_001039150.1	-0.288623	CD44 antigen (Cd44), transcript variant 2, mRNA.
Ung	NM_011677.2	-0.288661	uracil DNA glycosylase (Ung), transcript variant 2, mRNA.
Eef1d	NM_029663.1	-0.28867	eukaryotic translation elongation factor 1 delta (guanine nucleotide exchange protein) (Eef1d), transcript variant 1, mRNA.
Dhx29	NM_172594.2	-0.288681	DEAH (Asp-Glu-Ala-His) box polypeptide 29 (Dhx29), mRNA.
H2afx	NM_010436.2	-0.289883	H2A histone family, member X (H2afx), mRNA.
Ube2f	NM_026454.2	-0.290454	ubiquitin-conjugating enzyme E2F (putative) (Ube2f), mRNA.
Mrpl53	NM_026744.3	-0.291276	mitochondrial ribosomal protein L53 (Mrpl53), nuclear gene encoding mitochondrial protein, mRNA.
Fdps	NM_134469.3	-0.291482	farnesyl diphosphate synthetase (Fdps), mRNA.
Hes5	NM_010419.2	-0.291484	hairy and enhancer of split 5 (Drosophila) (Hes5), mRNA.
Tspan2	NM_027533.2	-0.291626	tetraspanin 2 (Tspan2), mRNA.
Shisa4	NM_175259.4	-0.291902	shisa homolog 4 (Xenopus laevis) (Shisa4), mRNA.
Bcas1	NM_029815.1	-0.29219	breast carcinoma amplified sequence 1 (Bcas1), mRNA.
Mvd	NM_138656.1	-0.292218	mevalonate (diphospho) decarboxylase (Mvd), mRNA.
2610204M08Rik	NM_198411.2	-0.292584	RIKEN cDNA 2610204M08 gene (2610204M08Rik), mRNA.
Tmem51	NM_145402.3	-0.292635	transmembrane protein 51 (Tmem51), mRNA.
Lhfpl2	NM_172589.2	-0.292727	lipoma HMGIC fusion partner-like 2 (Lhfpl2), mRNA.
Cplx1	NM_007756.2	-0.292967	complexin 1 (Cplx1), mRNA.
Tppp	NM_182839.1	-0.293005	tubulin polymerization promoting protein (Tppp), mRNA.
Prrt1	NM_030890.1	-0.293069	proline-rich transmembrane protein 1 (Prrt1), mRNA.
Rrm1	NM_009103.2	-0.293265	ribonucleotide reductase M1 (Rrm1), mRNA.
Clic4	NM_013885.2	-0.293416	chloride intracellular channel 4 (mitochondrial) (Clic4), nuclear gene encoding mitochondrial protein, mRNA.
Syngr1	NM_207708.1	-0.293661	synaptogyrin 1 (Syngr1), transcript variant 1a, mRNA.
Blvrb	NM_144923.2	-0.294079	biliverdin reductase B (flavin reductase (NADPH)) (Blvrb), mRNA.
Sec61b	NM_024171.1	-0.294238	Sec61 beta subunit (Sec61b), mRNA.
Igfbp2	NM_008342.2	-0.294272	insulin-like growth factor binding protein 2 (Igfbp2), mRNA.
2310016E02Rik	NM_024460.3	-0.294323	RIKEN cDNA 2310016E02 gene (2310016E02Rik), transcript variant 1, mRNA.
Klhl9	NM_172871.2	-0.294585	kelch-like 9 (Drosophila) (Klhl9), mRNA.
Mrps25	NM_025578.2	-0.295038
Ppm1b	NM_011151.1	-0.29524	protein phosphatase 1B, magnesium dependent, beta isoform (Ppm1b), mRNA. XM_925494 XM_925495 XM_925496
B9d1	NM_013717.2	-0.295251	B9 protein domain 1 (B9d1), mRNA.
Srfbp1	NM_026040.2	-0.295277	serum response factor binding protein 1 (Srfbp1), mRNA.
D10Jhu81e	NM_138601.1	-0.295325	DNA segment, Chr 10, Johns Hopkins University 81 expressed (D10Jhu81e), mRNA.
Ss18	NM_009280	-0.295573
Nubp1	NM_011955.1	-0.295785	nucleotide binding protein 1 (Nubp1), mRNA.
Kns2	NM_001025360.1	-0.295936	kinesin 2 (Kns2), transcript variant d, mRNA.
Gng13	NM_022422.4	-0.295984	guanine nucleotide binding protein 13, gamma (Gng13), mRNA.
Mrpl37	NM_025500.1	-0.296193	mitochondrial ribosomal protein L37 (Mrpl37), nuclear gene encoding mitochondrial protein, mRNA.
AI847670	NM_177869.3	-0.296765	expressed sequence AI847670 (AI847670), mRNA.
Tmem184b	NM_172608.1	-0.297471	transmembrane protein 184b (Tmem184b), mRNA.
Ak3l1	NM_009647.4	-0.29799	adenylate kinase 3-like 1 (Ak3l1), nuclear gene encoding mitochondrial protein, mRNA.
Tomm7	NM_025394.2	-0.298194	translocase of outer mitochondrial membrane 7 homolog (yeast) (Tomm7), mRNA.
Fert2	NM_001037997.1	-0.298577	fer (fms/fps related) protein kinase, testis specific 2 (Fert2), transcript variant 1, mRNA.
5730589K01Rik	NM_023434.1	-0.29912	RIKEN cDNA 5730589K01 gene (5730589K01Rik), mRNA.
Pnrc2	NM_026383.1	-0.299303	proline-rich nuclear receptor coactivator 2 (Pnrc2), mRNA.
Prei4	NM_001042672.1	-0.299393	preimplantation protein 4 (Prei4), transcript variant 4, mRNA.
Vcam1	NM_011693.2	-0.299501	vascular cell adhesion molecule 1 (Vcam1), mRNA.
Ccne2	NM_001037134.1	-0.299619	cyclin E2 (Ccne2), transcript variant 1, mRNA.
Nkx2-2	NM_010919.2	-0.300466	NK2 transcription factor related, locus 2 (Drosophila) (Nkx2-2), transcript variant 1, mRNA.
2810004N23Rik	NM_025615.1	-0.300758	RIKEN cDNA 2810004N23 gene (2810004N23Rik), mRNA.
P2ry13	NM_028808.2	-0.300923	purinergic receptor P2Y, G-protein coupled 13 (P2ry13), mRNA.
2900073G15Rik	NM_026064.1	-0.300954
Galnt10	NM_134189.2	-0.300957	UDP-N-acetyl-alpha-D-galactosamine:polypeptide N-acetylgalactosaminyltransferase 10 (Galnt10), mRNA.
1810009A15Rik	NM_025463.2	-0.301139	RIKEN cDNA 1810009A15 gene (1810009A15Rik), mRNA.
Htt	NM_010414.1	-0.301355	huntingtin (Htt), mRNA.
Hspa12b	NM_028306.3	-0.301517	heat shock protein 12B (Hspa12b), mRNA.
Enpp6	NM_177304.3	-0.301595	ectonucleotide pyrophosphatase/phosphodiesterase 6 (Enpp6), mRNA.
Lmnb1	NM_010721.1	-0.301811	lamin B1 (Lmnb1), mRNA.
Ckmt1	NM_009897.2	-0.301826	creatine kinase, mitochondrial 1, ubiquitous (Ckmt1), nuclear gene encoding mitochondrial protein, mRNA.
Rdbp	NM_001045863.1	-0.301874	RD RNA-binding protein (Rdbp), transcript variant 2, mRNA.
Nos3	NM_008713.2	-0.30232	nitric oxide synthase 3, endothelial cell (Nos3), mRNA.
Tmem100	NM_026433.2	-0.303114	transmembrane protein 100 (Tmem100), mRNA.
Abhd7	NM_001001804.2	-0.303123	abhydrolase domain containing 7 (Abhd7), mRNA.
Foxq1	NM_008239.3	-0.303156	forkhead box Q1 (Foxq1), mRNA.
Cnksr3	NM_172546.2	-0.303176	Cnksr family member 3 (Cnksr3), mRNA.
Mettl4	NM_176917.4	-0.303252	methyltransferase like 4 (Mettl4), mRNA.
Caprin1	NM_016739.2	-0.303433	cell cycle associated protein 1 (Caprin1), mRNA.
Gpr123	NM_177469.3	-0.303583	G protein-coupled receptor 123 (Gpr123), mRNA.
Pacsin2	NM_011862.2	-0.304361	protein kinase C and casein kinase substrate in neurons 2 (Pacsin2), mRNA.
Cenpl	NM_027429.1	-0.304402	centromere protein L (Cenpl), mRNA.
Ric3	NM_178780.3	-0.304804	resistance to inhibitors of cholinesterase 3 homolog (C. elegans) (Ric3), transcript variant 2, mRNA.
Gab1	NM_021356.2	-0.304849	growth factor receptor bound protein 2-associated protein 1 (Gab1), mRNA.
Itga7	NM_008398.2	-0.305292	integrin alpha 7 (Itga7), mRNA.
Lrrc24	NM_198119.2	-0.305598	leucine rich repeat containing 24 (Lrrc24), mRNA.
Rbm10	NM_145627.1	-0.305705	RNA binding motif protein 10 (Rbm10), mRNA.
N6amt2	NM_026526.2	-0.305941	N-6 adenine-specific DNA methyltransferase 2 (putative) (N6amt2), mRNA.
Mns1	NM_008613.2	-0.305946	meiosis-specific nuclear structural protein 1 (Mns1), mRNA.
Tsga14	NM_031998.2	-0.306019	testis specific gene A14 (Tsga14), mRNA.
Mfge8	NM_008594	-0.306496
Dlgap2	NM_172910.2	-0.307838	discs, large (Drosophila) homolog-associated protein 2 (Dlgap2), mRNA.
Prcp	NM_028243.2	-0.307879	prolylcarboxypeptidase (angiotensinase C) (Prcp), mRNA.
Ap1g1	NM_009677.4	-0.307914	adaptor protein complex AP-1, gamma 1 subunit (Ap1g1), mRNA.
Heatr1	NM_144835.4	-0.307986	HEAT repeat containing 1 (Heatr1), mRNA.
Zfp365	NM_178679.2	-0.308089	zinc finger protein 365 (Zfp365), mRNA.
Rsph1	NM_025290.3	-0.308162	radial spoke head 1 homolog (Chlamydomonas) (Rsph1), mRNA.
Tdrkh	NM_028307.1	-0.308363	tudor and KH domain containing protein (Tdrkh), mRNA.
Peli2	NM_033602	-0.308497
Cacng3	NM_019430.1	-0.308928	calcium channel, voltage-dependent, gamma subunit 3 (Cacng3), mRNA.
Nsdhl	NM_010941.3	-0.309079	NAD(P) dependent steroid dehydrogenase-like (Nsdhl), mRNA.
Cxcl14	NM_019568.2	-0.309322	chemokine (C-X-C motif) ligand 14 (Cxcl14), mRNA.
Nnmt	NM_010924.1	-0.309352	nicotinamide N-methyltransferase (Nnmt), mRNA.
Kcnip3	NM_019789.2	-0.310148	Kv channel interacting protein 3, calsenilin (Kcnip3), mRNA.
Slc29a1	NM_022880.1	-0.310161	solute carrier family 29 (nucleoside transporters), member 1 (Slc29a1), mRNA.
Cse1l	NM_023565.2	-0.310193	chromosome segregation 1-like (S. cerevisiae) (Cse1l), mRNA.
Coq10b	NM_001039710.1	-0.310291	coenzyme Q10 homolog B (S. cerevisiae) (Coq10b), transcript variant 1, mRNA.
Mmp15	NM_008609.3	-0.310356	matrix metallopeptidase 15 (Mmp15), mRNA. XM_001002221
Lmo2	NM_008505.3	-0.310824	LIM domain only 2 (Lmo2), mRNA.
Htra3	NM_030127.1	-0.310905
Ptdss2	NM_013782.4	-0.310942	phosphatidylserine synthase 2 (Ptdss2), mRNA.
Npm3-ps1	NR_002702.1	-0.311459	nucleoplasmin 3, pseudogene 1 (Npm3-ps1), non-coding RNA.
Igsf1	NM_183335.1	-0.311991	immunoglobulin superfamily, member 1 (Igsf1), transcript variant 3, mRNA.
Col2a1	NM_031163.2	-0.312049	procollagen, type II, alpha 1 (Col2a1), mRNA.
Baalc	NM_080640.4	-0.312213	brain and acute leukemia, cytoplasmic (Baalc), mRNA.
Slc15a4	NM_133895.1	-0.312258	solute carrier family 15, member 4 (Slc15a4), mRNA.
Pdgfb	NM_011057.2	-0.312639
Tpcn1	NM_145853.2	-0.312724	two pore channel 1 (Tpcn1), mRNA.
Mettl3	NM_019721.2	-0.31299	methyltransferase-like 3 (Mettl3), mRNA.
Tubb6	NM_026473.2	-0.313582	tubulin, beta 6 (Tubb6), mRNA.
Sfrs1	NM_173374.3	-0.314859	splicing factor, arginine/serine-rich 1 (ASF/SF2) (Sfrs1), transcript variant 1, mRNA.
Slc7a4	NM_144852.3	-0.315136	solute carrier family 7 (cationic amino acid transporter, y+ system), member 4 (Slc7a4), mRNA.
Sfxn4	NM_053198.2	-0.315277	sideroflexin 4 (Sfxn4), mRNA.
Ccdc80	NM_026439.2	-0.315516	coiled-coil domain containing 80 (Ccdc80), mRNA.
BC038925	NM_177878.2	-0.316727	cDNA sequence BC038925 (BC038925), mRNA.
Fkbp2	NM_008020.2	-0.31688	FK506 binding protein 2 (Fkbp2), mRNA.
Gmcl1	NM_011818.2	-0.317192	germ cell-less homolog 1 (Drosophila) (Gmcl1), mRNA.
Mcee	NM_028626.1	-0.317268	methylmalonyl CoA epimerase (Mcee), mRNA.
Wbp1	NM_016757.2	-0.317328	WW domain binding protein 1 (Wbp1), transcript variant 1, mRNA.
Itm2a	NM_008409.2	-0.317509	integral membrane protein 2A (Itm2a), mRNA.
Ttf2	NM_001013026.1	-0.31759	transcription termination factor, RNA polymerase II (Ttf2), mRNA.
Sypl2	NM_008596.1	-0.317963	synaptophysin-like 2 (Sypl2), mRNA.
Men1	NM_008583.1	-0.318314	multiple endocrine neoplasia 1 (Men1), mRNA.
Hist1h3e	NM_178205.1	-0.318706	histone cluster 1, H3e (Hist1h3e), mRNA.
Snap23	NM_009222.3	-0.31871	synaptosomal-associated protein 23 (Snap23), mRNA.
Pcmt1	NM_008786.1	-0.319382	protein-L-isoaspartate (D-aspartate) O-methyltransferase 1 (Pcmt1), mRNA.
Hat1	NM_026115.3	-0.319827	histone aminotransferase 1 (Hat1), mRNA.
Cobll1	NM_177025.4	-0.319878	Cobl-like 1 (Cobll1), mRNA.
Ncaph	NM_144818.1	-0.320076	non-SMC condensin I complex, subunit H (Ncaph), mRNA.
Phca	NM_025408.2	-0.320088	phytoceramidase, alkaline (Phca), mRNA.
Hdhd2	NM_029826.2	-0.320134	haloacid dehalogenase-like hydrolase domain containing 2 (Hdhd2), transcript variant 1, mRNA.
Dbf4	NM_013726.2	-0.320801	DBF4 homolog (S. cerevisiae) (Dbf4), mRNA.
Pik3r3	NM_181585.5	-0.320975	phosphatidylinositol 3 kinase, regulatory subunit, polypeptide 3 (p55) (Pik3r3), mRNA.
Pdcd5	NM_019746.2	-0.321349
4930572J05Rik	NM_198607.1	-0.321514	RIKEN cDNA 4930572J05 gene (4930572J05Rik), mRNA.
Hist1h4j	NM_178210.1	-0.323647	histone cluster 1, H4j (Hist1h4j), mRNA.
Ift81	NM_009879.2	-0.32376	intraflagellar transport 81 homolog (Chlamydomonas) (Ift81), mRNA.
Nucks1	NM_175294.2	-0.324123	nuclear casein kinase and cyclin-dependent kinase substrate 1 (Nucks1), mRNA.
1810063B05Rik	NM_174987.3	-0.324968	RIKEN cDNA 1810063B05 gene (1810063B05Rik), mRNA.
Cd248	NM_054042.2	-0.325062	CD248 antigen, endosialin (Cd248), mRNA.
AU021838	NM_001037746.2	-0.325192	expressed sequence AU021838 (AU021838), mRNA.
Cisd1	NM_134007.4	-0.325683	CDGSH iron sulfur domain 1 (Cisd1), mRNA.
Myadm	NM_016969.1	-0.325755	myeloid-associated differentiation marker (Myadm), mRNA.
Cenpn	NM_028131.3	-0.326357	centromere protein N (Cenpn), mRNA.
Cadps2	NM_153163.3	-0.326386	Ca2+-dependent activator protein for secretion 2 (Cadps2), mRNA.
Cmtm4	NM_153582.4	-0.326499	CKLF-like MARVEL transmembrane domain containing 4 (Cmtm4), mRNA.
Itpka	NM_146125.1	-0.326657
Thy1	NM_009382.3	-0.327582	thymus cell antigen 1, theta (Thy1), mRNA.
Cyb5r4	NM_024195.1	-0.327783	cytochrome b5 reductase 4 (Cyb5r4), mRNA.
Gbp2	NM_010260.1	-0.329061	guanylate binding protein 2 (Gbp2), mRNA.
G3bp1	NM_013716.2	-0.329227	Ras-GTPase-activating protein SH3-domain binding protein 1 (G3bp1), mRNA.
Gpr158	NM_001004761.1	-0.329355	G protein-coupled receptor 158 (Gpr158), mRNA.
Smtn	NM_013870.2	-0.329672	smoothelin (Smtn), mRNA.
Mfap3l	NM_027756.3	-0.330251	microfibrillar-associated protein 3-like (Mfap3l), mRNA.
Nrm	NM_134122.2	-0.330358	nurim (nuclear envelope membrane protein) (Nrm), mRNA.
Centd3	NM_139206.1	-0.330703	centaurin, delta 3 (Centd3), mRNA.
Nid1	NM_010917.1	-0.330752	nidogen 1 (Nid1), mRNA.
Ddhd1	NM_001039106.2	-0.330921	DDHD domain containing 1 (Ddhd1), transcript variant 1, mRNA.
6720463M24Rik	NM_175265.4	-0.330984	RIKEN cDNA 6720463M24 gene (6720463M24Rik), mRNA.
Pdia4	NM_009787.2	-0.331706	protein disulfide isomerase associated 4 (Pdia4), mRNA.
Rbmx	NM_011252.2	-0.331755	RNA binding motif protein, X chromosome (Rbmx), mRNA.
Lamc3	NM_011836.3	-0.333067	laminin gamma 3 (Lamc3), mRNA.
Ndufc1	NM_025523.1	-0.333928	NADH dehydrogenase (ubiquinone) 1, subcomplex unknown, 1 (Ndufc1), mRNA.
Agps	NM_172666.2	-0.334718	alkylglycerone phosphate synthase (Agps), mRNA.
Hsd11b1	NM_008288.1	-0.334965
Crhr1	NM_007762.4	-0.335723	corticotropin releasing hormone receptor 1 (Crhr1), mRNA.
Rgs7bp	NM_029879.2	-0.336004	regulator of G-protein signalling 7 binding protein (Rgs7bp), mRNA.
Gemin4	NM_177367.2	-0.336125	gem (nuclear organelle) associated protein 4 (Gemin4), mRNA.
Mina	NM_025910.2	-0.336592	myc induced nuclear antigen (Mina), mRNA.
2310005P05Rik	NM_026189.2	-0.337154
Acsbg1	NM_053178.2	-0.337763	acyl-CoA synthetase bubblegum family member 1 (Acsbg1), mRNA.
Igfbp4	NM_010517.3	-0.337776	insulin-like growth factor binding protein 4 (Igfbp4), mRNA.
Mrpl36	NM_053163.1	-0.33848	mitochondrial ribosomal protein L36 (Mrpl36), nuclear gene encoding mitochondrial protein, mRNA.
Kif15	NM_010620.1	-0.338875	kinesin family member 15 (Kif15), mRNA.
Tmod1	NM_021883.1	-0.339693	tropomodulin 1 (Tmod1), mRNA.
Luc7l	NM_028190.2	-0.339921	Luc7 homolog (S. cerevisiae)-like (Luc7l), transcript variant 2, mRNA.
Taf10	NM_020024.3	-0.340601	TAF10 RNA polymerase II, TATA box binding protein (TBP)-associated factor (Taf10), mRNA.
Taf12	NM_025579.1	-0.340739	TAF12 RNA polymerase II, TATA box binding protein (TBP)-associated factor (Taf12), mRNA.
Pomt2	NM_153415.3	-0.340878	protein-O-mannosyltransferase 2 (Pomt2), mRNA.
6720458F09Rik	NM_177374.2	-0.340902	RIKEN cDNA 6720458F09 gene (6720458F09Rik), mRNA.
Depdc1b	NM_178683.4	-0.34113	DEP domain containing 1B (Depdc1b), mRNA.
Taf9b	NM_001001176.1	-0.341134	TAF9B RNA polymerase II, TATA box binding protein (TBP)-associated factor (Taf9b), mRNA.
Fndc5	NM_027402.2	-0.341422	fibronectin type III domain containing 5 (Fndc5), mRNA.
2310047D13Rik	XM_282971	-0.34147
Foxm1	NM_008021.4	-0.341913	forkhead box M1 (Foxm1), mRNA.
Tnc	NM_011607.2	-0.341929	tenascin C (Tnc), mRNA.
Rasl10a	NM_145216.3	-0.342719	RAS-like, family 10, member A (Rasl10a), mRNA.
Adam11	NM_009613.1	-0.343568	a disintegrin and metallopeptidase domain 11 (Adam11), mRNA.
Pgam2	NM_018870.2	-0.343915	phosphoglycerate mutase 2 (Pgam2), mRNA.
Kif11	NM_010615.1	-0.344107	kinesin family member 11 (Kif11), mRNA.
Cox7a1	NM_009944.3	-0.344385	cytochrome c oxidase, subunit VIIa 1 (Cox7a1), mRNA.
Cnnm2	NM_033569.2	-0.344475	cyclin M2 (Cnnm2), mRNA.
Aldh4a1	NM_175438.3	-0.344582	aldehyde dehydrogenase 4 family, member A1 (Aldh4a1), nuclear gene encoding mitochondrial protein, mRNA.
Dmwd	NM_010058.1	-0.344789	dystrophia myotonica-containing WD repeat motif (Dmwd), mRNA.
LOC100047490	XM_001478266.1	-0.345489	s musculus similar to putative oral cancer suppressor (LOC100047490), mRNA.
Rassf4	NM_178045.3	-0.345965	Ras association (RalGDS/AF-6) domain family member 4 (Rassf4), mRNA.
Hmg20b	NM_010440.2	-0.346058	high mobility group 20 B (Hmg20b), mRNA.
Creld2	NM_029720.2	-0.346193	cysteine-rich with EGF-like domains 2 (Creld2), mRNA.
Klhl6	NM_183390.1	-0.346552	kelch-like 6 (Drosophila) (Klhl6), mRNA.
Itsn1	NM_010587.2	-0.34717	intersectin 1 (SH3 domain protein 1A) (Itsn1), transcript variant 1, mRNA.
Inppl1	NM_010567.1	-0.347791	inositol polyphosphate phosphatase-like 1 (Inppl1), mRNA.
Scn4b	NM_001013390.2	-0.348114	sodium channel, type IV, beta (Scn4b), mRNA.
Vps36	NM_027338.1	-0.348992	vacuolar protein sorting 36 (yeast) (Vps36), mRNA.
Sorl1	NM_011436.3	-0.349247	sortilin-related receptor, LDLR class A repeats-containing (Sorl1), mRNA.
Thoc4	NM_011568.1	-0.349866	THO complex 4 (Thoc4), mRNA.
Pdzd11	NM_028303.1	-0.350513	PDZ domain containing 11 (Pdzd11), mRNA.
Plp1	NM_011123.2	-0.35077	proteolipid protein (myelin) 1 (Plp1), mRNA.
Cnp	NM_009923.1	-0.351225	2',3'-cyclic nucleotide 3' phosphodiesterase (Cnp), mRNA.
Ccng1	NM_009831.2	-0.351507	cyclin G1 (Ccng1), mRNA.
Yif1a	NM_026553.2	-0.35237	Yip1 interacting factor homolog A (S. cerevisiae) (Yif1a), mRNA.
LOC100046883	XM_001476984.1	-0.352715	s musculus similar to CKLF-like MARVEL transmembrane domain containing 3 (LOC100046883), mRNA.
BC064033	NM_173375.1	-0.353312	cDNA sequence BC064033 (BC064033), mRNA.
Arc	NM_018790.2	-0.354236	activity regulated cytoskeletal-associated protein (Arc), mRNA.
Fignl1	NM_021891.2	-0.354845	fidgetin-like 1 (Fignl1), mRNA.
Slco1c1	NM_021471.1	-0.355659	solute carrier organic anion transporter family, member 1c1 (Slco1c1), mRNA.
Cd9	NM_007657.2	-0.35616
Tuba4a	NM_009447.2	-0.356287	tubulin, alpha 4A (Tuba4a), mRNA.
EG433224	NR_002891.1	-0.356449	predicted gene, EG433224 (EG433224), non-coding RNA.
Atp1a2	NM_178405.3	-0.357197	ATPase, Na+/K+ transporting, alpha 2 polypeptide (Atp1a2), mRNA.
Tm6sf1	NM_145375.1	-0.357756	transmembrane 6 superfamily member 1 (Tm6sf1), mRNA.
Brp44	NM_027430.1	-0.357986	brain protein 44 (Brp44), mRNA.
Lgi3	NM_145219.2	-0.359462	leucine-rich repeat LGI family, member 3 (Lgi3), mRNA.
Smad2	NM_010754.4	-0.359537	MAD homolog 2 (Drosophila) (Smad2), mRNA.
Slc38a3	NM_023805.2	-0.360218	solute carrier family 38, member 3 (Slc38a3), mRNA.
Rmnd1	NM_025343.3	-0.360419	required for meiotic nuclear division 1 homolog (S. cerevisiae) (Rmnd1), mRNA.
Kcne1l	NM_021487.1	-0.360554	potassium voltage-gated channel, Isk-related family, member 1-like (Kcne1l), mRNA.
Lss	NM_146006.1	-0.362786	lanosterol synthase (Lss), mRNA.
Tmem68	NM_028097.3	-0.362798	transmembrane protein 68 (Tmem68), mRNA.
Cbr3	NM_173047.2	-0.364266	carbonyl reductase 3 (Cbr3), mRNA.
Hr	NM_021877.2	-0.364766	hairless (Hr), mRNA.
Josd2	NM_025368.3	-0.365411	Josephin domain containing 2 (Josd2), mRNA.
Dyrk1b	NM_001037957.1	-0.365763	dual-specificity tyrosine-(Y)-phosphorylation regulated kinase 1b (Dyrk1b), transcript variant 1, mRNA.
Chst3	NM_016803.2	-0.365808	carbohydrate (chondroitin 6/keratan) sulfotransferase 3 (Chst3), mRNA.
Nusap1	NM_001042652.1	-0.366755	nucleolar and spindle associated protein 1 (Nusap1), transcript variant 2, mRNA.
Drp2	NM_010078.2	-0.367512	dystrophin related protein 2 (Drp2), mRNA.
Mpnd	NM_026530.5	-0.367879	MPN domain containing (Mpnd), mRNA.
Cyp51	NM_020010.2	-0.367986	cytochrome P450, family 51 (Cyp51), mRNA.
Ncapd2	NM_146171.1	-0.368449	non-SMC condensin I complex, subunit D2 (Ncapd2), mRNA.
Acot8	NM_133240.1	-0.368504	acyl-CoA thioesterase 8 (Acot8), mRNA.
Gabrd	NM_008072.1	-0.368548	gamma-aminobutyric acid (GABA-A) receptor, subunit delta (Gabrd), mRNA.
Clspn	NM_175554.3	-0.36894	claspin homolog (Xenopus laevis) (Clspn), mRNA.
Lbr	NM_133815	-0.372494
Ogn	NM_008760.2	-0.372639	osteoglycin (Ogn), mRNA.
Incenp	NM_016692.1	-0.372861	inner centromere protein (Incenp), mRNA.
Evi2a	NM_010161.3	-0.373207	ecotropic viral integration site 2a (Evi2a), transcript variant 2, mRNA.
Tomm34	NM_025996.1	-0.373876	translocase of outer mitochondrial membrane 34 (Tomm34), mRNA.
Ap2b1	NM_001035854.2	-0.374542	adaptor-related protein complex 2, beta 1 subunit (Ap2b1), transcript variant 1, mRNA.
Tra2a	NM_198102.2	-0.376678	transformer 2 alpha homolog (Drosophila) (Tra2a), mRNA.
Cdk2	NM_183417.2	-0.377092	cyclin-dependent kinase 2 (Cdk2), transcript variant 1, mRNA.
Ide	NM_031156.2	-0.37729	insulin degrading enzyme (Ide), mRNA.
Bub1b	NM_009773.1	-0.378357	budding uninhibited by benzimidazoles 1 homolog, beta (S. cerevisiae) (Bub1b), mRNA.
Tmem98	NM_029537.1	-0.378397	transmembrane protein 98 (Tmem98), mRNA.
Gltp	NM_019821.2	-0.378648	glycolipid transfer protein (Gltp), mRNA.
Shf	NM_001013829.2	-0.379018	Src homology 2 domain containing F (Shf), mRNA.
Dap3	NM_022994.2	-0.379034	death associated protein 3 (Dap3), nuclear gene encoding mitochondrial protein, mRNA.
Hist1h2an	NM_178184.1	-0.379062	histone cluster 1, H2an (Hist1h2an), mRNA.
P2ry5	NM_175116.2	-0.379435	purinergic receptor P2Y, G-protein coupled, 5 (P2ry5), mRNA.
C130074G19Rik	NM_178692.3	-0.379498	RIKEN cDNA C130074G19 gene (C130074G19Rik), mRNA.
Cdca7	NM_025866.3	-0.38018	cell division cycle associated 7 (Cdca7), mRNA.
Chi3l1	NM_007695.2	-0.381506	chitinase 3-like 1 (Chi3l1), mRNA.
Abhd1	NR_003522.1	-0.38169	abhydrolase domain containing 1 (Abhd1), transcribed RNA.
Acaa1a	NM_130864.3	-0.382312	acetyl-Coenzyme A acyltransferase 1A (Acaa1a), mRNA.
Tek	NM_013690.2	-0.382816	endothelial-specific receptor tyrosine kinase (Tek), mRNA.
Pes1	NM_022889.3	-0.383915	pescadillo homolog 1, containing BRCT domain (zebrafish) (Pes1), mRNA.
Cacna1g	NM_009783.1	-0.385252	calcium channel, voltage-dependent, T type, alpha 1G subunit (Cacna1g), mRNA.
2610510J17Rik	NM_028131.1	-0.386735	RIKEN cDNA 2610510J17 gene (2610510J17Rik), mRNA.
Rpl31	NM_053257.1	-0.387849	ribosomal protein L31 (Rpl31), mRNA.
Cdca8	NM_026560.3	-0.388648	cell division cycle associated 8 (Cdca8), mRNA.
Sfrs7	NM_146083.1	-0.389697	splicing factor, arginine/serine-rich 7 (Sfrs7), mRNA.
Prdx3	NM_007452.1	-0.389872
Uncx	NM_013702.3	-0.390021	UNC homeobox (Uncx), mRNA.
Cldn11	NM_008770.2	-0.391138	claudin 11 (Cldn11), mRNA.
Adcy4	NM_080435.1	-0.392985	adenylate cyclase 4 (Adcy4), mRNA.
Eif4e3	NM_025829.4	-0.393787	eukaryotic translation initiation factor 4E member 3 (Eif4e3), mRNA.
Mrgprf	NM_145379.2	-0.395422	MAS-related GPR, member F (Mrgprf), mRNA.
Mfsd7c	NM_145447.2	-0.395831	major facilitator superfamily domain containing 7C (Mfsd7c), mRNA.
2810432L12Rik	NM_025944.2	-0.395832	RIKEN cDNA 2810432L12 gene (2810432L12Rik), mRNA.
Prkd2	NM_178900.2	-0.39836	protein kinase D2 (Prkd2), mRNA.
Cldn5	NM_013805.3	-0.398483	claudin 5 (Cldn5), mRNA.
Bola3	NM_175277.2	-0.398705	bolA-like 3 (E. coli) (Bola3), mRNA.
Rad54l	NM_009015.2	-0.398955	RAD54 like (S. cerevisiae) (Rad54l), mRNA.
Tgfbr2	NM_009371.2	-0.39979	transforming growth factor, beta receptor II (Tgfbr2), transcript variant 1, mRNA.
Pltp	NM_011125.2	-0.401031	phospholipid transfer protein (Pltp), mRNA.
Sox18	NM_009236.2	-0.403357	SRY-box containing gene 18 (Sox18), mRNA.
Cops7a	NM_012003.1	-0.404254	COP9 (constitutive photomorphogenic) homolog, subunit 7a (Arabidopsis thaliana) (Cops7a), mRNA.
Chchd8	NM_183270.2	-0.405867	coiled-coil-helix-coiled-coil-helix domain containing 8 (Chchd8), mRNA.
Gas7	NM_008088.2	-0.406108	growth arrest specific 7 (Gas7), mRNA.
Aurka	NM_011497.3	-0.406215	aurora kinase A (Aurka), mRNA.
Tspan17	NM_028841.1	-0.409743	tetraspanin 17 (Tspan17), mRNA.
Oxct1	NM_024188.5	-0.410849	3-oxoacid CoA transferase 1 (Oxct1), mRNA.
Kif22	NM_145588.1	-0.411739	kinesin family member 22 (Kif22), mRNA.
Msr2	NM_030707.1	-0.412076	macrophage scavenger receptor 2 (Msr2), mRNA.
Slc25a3	NM_133668.3	-0.413503	solute carrier family 25 (mitochondrial carrier, phosphate carrier), member 3 (Slc25a3), nuclear gene encoding mitochondrial protein, mRNA.
Cenpm	NM_178269.3	-0.415065	centromere protein M (Cenpm), transcript variant 2, mRNA.
Purg	NM_001098233.1	-0.415385	purine-rich element binding protein G (Purg), transcript variant 2, mRNA.
Kif4	NM_008446.1	-0.41711	kinesin family member 4 (Kif4), mRNA.
EG622320	NM_001039039.1	-0.417123	predicted gene, EG622320 (EG622320), mRNA.
Tmpo	NM_001080134.1	-0.417589	thymopoietin (Tmpo), transcript variant 6, mRNA.
Fgfrl1	NM_054071.1	-0.417853	fibroblast growth factor receptor-like 1 (Fgfrl1), mRNA.
1190002H23Rik	NM_025427.2	-0.419548	RIKEN cDNA 1190002H23 gene (1190002H23Rik), mRNA.
Alg14	NM_024178.2	-0.420839	asparagine-linked glycosylation 14 homolog (yeast) (Alg14), mRNA.
2610034M16Rik	NM_027001.1	-0.422855	RIKEN cDNA 2610034M16 gene (2610034M16Rik), mRNA. XM_925124 XM_980421 XM_980454 XM_980485
Rrm2	NM_009104	-0.423316
Mpp6	NM_019939.1	-0.423715	membrane protein, palmitoylated 6 (MAGUK p55 subfamily member 6) (Mpp6), mRNA.
Tyms-ps	NR_000040.1	-0.424291	thymidylate synthase, pseudogene (Tyms-ps), non-coding RNA.
Hsf1	NM_008296.2	-0.425475	heat shock factor 1 (Hsf1), mRNA.
Mcm6	NM_008567.1	-0.426265	minichromosome maintenance deficient 6 (MIS5 homolog, S. pombe) (S. cerevisiae) (Mcm6), mRNA.
Bcs1l	NM_025784.2	-0.427191	BCS1-like (yeast) (Bcs1l), mRNA.
Paqr9	NM_198414.2	-0.431886	progestin and adipoQ receptor family member IX (Paqr9), mRNA.
Mcm4	NM_008565.2	-0.432428	minichromosome maintenance deficient 4 homolog (S. cerevisiae) (Mcm4), mRNA.
Mkks	NM_021527.1	-0.432443	McKusick-Kaufman syndrome protein (Mkks), mRNA.
Adora2b	NM_007413.4	-0.432583	adenosine A2b receptor (Adora2b), mRNA.
Aebp1	NM_009636.1	-0.433368	AE binding protein 1 (Aebp1), mRNA.
Mdk	NM_010784.4	-0.434928	midkine (Mdk), transcript variant 1, mRNA.
Spnb1	NM_013675.3	-0.436789	spectrin beta 1 (Spnb1), mRNA.
Insm1	NM_016889.2	-0.437465	insulinoma-associated 1 (Insm1), mRNA.
Lgals1	NM_008495.1	-0.439035
Cdca2	NM_175384.3	-0.439987	cell division cycle associated 2 (Cdca2), mRNA.
Aldh1l1	NM_027406.1	-0.440208	aldehyde dehydrogenase 1 family, member L1 (Aldh1l1), mRNA.
Uaca	NM_028283.2	-0.440339	uveal autoantigen with coiled-coil domains and ankyrin repeats (Uaca), mRNA.
Akap6	NM_198111.2	-0.443084	A kinase (PRKA) anchor protein 6 (Akap6), mRNA.
Aard	NM_175503.3	-0.445495	alanine and arginine rich domain containing protein (Aard), mRNA.
Nudt5	NM_016918.2	-0.446254	nudix (nucleoside diphosphate linked moiety X)-type motif 5 (Nudt5), mRNA.
AU022252	NM_001012400.1	-0.446615	expressed sequence AU022252 (AU022252), mRNA.
Kptn	NM_133727.1	-0.447239	kaptin (Kptn), mRNA.
Ttl	NM_027192.1	-0.447515	tubulin tyrosine ligase (Ttl), mRNA.
Hnrpc	NM_016884	-0.450305
Car4	NM_007607.1	-0.450913	carbonic anhydrase 4 (Car4), mRNA.
Mtap	NM_024433.1	-0.452024	methylthioadenosine phosphorylase (Mtap), mRNA.
Sc4mol	NM_025436.1	-0.453507	sterol-C4-methyl oxidase-like (Sc4mol), mRNA.
Serpinh1	NM_009825.1	-0.456594	serine (or cysteine) peptidase inhibitor, clade H, member 1 (Serpinh1), mRNA.
Mcm3	NM_008563.2	-0.460888	minichromosome maintenance deficient 3 (S. cerevisiae) (Mcm3), mRNA.
Lcat	NM_008490.1	-0.460934	lecithin cholesterol acyltransferase (Lcat), mRNA.
4930511J11Rik	NM_029070.2	-0.461844	RIKEN cDNA 4930511J11 gene (4930511J11Rik), mRNA.
Ccnb1	NM_172301.3	-0.464998	cyclin B1 (Ccnb1), mRNA.
Tyms	NM_021288.3	-0.467944	thymidylate synthase (Tyms), mRNA.
Pgpep1	NM_023217.2	-0.47241	pyroglutamyl-peptidase I (Pgpep1), mRNA.
Ccnd1	NM_007631.2	-0.472711	cyclin D1 (Ccnd1), mRNA.
Thoc6	NM_001008425.1	-0.473406	THO complex 6 homolog (Drosophila) (Thoc6), mRNA.
Lynx1	NM_011838.4	-0.474213	Ly6/neurotoxin 1 (Lynx1), mRNA.
Plekho2	NM_153119.2	-0.474901	pleckstrin homology domain containing, family O member 2 (Plekho2), mRNA.
2810417H13Rik	NM_026515.2	-0.477117	RIKEN cDNA 2810417H13 gene (2810417H13Rik), mRNA.
1700084C01Rik	NM_001033185.2	-0.47836	RIKEN cDNA 1700084C01 gene (1700084C01Rik), mRNA.
Kif2c	NM_134471.3	-0.47904	kinesin family member 2C (Kif2c), mRNA. XM_986361
Rarres2	NM_027852.1	-0.479241	retinoic acid receptor responder (tazarotene induced) 2 (Rarres2), mRNA.
Scn2b	NM_001014761.1	-0.480347	sodium channel, voltage-gated, type II, beta (Scn2b), mRNA.
LOC100045228	XM_001473899.1	-0.480453	s musculus similar to neuroligin 3 (LOC100045228), mRNA.
Slc2a6	NM_172659.2	-0.482487	solute carrier family 2 (facilitated glucose transporter), member 6 (Slc2a6), mRNA.
Mbp	NM_010777.3	-0.483265	myelin basic protein (Mbp), transcript variant 7, mRNA.
Chordc1	NM_025844.2	-0.485568	cysteine and histidine-rich domain (CHORD)-containing, zinc-binding protein 1 (Chordc1), mRNA.
Ctsa	NM_001038492.1	-0.490419	cathepsin A (Ctsa), transcript variant 2, mRNA.
Anxa6	NM_013472.2	-0.490623	annexin A6 (Anxa6), mRNA.
Slc7a10	NM_017394.3	-0.491203	solute carrier family 7 (cationic amino acid transporter, y+ system), member 10 (Slc7a10), mRNA.
Tead2	NM_011565.2	-0.492915	TEA domain family member 2 (Tead2), mRNA.
4632417K18Rik	NM_026640.2	-0.493561	RIKEN cDNA 4632417K18 gene (4632417K18Rik), mRNA.
Tst	NM_009437.4	-0.496554	thiosulfate sulfurtransferase, mitochondrial (Tst), nuclear gene encoding mitochondrial protein, mRNA.
Anln	NM_028390.2	-0.497636	anillin, actin binding protein (Anln), mRNA.
Acss2	NM_019811.3	-0.499138	acyl-CoA synthetase short-chain family member 2 (Acss2), mRNA.
Stk17b	NM_133810.2	-0.499773	serine/threonine kinase 17b (apoptosis-inducing) (Stk17b), mRNA.
Scd2	NM_009128.1	-0.500443	stearoyl-Coenzyme A desaturase 2 (Scd2), mRNA.
Cdkn2c	NM_007671.2	-0.501224	cyclin-dependent kinase inhibitor 2C (p18, inhibits CDK4) (Cdkn2c), mRNA.
Dgkk	NM_177914.2	-0.501408	diacylglycerol kinase kappa (Dgkk), mRNA.
Zmat3	NM_009517.2	-0.502615	zinc finger matrin type 3 (Zmat3), mRNA.
Pglyrp1	NM_009402.1	-0.505737
Mcm10	NM_027290.2	-0.506053	minichromosome maintenance deficient 10 (S. cerevisiae) (Mcm10), mRNA.
Hmgb2	NM_008252.2	-0.507017	high mobility group box 2 (Hmgb2), mRNA.
Cdca3	NM_013538.4	-0.507586	cell division cycle associated 3 (Cdca3), mRNA.
Lin7b	NM_011698.1	-0.50844	lin-7 homolog B (C. elegans) (Lin7b), mRNA.
Fbxo30	XM_125493	-0.510894
Hdhd3	NM_024257.1	-0.511242	haloacid dehalogenase-like hydrolase domain containing 3 (Hdhd3), mRNA.
Ccnd2	NM_009829.3	-0.511485	cyclin D2 (Ccnd2), mRNA.
Rhobtb2	NM_153514.4	-0.512387	Rho-related BTB domain containing 2 (Rhobtb2), mRNA.
Gtse1	NM_013882.1	-0.513034	G two S phase expressed protein 1 (Gtse1), mRNA.
Sgol1	NM_028232.1	-0.513448	shugoshin-like 1 (S. pombe) (Sgol1), mRNA.
Gjc2	NM_175452.3	-0.515048	gap junction protein, gamma 2 (Gjc2), transcript variant 2, mRNA.
Gfap	NM_010277.2	-0.51532	glial fibrillary acidic protein (Gfap), mRNA.
Rangrf	NM_021329.2	-0.515698	RAN guanine nucleotide release factor (Rangrf), mRNA.
Col1a1	NM_007742.2	-0.516778
Pold1	NM_011131.2	-0.517752	polymerase (DNA directed), delta 1, catalytic subunit (Pold1), mRNA.
LOC100047937	XM_001479188.1	-0.518532	s musculus similar to Aldehyde dehydrogenase 1 family, member L1 (LOC100047937), mRNA.
Pcsk9	NM_153565.1	-0.519595	proprotein convertase subtilisin/kexin type 9 (Pcsk9), mRNA.
Tk1	NM_009387.1	-0.51962	thymidine kinase 1 (Tk1), mRNA.
Gnb4	NM_013531.3	-0.519786	guanine nucleotide binding protein (G protein), beta 4 (Gnb4), mRNA.
Tuba6	XM_147357.1	-0.519852
Kif23	NM_024245.3	-0.520242	kinesin family member 23 (Kif23), mRNA.
Mcm2	NM_008564.1	-0.521375	minichromosome maintenance deficient 2 mitotin (S. cerevisiae) (Mcm2), mRNA.
Emp2	NM_007929.2	-0.523396	epithelial membrane protein 2 (Emp2), mRNA.
BC048546	NM_001001179.1	-0.525264	cDNA sequence BC048546 (BC048546), mRNA.
Cpne9	NM_170673.3	-0.525902	copine family member IX (Cpne9), mRNA.
Trp53inp2	NM_178111.3	-0.534484	transformation related protein 53 inducible nuclear protein 2 (Trp53inp2), mRNA.
Cmtm5	NM_026066.2	-0.537042	CKLF-like MARVEL transmembrane domain containing 5 (Cmtm5), mRNA.
Hsp105	NM_013559.1	-0.544993
Matn4	NM_013592.2	-0.553221	matrilin 4 (Matn4), mRNA.
Hist1h2ag	NM_178186.2	-0.555106	histone cluster 1, H2ag (Hist1h2ag), mRNA.
Vtn	NM_011707.1	-0.560606	vitronectin (Vtn), mRNA.
Ing2	NM_023503.2	-0.571954	inhibitor of growth family, member 2 (Ing2), mRNA.
Hist1h2ao	NM_178185.1	-0.574216	histone cluster 1, H2ao (Hist1h2ao), mRNA.
Bgn	NM_007542.3	-0.576158	biglycan (Bgn), mRNA.
Calr	NM_007591.3	-0.581019	calreticulin (Calr), mRNA.
2310016C16Rik	NM_027127.1	-0.586521	RIKEN cDNA 2310016C16 gene (2310016C16Rik), mRNA.
Gpx8	NM_027127.2	-0.593126	glutathione peroxidase 8 (putative) (Gpx8), mRNA.
Dbndd2	NM_026797.2	-0.597257	dysbindin (dystrobrevin binding protein 1) domain containing 2 (Dbndd2), transcript variant 2, mRNA.
Slc17a7	NM_182993.1	-0.599483	solute carrier family 17 (sodium-dependent inorganic phosphate cotransporter), member 7 (Slc17a7), mRNA.
Mcm5	NM_008566.2	-0.607091	minichromosome maintenance deficient 5, cell division cycle 46 (S. cerevisiae) (Mcm5), mRNA.
Lum	NM_008524.1	-0.613066	lumican (Lum), mRNA.
Hist2h2ac	NM_175662.1	-0.614185	histone cluster 2, H2ac (Hist2h2ac), mRNA.
Ass1	NM_007494.3	-0.616158	argininosuccinate synthetase 1 (Ass1), mRNA.
Ets1	NM_011808	-0.616879
Efhd1	NM_028889	-0.625021
Metrn	NM_133719	-0.628128
Slc13a3	NM_054055.1	-0.634044	solute carrier family 13 (sodium-dependent dicarboxylate transporter), member 3 (Slc13a3), mRNA.
Uhrf1	NM_010931.2	-0.637861	ubiquitin-like, containing PHD and RING finger domains, 1 (Uhrf1), mRNA.
Hist1h2af	NM_175661.1	-0.638559	histone cluster 1, H2af (Hist1h2af), mRNA.
Mag	NM_010758.2	-0.64603	myelin-associated glycoprotein (Mag), mRNA.
Slc40a1	NM_016917.2	-0.6568	solute carrier family 40 (iron-regulated transporter), member 1 (Slc40a1), mRNA.
Hist1h2ak	NM_178183.1	-0.65874	histone cluster 1, H2ak (Hist1h2ak), mRNA.
Mog	NM_010814.2	-0.661716	myelin oligodendrocyte glycoprotein (Mog), mRNA.
3000004C01Rik	NM_197959.1	-0.662197	RIKEN cDNA 3000004C01 gene (3000004C01Rik), mRNA.
Ugt8a	NM_011674.4	-0.667727	UDP galactosyltransferase 8A (Ugt8a), mRNA.
Cenpa	NM_007681.2	-0.67114	centromere protein A (Cenpa), mRNA.
Plk1	NM_011121.3	-0.690138	polo-like kinase 1 (Drosophila) (Plk1), mRNA.
Gpr17	NM_001025381.1	-0.698275	G protein-coupled receptor 17 (Gpr17), mRNA.
Dab2	NM_001008702.1	-0.698885	disabled homolog 2 (Drosophila) (Dab2), transcript variant 2, mRNA.
Rlbp1	NM_020599.1	-0.706263	retinaldehyde binding protein 1 (Rlbp1), mRNA.
Birc5	NM_009689.2	-0.708119	baculoviral IAP repeat-containing 5 (Birc5), transcript variant 1, mRNA.
Gamt	NM_010255.1	-0.719582	guanidinoacetate methyltransferase (Gamt), mRNA.
Anxa5	NM_009673.1	-0.725001	annexin A5 (Anxa5), mRNA.
Xlr4a	NM_001081642.1	-0.73863	X-linked lymphocyte-regulated 4A (Xlr4a), mRNA.
Hist1h2ah	NM_175659.1	-0.74235	histone cluster 1, H2ah (Hist1h2ah), mRNA.
Pbk	NM_023209.1	-0.750442	PDZ binding kinase (Pbk), mRNA.
Hist1h2ad	NM_178188.3	-0.752278	histone cluster 1, H2ad (Hist1h2ad), mRNA.
Fa2h	NM_178086.2	-0.761981	fatty acid 2-hydroxylase (Fa2h), mRNA.
Aqp4	NM_009700.1	-0.76465	aquaporin 4 (Aqp4), mRNA.
Prc1	NM_145150.1	-0.773692	protein regulator of cytokinesis 1 (Prc1), mRNA.
Gpr37l1	NM_134438.1	-0.784998	G protein-coupled receptor 37-like 1 (Gpr37l1), mRNA.
Tes	NM_011570.2	-0.790413	testis derived transcript (Tes), transcript variant 1, mRNA.
Cdc20	NM_023223.1	-0.798398	cell division cycle 20 homolog (S. cerevisiae) (Cdc20), mRNA.
Cdc2a	NM_007659.3	-0.80593	cell division cycle 2 homolog A (S. pombe) (Cdc2a), mRNA.
Ccl21c	NM_023052.1	-0.819254	chemokine (C-C motif) ligand 21c (leucine) (Ccl21c), mRNA.
Top2a	NM_011623.1	-0.845555	topoisomerase (DNA) II alpha (Top2a), mRNA.
Pcp2	NM_008790.1	-0.869136
LOC100041504	XM_001473258.1	-0.896423	s musculus similar to beta chemokine Exodus-2 (LOC100041504), mRNA.
Scd1	NM_009127.3	-0.952675	stearoyl-Coenzyme A desaturase 1 (Scd1), mRNA.
Mfap4	NM_029568.2	-0.968422	microfibrillar-associated protein 4 (Mfap4), mRNA.
Aplnr	NM_011784.2	-0.999448	apelin receptor (Aplnr), mRNA.
Ccl21a	NM_011124.4	-1.10698	chemokine (C-C motif) ligand 21A (Ccl21a), mRNA.
Pvalb	NM_013645.3	-1.12566	parvalbumin (Pvalb), mRNA.
Mobp	NM_001039365.1	-1.16528	myelin-associated oligodendrocytic basic protein (Mobp), transcript variant 3, mRNA.
Slc38a5	NM_172479.2	-1.56736	solute carrier family 38, member 5 (Slc38a5), mRNA.

## Sheet: Heart
Supplemental Table S1B. Differential gene expression in the heart between SRY-ON vs SRY-OFF mice
SYMBOL	ACCESSION	Log2(ON/OFF)	DEFINITION
Serpina3h	NM_001034870.2	3.97618	serine (or cysteine) peptidase inhibitor, clade A, member 3H (Serpina3h), mRNA.
Arhgef4	NM_183019.2	3.65704	Rho guanine nucleotide exchange factor (GEF) 4 (Arhgef4), mRNA.
Serpina3n	NM_009252.2	3.51971	serine (or cysteine) peptidase inhibitor, clade A, member 3N (Serpina3n), mRNA.
Tnnt1	NM_011618.1	3.43177	troponin T1, skeletal, slow (Tnnt1), mRNA.
LOC100046120	XM_001475611.1	3.27351	s musculus similar to clusterin (LOC100046120), mRNA.
Ppp1r1b	NM_144828.1	3.11793	protein phosphatase 1, regulatory (inhibitor) subunit 1B (Ppp1r1b), mRNA.
Mylk	NM_139300.3	3.07787	myosin, light polypeptide kinase (Mylk), mRNA.
Phactr1	NM_001005740.1	3.07767	phosphatase and actin regulator 1 (Phactr1), transcript variant 2, mRNA.
Aldoc	NM_009657.3	3.03182	aldolase C, fructose-bisphosphate (Aldoc), mRNA.
Timp1	NM_011593.2	2.97668	tissue inhibitor of metalloproteinase 1 (Timp1), transcript variant 2, mRNA.
Garnl3	NM_178888.4	2.90523	GTPase activating RANGAP domain-like 3 (Garnl3), mRNA.
Pdlim4	NM_019417.2	2.80917	PDZ and LIM domain 4 (Pdlim4), mRNA.
Myh7	NM_080728.2	2.79456	myosin, heavy polypeptide 7, cardiac muscle, beta (Myh7), mRNA.
Chn2	NM_023543.1	2.68475	chimerin (chimaerin) 2 (Chn2), mRNA.
Dpep1	NM_007876.1	2.57315	dipeptidase 1 (renal) (Dpep1), mRNA.
Ahsg	NM_013465.1	2.56964	alpha-2-HS-glycoprotein (Ahsg), mRNA.
Slc24a3	NM_053195.2	2.36031	solute carrier family 24 (sodium/potassium/calcium exchanger), member 3 (Slc24a3), mRNA.
Mgst1	NM_019946.4	2.33128	microsomal glutathione S-transferase 1 (Mgst1), mRNA.
Gcnt2	NM_023887.3	2.17661	glucosaminyl (N-acetyl) transferase 2, I-branching enzyme (Gcnt2), transcript variant 2, mRNA.
Cnp	NM_009923.1	2.16884	2',3'-cyclic nucleotide 3' phosphodiesterase (Cnp), mRNA.
Leprel1	NM_173379.2	2.01083	leprecan-like 1 (Leprel1), mRNA.
Npy	NM_023456.2	1.97814	neuropeptide Y (Npy), mRNA.
Acsl3	NM_028817.2	1.96498	acyl-CoA synthetase long-chain family member 3 (Acsl3), transcript variant 1, mRNA.
6030408B16Rik	NM_001033182.1	1.93914	RIKEN cDNA 6030408B16 gene (6030408B16Rik), mRNA.
Adamtsl2	NM_029981.1	1.93421	ADAMTS-like 2 (Adamtsl2), mRNA.
Igfbp3	NM_008343.2	1.93346	insulin-like growth factor binding protein 3 (Igfbp3), mRNA.
Tmem100	NM_026433.2	1.89357	transmembrane protein 100 (Tmem100), mRNA.
Ptpro	NM_011216.2	1.89089	protein tyrosine phosphatase, receptor type, O (Ptpro), mRNA.
Ctnnal1	NM_018761.2	1.87868	catenin (cadherin associated protein), alpha-like 1 (Ctnnal1), mRNA.
Sgpp1	NM_030750.2	1.87721	sphingosine-1-phosphate phosphatase 1 (Sgpp1), mRNA.
Il15	NM_008357.1	1.87308	interleukin 15 (Il15), mRNA.
Scara3	NM_172604.3	1.85229	scavenger receptor class A, member 3 (Scara3), mRNA.
Elovl6	NM_130450.2	1.84777	ELOVL family member 6, elongation of long chain fatty acids (yeast) (Elovl6), mRNA.
Lgals3	NM_010705.2	1.79904	lectin, galactose binding, soluble 3 (Lgals3), mRNA.
Txndc5	NM_145367.3	1.79825	thioredoxin domain containing 5 (Txndc5), mRNA.
Pak3	NM_008778.2	1.79741	p21 (CDKN1A)-activated kinase 3 (Pak3), mRNA.
AI646023	NM_198860.1	1.79123	expressed sequence AI646023 (AI646023), mRNA.
Gyg	NM_013755.2	1.78878	glycogenin (Gyg), mRNA.
Wfs1	NM_011716.2	1.75343	Wolfram syndrome 1 homolog (human) (Wfs1), mRNA.
Hist1h1c	NM_015786.1	1.74362	histone cluster 1, H1c (Hist1h1c), mRNA.
Htatip2	NM_016865.2	1.73244	HIV-1 tat interactive protein 2, homolog (human) (Htatip2), mRNA.
Hsd11b1	NM_008288.1	1.72722
Ftcd	NM_080845.1	1.70942	formiminotransferase cyclodeaminase (Ftcd), mRNA.
Tppp3	NM_026481.2	1.70039	tubulin polymerization-promoting protein family member 3 (Tppp3), mRNA.
Asah3l	NM_139306.1	1.66154	N-acylsphingosine amidohydrolase 3-like (Asah3l), mRNA.
Ncam1	NM_001081445.1	1.63866	neural cell adhesion molecule 1 (Ncam1), transcript variant 1, mRNA.
Eno2	NM_013509.2	1.6374	enolase 2, gamma neuronal (Eno2), mRNA.
Med10	NM_138596.1	1.60966	mediator of RNA polymerase II transcription, subunit 10 homolog (NUT2, S. cerevisiae) (Med10), mRNA.
Ddc	NM_016672	1.60593
Tspan17	NM_028841.1	1.58762	tetraspanin 17 (Tspan17), mRNA.
Iah1	NM_026347.3	1.57404	isoamyl acetate-hydrolyzing esterase 1 homolog (S. cerevisiae) (Iah1), mRNA.
Nt5e	NM_011851.2	1.56797	5' nucleotidase, ecto (Nt5e), mRNA.
Otub2	NM_026580.3	1.56471	OTU domain, ubiquitin aldehyde binding 2 (Otub2), mRNA.
Hdc	NM_008230.4	1.56332	histidine decarboxylase (Hdc), mRNA.
Plvap	NM_032398.1	1.55215	plasmalemma vesicle associated protein (Plvap), mRNA.
Stc2	NM_011491.3	1.53924	stanniocalcin 2 (Stc2), mRNA.
4930555G01Rik	NM_175393.2	1.52892	RIKEN cDNA 4930555G01 gene (4930555G01Rik), mRNA.
Cp	NM_007752.2	1.52281	ceruloplasmin (Cp), transcript variant 2, mRNA.
Cacna1h	NM_021415.3	1.51268	calcium channel, voltage-dependent, T type, alpha 1H subunit (Cacna1h), mRNA.
Trf	NM_133977.2	1.51177	transferrin (Trf), mRNA.
Edn1	NM_010104.2	1.50253	endothelin 1 (Edn1), mRNA.
Tspan2	NM_027533.2	1.50028	tetraspanin 2 (Tspan2), mRNA.
Cbr2	NM_007621.1	1.49785	carbonyl reductase 2 (Cbr2), mRNA.
4833421E05Rik	NM_026347	1.4822
Wnt5a	NM_009524.2	1.47828	wingless-related MMTV integration site 5A (Wnt5a), mRNA.
Fkbp5	NM_010220.2	1.45209	FK506 binding protein 5 (Fkbp5), mRNA.
Slc44a2	NM_152808.2	1.45084	solute carrier family 44, member 2 (Slc44a2), mRNA.
Irf6	NM_016851.2	1.44887	interferon regulatory factor 6 (Irf6), mRNA.
Tuft1	NM_011656.2	1.4343	tuftelin 1 (Tuft1), mRNA.
Ctgf	NM_010217.1	1.43191	connective tissue growth factor (Ctgf), mRNA.
Tmem41a	NM_025693.3	1.43037	transmembrane protein 41a (Tmem41a), mRNA.
Ryr3	NM_177652.2	1.42619	ryanodine receptor 3 (Ryr3), mRNA.
Rogdi	NM_133185.2	1.41876	rogdi homolog (Drosophila) (Rogdi), mRNA.
LOC670044	XM_978692.1	1.40247	s musculus similar to Mothers against decapentaplegic homolog 6 (SMAD 6) (Mothers against DPP homolog 6) (Smad6) (Mad homolog 7) (LOC670044), mRNA.
Gpx3	NM_008161.2	1.39477	glutathione peroxidase 3 (Gpx3), transcript variant 2, mRNA.
Slco2a1	NM_033314.2	1.39187	solute carrier organic anion transporter family, member 2a1 (Slco2a1), mRNA.
AB112350	NM_178728.3	1.37543	cDNA sequence AB112350 (AB112350), mRNA.
Map3k6	NM_016693.3	1.36156	mitogen-activated protein kinase kinase kinase 6 (Map3k6), mRNA.
Cdc42ep4	NM_020006.1	1.35582	CDC42 effector protein (Rho GTPase binding) 4 (Cdc42ep4), mRNA.
Pglyrp1	NM_009402.1	1.34302
Napepld	NM_178728.5	1.33808	N-acyl phosphatidylethanolamine phospholipase D (Napepld), mRNA.
Bmx	NM_009759.2	1.33477	BMX non-receptor tyrosine kinase (Bmx), mRNA.
Ccdc68	NM_201362.1	1.32975	coiled-coil domain containing 68 (Ccdc68), mRNA.
Krt18	NM_010664.1	1.32213	keratin 18 (Krt18), mRNA.
Abat	NM_172961.2	1.32096	4-aminobutyrate aminotransferase (Abat), nuclear gene encoding mitochondrial protein, mRNA.
Cebpb	NM_009883.3	1.31992	CCAAT/enhancer binding protein (C/EBP), beta (Cebpb), mRNA.
Myrip	NM_144557.4	1.31579	myosin VIIA and Rab interacting protein (Myrip), mRNA.
Vsig4	NM_177789.4	1.30082	V-set and immunoglobulin domain containing 4 (Vsig4), mRNA.
Zfhx2	NM_001039198.1	1.29964	zinc finger homeobox 2 (Zfhx2), mRNA.
Ddit4	NM_029083.1	1.29393	DNA-damage-inducible transcript 4 (Ddit4), mRNA.
Vwf	NM_011708.3	1.29289	Von Willebrand factor homolog (Vwf), mRNA.
Gja5	NM_008121.2	1.29183	gap junction membrane channel protein alpha 5 (Gja5), mRNA.
Coro2b	NM_175484.3	1.28891	coronin, actin binding protein, 2B (Coro2b), mRNA.
Tmem23	NM_144792.2	1.28745
LOC100045019	XM_001473862.1	1.28698	s musculus similar to Tubulin, gamma 2 (LOC100045019), mRNA.
Mt3	NM_013603.1	1.28207	metallothionein 3 (Mt3), mRNA.
Cd47	NM_010581.3	1.27869	CD47 antigen (Rh-related antigen, integrin-associated signal transducer) (Cd47), mRNA.
Avpi1	NM_027106.1	1.26539	arginine vasopressin-induced 1 (Avpi1), mRNA.
Hsd17b7	NM_010476.3	1.25139	hydroxysteroid (17-beta) dehydrogenase 7 (Hsd17b7), mRNA.
Tagln	NM_011526.4	1.24872	transgelin (Tagln), mRNA.
Per2	NM_011066.1	1.24842	period homolog 2 (Drosophila) (Per2), mRNA.
Upp1	NM_009477.1	1.24613	uridine phosphorylase 1 (Upp1), mRNA.
Krt8	NM_031170.2	1.23047	keratin 8 (Krt8), mRNA.
Per1	NM_011065.2	1.23013	period homolog 1 (Drosophila) (Per1), mRNA.
Lamc2	NM_008485.3	1.22852	laminin, gamma 2 (Lamc2), mRNA.
Angptl7	NM_001039554.1	1.21315	angiopoietin-like 7 (Angptl7), mRNA.
Magix	NM_018832.2	1.21229	MAGI family member, X-linked (Magix), mRNA.
Uchl1	NM_011670.1	1.2034	ubiquitin carboxy-terminal hydrolase L1 (Uchl1), mRNA.
Apcdd1	NM_133237.2	1.2018	adenomatosis polyposis coli down-regulated 1 (Apcdd1), mRNA.
Sdc4	NM_011521.2	1.19541	syndecan 4 (Sdc4), mRNA.
Cxcl12	NM_001012477.1	1.18433	chemokine (C-X-C motif) ligand 12 (Cxcl12), transcript variant 3, mRNA.
Mgp	NM_008597.3	1.17961	matrix Gla protein (Mgp), mRNA.
Cyb561	NM_007805.4	1.1789	cytochrome b-561 (Cyb561), mRNA.
Adh1	NM_007409.2	1.1778	alcohol dehydrogenase 1 (class I) (Adh1), mRNA.
Rbp1	NM_011254.2	1.17442
Capg	NM_007599.3	1.17002	capping protein (actin filament), gelsolin-like (Capg), transcript variant 1, mRNA.
Ostm1	NM_172416.2	1.16325	osteopetrosis associated transmembrane protein 1 (Ostm1), mRNA.
Smad6	NM_008542.2	1.15774	MAD homolog 6 (Drosophila) (Smad6), mRNA.
Bmp4	NM_007554.2	1.15547	bone morphogenetic protein 4 (Bmp4), mRNA.
S100a8	NM_013650.2	1.154	S100 calcium binding protein A8 (calgranulin A) (S100a8), mRNA.
Sept6	NM_019942.4	1.15367	septin 6 (Sept6), mRNA.
Rab4a	NM_009003.2	1.15301	RAB4A, member RAS oncogene family (Rab4a), mRNA.
Tulp4	NM_054040.2	1.15068	tubby like protein 4 (Tulp4), mRNA.
Etv4	NM_008815.2	1.15026	ets variant gene 4 (E1A enhancer binding protein, E1AF) (Etv4), mRNA.
Sgk1	NM_011361.1	1.14531	serum/glucocorticoid regulated kinase 1 (Sgk1), mRNA.
Sipa1l1	NM_172579.1	1.14242	signal-induced proliferation-associated 1 like 1 (Sipa1l1), mRNA.
Porcn	NM_145908.1	1.1422	porcupine homolog (Drosophila) (Porcn), transcript variant Mporc-b, mRNA.
Srpx2	NM_026838.1	1.13452	sushi-repeat-containing protein, X-linked 2 (Srpx2), mRNA.
Itgbl1	NM_145467.1	1.13245	integrin, beta-like 1 (Itgbl1), mRNA.
Igf2bp3	NM_023670.2	1.12981	insulin-like growth factor 2 mRNA binding protein 3 (Igf2bp3), mRNA.
Slc2a1	NM_011400.2	1.12514	solute carrier family 2 (facilitated glucose transporter), member 1 (Slc2a1), mRNA.
Gas6	NM_019521.2	1.12186	growth arrest specific 6 (Gas6), mRNA.
Timp3	NM_011595.2	1.12026	tissue inhibitor of metalloproteinase 3 (Timp3), mRNA.
Peg3	NM_008817.2	1.11906	paternally expressed 3 (Peg3), mRNA.
Chmp1b	NM_024190.1	1.11637	chromatin modifying protein 1B (Chmp1b), mRNA.
Tmbim1	NM_027154.3	1.11488	transmembrane BAX inhibitor motif containing 1 (Tmbim1), mRNA.
Tmem158	NM_001002267.2	1.1146	transmembrane protein 158 (Tmem158), mRNA.
Rgs16	NM_011267.2	1.11032	regulator of G-protein signaling 16 (Rgs16), mRNA.
Shmt1	NM_009171	1.10841
Pip4k2a	NM_008845.4	1.10564	phosphatidylinositol-5-phosphate 4-kinase, type II, alpha (Pip4k2a), mRNA.
Pard6g	NM_053117.2	1.10088	par-6 partitioning defective 6 homolog gamma (C. elegans) (Pard6g), mRNA.
ENSMUSG00000068790	NM_001029930.1	1.09587	predicted gene, ENSMUSG00000068790 (ENSMUSG00000068790), mRNA.
D12Ertd553e	NM_029758.3	1.09547	DNA segment, Chr 12, ERATO Doi 553, expressed (D12Ertd553e), mRNA.
Stfa2	NM_001082545.1	1.09335	stefin A2 (Stfa2), mRNA. XM_148531 XM_915403
Lox	NM_010728.1	1.083	lysyl oxidase (Lox), mRNA.
Adamts7	NM_001003911.2	1.08273	a disintegrin-like and metallopeptidase (reprolysin type) with thrombospondin type 1 motif, 7 (Adamts7), mRNA.
Ctsh	NM_007801.1	1.08248	cathepsin H (Ctsh), mRNA.
Lrrc10	NM_146242.2	1.08185	leucine rich repeat containing 10 (Lrrc10), mRNA.
Rab3d	NM_031874.4	1.08183	RAB3D, member RAS oncogene family (Rab3d), mRNA.
Col12a1	NM_007730.2	1.07807	collagen, type XII, alpha 1 (Col12a1), mRNA.
Ccl9	NM_011338.2	1.05727	chemokine (C-C motif) ligand 9 (Ccl9), mRNA.
Mt1	NM_013602.2	1.0535	metallothionein 1 (Mt1), mRNA.
Aup1	NM_007517.3	1.05312	ancient ubiquitous protein 1 (Aup1), mRNA.
Pik3cb	NM_029094.1	1.05216	phosphatidylinositol 3-kinase, catalytic, beta polypeptide (Pik3cb), mRNA.
Ephx1	NM_010145.2	1.0496	epoxide hydrolase 1, microsomal (Ephx1), mRNA.
Mical1	NM_138315.1	1.04437	microtubule associated monoxygenase, calponin and LIM domain containing 1 (Mical1), mRNA.
Slc38a5	NM_172479.2	1.03822	solute carrier family 38, member 5 (Slc38a5), mRNA.
B930041F14Rik	NM_178699.3	1.0362	RIKEN cDNA B930041F14 gene (B930041F14Rik), mRNA.
Eif2b2	NM_145445.3	1.03549	eukaryotic translation initiation factor 2B, subunit 2 beta (Eif2b2), mRNA.
Apoc1	NM_007469.3	1.02768	apolipoprotein C-I (Apoc1), mRNA.
Ddah1	NM_026993	1.02524
Ppm1l	NM_178726.3	1.02267	protein phosphatase 1 (formerly 2C)-like (Ppm1l), mRNA.
F13a1	NM_028784.2	1.02219	coagulation factor XIII, A1 subunit (F13a1), mRNA.
Nfkbiz	NM_030612.2	1.02165	nuclear factor of kappa light polypeptide gene enhancer in B-cells inhibitor, zeta (Nfkbiz), mRNA.
Gstm1	NM_010358.4	1.02039	glutathione S-transferase, mu 1 (Gstm1), mRNA.
Fkbp11	NM_024169.3	1.0199	FK506 binding protein 11 (Fkbp11), mRNA.
Sphk1	NM_011451.2	1.01656	sphingosine kinase 1 (Sphk1), transcript variant 1, mRNA.
Ptprd	NM_001014288.2	1.01595	protein tyrosine phosphatase, receptor type, D (Ptprd), transcript variant a, mRNA.
Sult1a1	NM_133670.1	1.01571	sulfotransferase family 1A, phenol-preferring, member 1 (Sult1a1), mRNA.
Fgf12	NM_010199.2	1.01284	fibroblast growth factor 12 (Fgf12), transcript variant 2, mRNA.
Ror2	NM_013846.3	1.01208	receptor tyrosine kinase-like orphan receptor 2 (Ror2), mRNA.
P2rx4	NM_011026.2	1.00917	purinergic receptor P2X, ligand-gated ion channel 4 (P2rx4), mRNA.
Psat1	NM_177420.1	1.00813	phosphoserine aminotransferase 1 (Psat1), mRNA.
Ctsl	NM_009984.2	1.00622	cathepsin L (Ctsl), mRNA.
C1qc	NM_007574.2	1.00337	complement component 1, q subcomponent, C chain (C1qc), mRNA.
Arhgap1	NM_146124.2	1.00289	Rho GTPase activating protein 1 (Arhgap1), mRNA.
Pdlim3	NM_016798.3	0.99971	PDZ and LIM domain 3 (Pdlim3), mRNA.
Ddx26b	NM_172779.1	0.999364	DEAD/H (Asp-Glu-Ala-Asp/His) box polypeptide 26B (Ddx26b), mRNA.
Bmf	NM_138313	0.998981
Ramp3	NM_019511.1	0.997485	receptor (calcitonin) activity modifying protein 3 (Ramp3), mRNA.
Xpr1	NM_011273.2	0.995036	xenotropic and polytropic retrovirus receptor 1 (Xpr1), mRNA.
Plod2	NM_011961.1	0.993412	procollagen lysine, 2-oxoglutarate 5-dioxygenase 2 (Plod2), mRNA.
Enpp1	NM_008813.2	0.992401	ectonucleotide pyrophosphatase/phosphodiesterase 1 (Enpp1), mRNA.
Dusp2	NM_010090.2	0.99115	dual specificity phosphatase 2 (Dusp2), mRNA.
Smoc1	NM_022316.1	0.987479	SPARC related modular calcium binding 1 (Smoc1), mRNA.
Cxcl16	NM_023158.6	0.980684	chemokine (C-X-C motif) ligand 16 (Cxcl16), mRNA.
Adamts2	NM_175643.2	0.977469	a disintegrin-like and metallopeptidase (reprolysin type) with thrombospondin type 1 motif, 2 (Adamts2), mRNA.
4833426J09Rik	NM_001024606.1	0.974018	RIKEN cDNA 4833426J09 gene (4833426J09Rik), mRNA.
Arhgdig	NM_008113.3	0.971884	Rho GDP dissociation inhibitor (GDI) gamma (Arhgdig), mRNA.
Tmem2	NM_031997.3	0.971241	transmembrane protein 2 (Tmem2), transcript variant 1, mRNA.
Bcat1	NM_007532.2	0.970894	branched chain aminotransferase 1, cytosolic (Bcat1), transcript variant 2, mRNA.
Uck2	NM_030724.1	0.970749	uridine-cytidine kinase 2 (Uck2), mRNA.
Rab31	NM_133685.1	0.969898	RAB31, member RAS oncogene family (Rab31), mRNA.
Fcgr3	NM_010188.4	0.968517	Fc receptor, IgG, low affinity III (Fcgr3), mRNA.
Qpct	NM_027455.1	0.968338	glutaminyl-peptide cyclotransferase (glutaminyl cyclase) (Qpct), mRNA.
Cirbp	NM_007705.2	0.967113	cold inducible RNA binding protein (Cirbp), mRNA.
Tnfrsf22	NM_023680	0.96508
St6galnac4	NM_011373.2	0.957636	ST6 (alpha-N-acetyl-neuraminyl-2,3-beta-galactosyl-1, 3)-N-acetylgalactosaminide alpha-2,6-sialyltransferase 4 (St6galnac4), mRNA.
Adamts1	NM_009621.3	0.954495	a disintegrin-like and metallopeptidase (reprolysin type) with thrombospondin type 1 motif, 1 (Adamts1), mRNA.
Pfkp	NM_019703.3	0.952521	phosphofructokinase, platelet (Pfkp), mRNA.
Tgm2	NM_009373.3	0.95246	transglutaminase 2, C polypeptide (Tgm2), mRNA.
Lyz2	NM_017372.3	0.95224	lysozyme 2 (Lyz2), mRNA.
Olfml3	NM_133859.2	0.950477	olfactomedin-like 3 (Olfml3), mRNA.
Rasl11b	NM_026878.1	0.949735	RAS-like, family 11, member B (Rasl11b), mRNA.
Lgmn	NM_011175.2	0.944618	legumain (Lgmn), mRNA.
Arrdc4	NM_001042592.2	0.941136	arrestin domain containing 4 (Arrdc4), transcript variant 1, mRNA.
Sesn1	NM_001013370.1	0.939102	sestrin 1 (Sesn1), mRNA.
Slc45a3	NM_145977.1	0.938961	solute carrier family 45, member 3 (Slc45a3), mRNA.
Apoe	NM_009696.2	0.936191	apolipoprotein E (Apoe), mRNA.
Slc1a4	NM_018861.2	0.933945	solute carrier family 1 (glutamate/neutral amino acid transporter), member 4 (Slc1a4), mRNA.
Rab15	NM_134050.3	0.933341	RAB15, member RAS oncogene family (Rab15), mRNA.
Cln3	NM_009907.2	0.932669	ceroid lipofuscinosis, neuronal 3, juvenile (Batten, Spielmeyer-Vogt disease) (Cln3), mRNA.
Dpysl3	NM_009468.3	0.928521	dihydropyrimidinase-like 3 (Dpysl3), mRNA.
Popdc3	NM_024286.1	0.92852	popeye domain containing 3 (Popdc3), mRNA.
Slc2a3	NM_011401.3	0.926401	solute carrier family 2 (facilitated glucose transporter), member 3 (Slc2a3), mRNA.
Enc1	NM_007930.3	0.92618	ectodermal-neural cortex 1 (Enc1), mRNA.
Arfgap3	NM_025445.4	0.924036	ADP-ribosylation factor GTPase activating protein 3 (Arfgap3), mRNA.
Klf13	NM_021366.2	0.922455	Kruppel-like factor 13 (Klf13), mRNA.
LOC100047261	XR_033381.1	0.922291	s musculus similar to spermidine/spermine N1-acetyltransferase (LOC100047261), misc RNA.
Hebp1	NM_013546.2	0.921097	heme binding protein 1 (Hebp1), mRNA.
Cltb	NM_028870.1	0.919385	clathrin, light polypeptide (Lcb) (Cltb), mRNA.
Thbs2	NM_011581.1	0.916313	thrombospondin 2 (Thbs2), mRNA.
Slc22a17	NM_021551.3	0.915556	solute carrier family 22 (organic cation transporter), member 17 (Slc22a17), mRNA.
Mrc1	NM_008625.1	0.910618	mannose receptor, C type 1 (Mrc1), mRNA.
Nipsnap1	NM_008698.2	0.908929	4-nitrophenylphosphatase domain and non-neuronal SNAP25-like protein homolog 1 (C. elegans) (Nipsnap1), mRNA.
Cd9	NM_007657.2	0.908111
Slc12a8	NM_001083902.1	0.898053	solute carrier family 12 (potassium/chloride transporters), member 8 (Slc12a8), transcript variant 2, mRNA.
Stxbp2	NM_011503.2	0.896703
Plp2	NM_019755.2	0.895443	proteolipid protein 2 (Plp2), mRNA.
Tnc	NM_011607.2	0.894299	tenascin C (Tnc), mRNA.
Fcgr2b	NM_010187.2	0.893626	Fc receptor, IgG, low affinity IIb (Fcgr2b), transcript variant 2, mRNA.
Cxadr	NM_001025192.2	0.892166	coxsackie virus and adenovirus receptor (Cxadr), transcript variant 1, mRNA.
Tm2d2	NM_027194.2	0.89069	TM2 domain containing 2 (Tm2d2), mRNA.
Rgs6	NM_015812.3	0.8899	regulator of G-protein signaling 6 (Rgs6), mRNA.
Arl4a	NM_007487.3	0.889662	ADP-ribosylation factor-like 4A (Arl4a), transcript variant 1, mRNA.
Ece1	NM_199307.1	0.889458	endothelin converting enzyme 1 (Ece1), mRNA.
Cd14	NM_009841.3	0.887784	CD14 antigen (Cd14), mRNA.
Snx24	NM_029394.3	0.876617	sorting nexing 24 (Snx24), mRNA.
Bmp10	NM_009756.1	0.874197	bone morphogenetic protein 10 (Bmp10), mRNA.
Emp2	NM_007929.2	0.872787	epithelial membrane protein 2 (Emp2), mRNA.
F2r	NM_010169.3	0.864832	coagulation factor II (thrombin) receptor (F2r), mRNA.
Wasf1	NM_031877.2	0.864011	WASP family 1 (Wasf1), mRNA.
Fgfrl1	NM_054071.1	0.862192	fibroblast growth factor receptor-like 1 (Fgfrl1), mRNA.
Cdk8	NM_153599.3	0.860776	cyclin-dependent kinase 8 (Cdk8), mRNA.
Snai1	NM_011427.2	0.860245	snail homolog 1 (Drosophila) (Snai1), mRNA.
Art4	NM_026639.2	0.857691	ADP-ribosyltransferase 4 (Art4), mRNA.
Prkab2	NM_182997.2	0.854853	protein kinase, AMP-activated, beta 2 non-catalytic subunit (Prkab2), mRNA.
Net1	NM_001047159.1	0.854829	neuroepithelial cell transforming gene 1 (Net1), transcript variant 2, mRNA.
Grn	NM_008175.3	0.853853	granulin (Grn), mRNA.
LOC100044298	XM_001471758.1	0.853357	s musculus hypothetical protein LOC100044298 (LOC100044298), mRNA.
LOC100046457	XR_032589.1	0.85241	s musculus similar to Cltb protein (LOC100046457), misc RNA.
Stk38l	NM_172734.2	0.851378	serine/threonine kinase 38 like (Stk38l), mRNA.
Gsn	NM_146120.3	0.847911	gelsolin (Gsn), mRNA.
2610524H06Rik	NM_181075.3	0.846227	RIKEN cDNA 2610524H06 gene (2610524H06Rik), mRNA.
Ippk	NM_199056.2	0.844649	inositol 1,3,4,5,6-pentakisphosphate 2-kinase (Ippk), mRNA.
Zbtb8b	NM_153541.3	0.84125	zinc finger and BTB domain containing 8b (Zbtb8b), mRNA.
Src	NM_001025395.2	0.839273	Rous sarcoma oncogene (Src), transcript variant 2, mRNA.
Cxx1c	NM_028375.3	0.838339	CAAX box 1 homolog C (human) (Cxx1c), mRNA.
Rpo2tc1	NM_011294.2	0.836681
Igf1r	NM_010513.2	0.835044	insulin-like growth factor I receptor (Igf1r), mRNA.
Larp6	NM_026235.4	0.834007	La ribonucleoprotein domain family, member 6 (Larp6), mRNA.
AW555464	XM_127132.3	0.83389
Endod1	NM_028013.2	0.832824	endonuclease domain containing 1 (Endod1), mRNA.
Fxyd5	NM_008761.2	0.832819	FXYD domain-containing ion transport regulator 5 (Fxyd5), mRNA.
Cacna2d1	NM_009784.1	0.831326	calcium channel, voltage-dependent, alpha2/delta subunit 1 (Cacna2d1), mRNA.
Thsd7b	NM_172485.2	0.829996	thrombospondin, type I, domain containing 7B (Thsd7b), mRNA.
Ppm1e	NM_177167.4	0.82804	protein phosphatase 1E (PP2C domain containing) (Ppm1e), mRNA.
EG433016	NM_001082547.1	0.82591	predicted gene, EG433016 (EG433016), mRNA.
Diras2	NM_001024474.2	0.825192	DIRAS family, GTP-binding RAS-like 2 (Diras2), mRNA.
C1qb	NM_009777.2	0.824596	complement component 1, q subcomponent, beta polypeptide (C1qb), mRNA.
Mtap7	NM_008635.1	0.823554	microtubule-associated protein 7 (Mtap7), mRNA.
Xpa	NM_011728.1	0.823497	xeroderma pigmentosum, complementation group A (Xpa), mRNA.
Fkbp10	NM_010221.1	0.823263	FK506 binding protein 10 (Fkbp10), mRNA.
Btrc	NM_001037758.1	0.822617	beta-transducin repeat containing protein (Btrc), transcript variant 1, mRNA.
Angpt2	NM_007426.3	0.821136	angiopoietin 2 (Angpt2), mRNA.
Cercam	NM_207298.2	0.820599	cerebral endothelial cell adhesion molecule (Cercam), mRNA.
B3gnt5	NM_054052.2	0.819796	UDP-GlcNAc:betaGal beta-1,3-N-acetylglucosaminyltransferase 5 (B3gnt5), mRNA.
Hps3	NM_080634.2	0.818414	Hermansky-Pudlak syndrome 3 homolog (human) (Hps3), mRNA.
Clec4n	NM_020001.1	0.817962	C-type lectin domain family 4, member n (Clec4n), mRNA.
Prox1	NM_008937.2	0.817548	prospero-related homeobox 1 (Prox1), mRNA.
Rfxank	NM_001025589.1	0.813668	regulatory factor X-associated ankyrin-containing protein (Rfxank), transcript variant 2, mRNA.
Mcam	NM_023061.1	0.813667	melanoma cell adhesion molecule (Mcam), mRNA.
Serpinb6a	NM_009254.2	0.811906	serine (or cysteine) peptidase inhibitor, clade B, member 6a (Serpinb6a), mRNA.
Ppp1r1a	NM_021391.3	0.811432	protein phosphatase 1, regulatory (inhibitor) subunit 1A (Ppp1r1a), mRNA.
Fads3	NM_021890.3	0.810516	fatty acid desaturase 3 (Fads3), mRNA.
Aig1	NM_025446.1	0.810442	androgen-induced 1 (Aig1), mRNA.
Lyz	NM_013590.2	0.808568	lysozyme (Lyz), mRNA.
Fbln2	NM_001081437.1	0.806823	fibulin 2 (Fbln2), transcript variant 2, mRNA.
Kdelr3	NM_134090.1	0.805462	KDEL (Lys-Asp-Glu-Leu) endoplasmic reticulum protein retention receptor 3 (Kdelr3), mRNA.
Sorbs1	NM_001034962.1	0.804889	sorbin and SH3 domain containing 1 (Sorbs1), transcript variant 3, mRNA.
Tpbg	NM_011627.3	0.804252	trophoblast glycoprotein (Tpbg), mRNA.
LOC100046056	XM_001475483.1	0.804073	s musculus similar to Pre-B-cell leukemia transcription factor interacting protein 1 (LOC100046056), mRNA.
Gsta3	NM_010356.3	0.800421	glutathione S-transferase, alpha 3 (Gsta3), transcript variant 2, mRNA.
Cyp27a1	NM_024264.4	0.79922	cytochrome P450, family 27, subfamily a, polypeptide 1 (Cyp27a1), nuclear gene encoding mitochondrial protein, mRNA.
Ttc39a	NM_153392.1	0.79674	tetratricopeptide repeat domain 39A (Ttc39a), mRNA.
Fbxw17	NM_175401.3	0.792211	F-box and WD-40 domain protein 17 (Fbxw17), mRNA.
Shroom3	NM_001077596.1	0.790297	shroom family member 3 (Shroom3), transcript variant 3, mRNA.
Gm2a	NM_010299.2	0.789731	GM2 ganglioside activator protein (Gm2a), mRNA.
Gstm6	NM_008184.1	0.789715
Ano10	NM_133979.2	0.788878	anoctamin 10 (Ano10), mRNA.
Shd	NM_009168.1	0.7886	src homology 2 domain-containing transforming protein D (Shd), mRNA.
Extl2	NM_021388.3	0.787327	exostoses (multiple)-like 2 (Extl2), mRNA.
Zdhhc12	NM_025428.1	0.785445
Adam23	NM_011780.2	0.78512	a disintegrin and metallopeptidase domain 23 (Adam23), mRNA.
Tapt1	NM_173764.3	0.78491	transmembrane anterior posterior transformation 1 (Tapt1), mRNA.
Krt19	NM_008471.2	0.783144	keratin 19 (Krt19), mRNA.
Acsl5	NM_027976.2	0.780617	acyl-CoA synthetase long-chain family member 5 (Acsl5), mRNA.
Slc40a1	NM_016917.2	0.780173	solute carrier family 40 (iron-regulated transporter), member 1 (Slc40a1), mRNA.
S100a13	NM_009113.3	0.780142	S100 calcium binding protein A13 (S100a13), mRNA.
Ntn4	NM_021320.2	0.7797	netrin 4 (Ntn4), mRNA.
Tgfb1i1	NM_009365.2	0.779654	transforming growth factor beta 1 induced transcript 1 (Tgfb1i1), mRNA.
Tmem9	NM_025439.2	0.779197	transmembrane protein 9 (Tmem9), mRNA.
Alg5	NM_025442.3	0.777359	asparagine-linked glycosylation 5 homolog (yeast, dolichyl-phosphate beta-glucosyltransferase) (Alg5), mRNA.
Dpp3	NM_133803.1	0.774869	dipeptidylpeptidase 3 (Dpp3), mRNA.
Hist2h2aa1	NM_013549	0.774741
Cstb	NM_007793.3	0.773288	cystatin B (Cstb), mRNA.
Ctsf	NM_019861.1	0.771565	cathepsin F (Ctsf), mRNA.
Hyi	NM_026601.1	0.76684	hydroxypyruvate isomerase homolog (E. coli) (Hyi), mRNA.
Nfkbia	NM_010907.1	0.766571	nuclear factor of kappa light polypeptide gene enhancer in B-cells inhibitor, alpha (Nfkbia), mRNA.
Tbcel	NM_173038.3	0.761917	tubulin folding cofactor E-like (Tbcel), mRNA.
Slc35b3	NM_134060.2	0.760879	solute carrier family 35, member B3 (Slc35b3), mRNA.
Bex4	NM_212457.1	0.760643	brain expressed gene 4 (Bex4), mRNA.
Krt14	NM_016958.1	0.759631	keratin 14 (Krt14), mRNA.
Rhou	NM_133955.3	0.757493	ras homolog gene family, member U (Rhou), mRNA.
Prr15	NM_030024.2	0.753946	proline rich 15 (Prr15), mRNA.
Npr3	NM_008728.2	0.753044	natriuretic peptide receptor 3 (Npr3), transcript variant 1, mRNA.
2410008K03Rik	NM_028022.1	0.752283	RIKEN cDNA 2410008K03 gene (2410008K03Rik), mRNA.
B230342M21Rik	NM_133898.3	0.751141	RIKEN cDNA B230342M21 gene (B230342M21Rik), mRNA.
Rnf181	NM_025607.3	0.750287	ring finger protein 181 (Rnf181), mRNA.
Pmp22	NM_008885.2	0.750174	peripheral myelin protein 22 (Pmp22), mRNA.
Bves	NM_024285	0.747401
Oat	NM_016978.1	0.746192	ornithine aminotransferase (Oat), mRNA.
Furin	NM_011046.2	0.744491	furin (paired basic amino acid cleaving enzyme) (Furin), mRNA.
Htra3	NM_030127.1	0.744151
Bok	NM_016778	0.743409
Ppfibp1	NM_026221.1	0.743184	PTPRF interacting protein, binding protein 1 (liprin beta 1) (Ppfibp1), mRNA.
Grk5	NM_018869.2	0.742983	G protein-coupled receptor kinase 5 (Grk5), mRNA.
8430408G22Rik	NM_145980.1	0.7428	RIKEN cDNA 8430408G22 gene (8430408G22Rik), mRNA.
Narg1l	NM_025832.2	0.737216	NMDA receptor regulated 1-like (Narg1l), mRNA.
Col23a1	NM_153393.1	0.737085	procollagen, type XXIII, alpha 1 (Col23a1), mRNA.
Tcf21	NM_011545.1	0.733935	transcription factor 21 (Tcf21), mRNA.
LOC100045981	XM_001475298.1	0.733569	s musculus similar to synaptotagmin XI (LOC100045981), mRNA.
St7l	NM_153091.2	0.730815	suppression of tumorigenicity 7-like (St7l), mRNA.
Prnp	NM_011170.1	0.729868	prion protein (Prnp), mRNA.
Qsox1	NM_023268.2	0.728272	quiescin Q6 sulfhydryl oxidase 1 (Qsox1), transcript variant 2, mRNA.
Fam102a	NM_153560.4	0.728069	family with sequence similarity 102, member A (Fam102a), mRNA.
1110036O03Rik	NM_176830.2	0.726553	RIKEN cDNA 1110036O03 gene (1110036O03Rik), mRNA.
Slc22a1	NM_009202.4	0.726382	solute carrier family 22 (organic cation transporter), member 1 (Slc22a1), mRNA.
Irs2	NM_001081212.1	0.723186	insulin receptor substrate 2 (Irs2), mRNA.
Eng	NM_007932.1	0.722785	endoglin (Eng), mRNA.
Csnk1d	NM_027874.2	0.721557	casein kinase 1, delta (Csnk1d), transcript variant 2, mRNA.
E330036I19Rik	NM_144915.2	0.721517	RIKEN cDNA E330036I19 gene (E330036I19Rik), mRNA.
Adk	NM_134079.3	0.721492	adenosine kinase (Adk), mRNA.
Atp6ap2	NM_027439.3	0.721304	ATPase, H+ transporting, lysosomal accessory protein 2 (Atp6ap2), mRNA.
1500012F01Rik	NM_001081005.1	0.715069	RIKEN cDNA 1500012F01 gene (1500012F01Rik), mRNA.
Ms4a7	NM_027836.5	0.714943	membrane-spanning 4-domains, subfamily A, member 7 (Ms4a7), transcript variant 1, mRNA.
Chrm2	NM_203491.1	0.713746	cholinergic receptor, muscarinic 2, cardiac (Chrm2), mRNA.
H47	NM_024439.3	0.710902	histocompatibility 47 (H47), mRNA.
Map3k7ip2	NM_138667.2	0.709268	mitogen-activated protein kinase kinase kinase 7 interacting protein 2 (Map3k7ip2), mRNA.
Ecm1	NM_007899.1	0.708855	extracellular matrix protein 1 (Ecm1), mRNA.
Itpr1	NM_010585.3	0.708504	inositol 1,4,5-triphosphate receptor 1 (Itpr1), mRNA.
Man2b1	NM_010764.2	0.708266	mannosidase 2, alpha B1 (Man2b1), mRNA.
Slco3a1	NM_023908.2	0.707301	solute carrier organic anion transporter family, member 3a1 (Slco3a1), transcript variant 1, mRNA.
Tsc22d3	NM_010286.3	0.707277	TSC22 domain family, member 3 (Tsc22d3), transcript variant 2, mRNA.
Taf1d	NM_029248.1	0.705948	TATA box binding protein (Tbp)-associated factor, RNA polymerase I, D (Taf1d), transcript variant 2, mRNA.
Nuak1	NM_001004363.1	0.705704	NUAK family, SNF1-like kinase, 1 (Nuak1), mRNA.
Tpd52	NM_009412.2	0.705624	tumor protein D52 (Tpd52), transcript variant 5, mRNA.
Axl	NM_009465.3	0.704018	AXL receptor tyrosine kinase (Axl), mRNA.
Prrc1	NM_028447.2	0.703792	proline-rich coiled-coil 1 (Prrc1), mRNA.
Gaa	NM_008064.2	0.702297	glucosidase, alpha, acid (Gaa), mRNA.
Ube2e2	NM_144839.1	0.701666	ubiquitin-conjugating enzyme E2E 2 (UBC4/5 homolog, yeast) (Ube2e2), mRNA.
Ppap2c	NM_015817.2	0.700081	phosphatidic acid phosphatase type 2c (Ppap2c), mRNA.
Frat2	NM_177603.1	0.697922	frequently rearranged in advanced T-cell lymphomas 2 (Frat2), mRNA.
Kctd10	NM_026145.3	0.697489	potassium channel tetramerisation domain containing 10 (Kctd10), mRNA.
Gnptg	NM_172529.3	0.697392	N-acetylglucosamine-1-phosphotransferase, gamma subunit (Gnptg), mRNA.
Fas	NM_007987.1	0.695838	Fas (TNF receptor superfamily member 6) (Fas), mRNA.
Hr	NM_021877.2	0.695059	hairless (Hr), mRNA.
Cited2	NM_010828.2	0.69455	Cbp/p300-interacting transactivator, with Glu/Asp-rich carboxy-terminal domain, 2 (Cited2), mRNA.
LOC622404	NM_001037913.1	0.694	hypothetical protein LOC622404 (LOC622404), mRNA.
Epdr1	NM_134065.3	0.693801	ependymin related protein 1 (zebrafish) (Epdr1), mRNA.
Cdc23	NM_178347	0.693608
OTTMUSG00000004461	NM_173746.2	0.693193	predicted gene, OTTMUSG00000004461 (OTTMUSG00000004461), mRNA.
Klf5	NM_009769.4	0.692755	Kruppel-like factor 5 (Klf5), mRNA.
2500002L14Rik	NM_025607.2	0.692503
Slc6a6	NM_009320.3	0.691483	solute carrier family 6 (neurotransmitter transporter, taurine), member 6 (Slc6a6), mRNA.
Mical3	NM_153396.1	0.691066	microtubule associated monoxygenase, calponin and LIM domain containing 3 (Mical3), mRNA.
Vim	NM_011701.3	0.690043	vimentin (Vim), mRNA.
1700023M03Rik	NM_027078.1	0.689826
Rpp25	NM_133982.1	0.688264	ribonuclease P 25 subunit (human) (Rpp25), mRNA.
Slc39a6	NM_139143.2	0.685739	solute carrier family 39 (metal ion transporter), member 6 (Slc39a6), mRNA.
Tgfbi	NM_009369.1	0.683458	transforming growth factor, beta induced (Tgfbi), mRNA.
St3gal5	NM_011375.2	0.682497	ST3 beta-galactoside alpha-2,3-sialyltransferase 5 (St3gal5), transcript variant 2, mRNA.
Vamp4	NM_016796.2	0.682272	vesicle-associated membrane protein 4 (Vamp4), mRNA.
Ppat	XM_001002886.2	0.68194	s musculus phosphoribosyl pyrophosphate amidotransferase, transcript variant 8 (Ppat), mRNA.
Hmox1	NM_010442.1	0.681731	heme oxygenase (decycling) 1 (Hmox1), mRNA.
Slc31a1	NM_175090.3	0.681051	solute carrier family 31, member 1 (Slc31a1), mRNA.
Kcnj15	NM_001039056.1	0.680225	potassium inwardly-rectifying channel, subfamily J, member 15 (Kcnj15), transcript variant 3, mRNA.
Thbs1	NM_011580.3	0.67969	thrombospondin 1 (Thbs1), mRNA.
Gspt2	NM_008179.2	0.679378	G1 to S phase transition 2 (Gspt2), mRNA.
Col4a5	NM_007736	0.679315
Stk3	NM_019635.2	0.6786	serine/threonine kinase 3 (Ste20, yeast homolog) (Stk3), mRNA.
Hspa1l	NM_013558.1	0.677832
Angptl4	NM_020581.1	0.677619	angiopoietin-like 4 (Angptl4), mRNA.
Sat2	NM_026991.2	0.677301	spermidine/spermine N1-acetyl transferase 2 (Sat2), mRNA. XM_181304 XM_901865 XM_901869 XM_901870
Tmem38b	NM_028053.1	0.676312	transmembrane protein 38B (Tmem38b), mRNA.
Wisp1	NM_018865.2	0.676064	WNT1 inducible signaling pathway protein 1 (Wisp1), mRNA.
Hist1h2bf	NM_178195.1	0.674372	histone cluster 1, H2bf (Hist1h2bf), mRNA.
Tbrg1	NM_025289.1	0.673788
Lamp2	NM_010685.2	0.673722
Pmm1	NM_013872.1	0.673326	phosphomannomutase 1 (Pmm1), mRNA.
Insl6	NM_013754.1	0.671631	insulin-like 6 (Insl6), mRNA.
Pdzrn3	NM_018884.1	0.671171	PDZ domain containing RING finger 3 (Pdzrn3), mRNA.
Man2a1	NM_008549.1	0.670566	mannosidase 2, alpha 1 (Man2a1), mRNA.
Tbc1d20	NM_024196.3	0.668969	TBC1 domain family, member 20 (Tbc1d20), mRNA.
Anapc7	NM_019805.2	0.66822	anaphase promoting complex subunit 7 (Anapc7), mRNA.
Slc44a1	NM_133891.2	0.66597	solute carrier family 44, member 1 (Slc44a1), mRNA.
Tex264	NM_011573.2	0.665729	testis expressed gene 264 (Tex264), transcript variant 1, mRNA.
Mapk12	NM_013871.2	0.665049	mitogen-activated protein kinase 12 (Mapk12), mRNA.
Tnrc6a	NM_144925.3	0.664558	trinucleotide repeat containing 6a (Tnrc6a), mRNA.
Robo1	NM_019413.2	0.664452	roundabout homolog 1 (Drosophila) (Robo1), mRNA.
Cdh13	NM_019707.4	0.664423	cadherin 13 (Cdh13), mRNA.
Zyx	NM_011777.2	0.664265	zyxin (Zyx), mRNA.
Sh3bp2	NM_011893.2	0.663682	SH3-domain binding protein 2 (Sh3bp2), mRNA.
Zfp281	NM_177643.3	0.659977	zinc finger protein 281 (Zfp281), mRNA.
Tgfb3	NM_009368.2	0.65868	transforming growth factor, beta 3 (Tgfb3), mRNA.
Slc12a2	NM_009194.2	0.658589	solute carrier family 12, member 2 (Slc12a2), mRNA.
Ptgis	NM_008968.3	0.658391	prostaglandin I2 (prostacyclin) synthase (Ptgis), mRNA.
Col9a2	NM_007741.1	0.656829	collagen, type IX, alpha 2 (Col9a2), mRNA.
Asah1	NM_019734.1	0.655512	N-acylsphingosine amidohydrolase 1 (Asah1), mRNA.
Cdkn1a	NM_007669.2	0.654976	cyclin-dependent kinase inhibitor 1A (P21) (Cdkn1a), mRNA.
Atp6v0e	NM_025272.2	0.653416	ATPase, H+ transporting, lysosomal V0 subunit E (Atp6v0e), mRNA.
0910001A06Rik	NM_144846.2	0.652291	RIKEN cDNA 0910001A06 gene (0910001A06Rik), mRNA.
P2ry1	NM_008772.4	0.652216	purinergic receptor P2Y, G-protein coupled 1 (P2ry1), mRNA.
Mertk	NM_008587.1	0.652078	c-mer proto-oncogene tyrosine kinase (Mertk), mRNA.
Npr2	NM_173788.3	0.651157	natriuretic peptide receptor 2 (Npr2), mRNA.
Hipk2	NM_010433.1	0.651138	homeodomain interacting protein kinase 2 (Hipk2), mRNA.
Acp6	NM_019800.3	0.650391	acid phosphatase 6, lysophosphatidic (Acp6), mRNA.
Unc5b	NM_029770.2	0.650382	unc-5 homolog B (C. elegans) (Unc5b), mRNA.
Vti1a	NM_016862.2	0.649587	vesicle transport through interaction with t-SNAREs homolog 1A (yeast) (Vti1a), mRNA.
Dcxr	NM_026428.1	0.648205	dicarbonyl L-xylulose reductase (Dcxr), mRNA.
Akr1b8	NM_008012.1	0.647774	aldo-keto reductase family 1, member B8 (Akr1b8), mRNA.
Dtnb	NM_007886.1	0.647733	dystrobrevin, beta (Dtnb), mRNA.
Tigd2	NM_001081145.1	0.646894	tigger transposable element derived 2 (Tigd2), mRNA.
Agpat4	NM_026644.1	0.645795	1-acylglycerol-3-phosphate O-acyltransferase 4 (lysophosphatidic acid acyltransferase, delta) (Agpat4), mRNA.
Stx7	NM_016797.4	0.64561	syntaxin 7 (Stx7), mRNA.
Igf2bp2	NM_183029.1	0.645546	insulin-like growth factor 2 mRNA binding protein 2 (Igf2bp2), mRNA.
Txndc13	NM_029148.1	0.645255	thioredoxin domain containing 13 (Txndc13), mRNA. XM_902134 XM_902137 XM_925631 XM_925632 XM_925633
Nkx2-5	NM_008700.2	0.644588	NK2 transcription factor related, locus 5 (Drosophila) (Nkx2-5), mRNA.
Spon2	NM_133903.2	0.644241	spondin 2, extracellular matrix protein (Spon2), mRNA.
Anxa5	NM_009673.1	0.643892	annexin A5 (Anxa5), mRNA.
Jak2	NM_008413.2	0.643436	Janus kinase 2 (Jak2), transcript variant 1, mRNA.
Gucy1b3	NM_017469.3	0.642884	guanylate cyclase 1, soluble, beta 3 (Gucy1b3), mRNA.
Pld3	NM_011116.1	0.642629	phospholipase D family, member 3 (Pld3), mRNA.
Foxp1	NM_053202.1	0.642581	forkhead box P1 (Foxp1), mRNA.
Rrp12	NM_199447.2	0.641715	ribosomal RNA processing 12 homolog (S. cerevisiae) (Rrp12), mRNA.
D7Bwg0611e	NM_027898.2	0.640433
Nln	NM_029447.1	0.639329	neurolysin (metallopeptidase M3 family) (Nln), mRNA.
AI662250	NM_178926.2	0.638731	expressed sequence AI662250 (AI662250), mRNA.
Inhba	NM_008380.1	0.638385	inhibin beta-A (Inhba), mRNA.
Slc39a13	NM_026721.2	0.637187	solute carrier family 39 (metal ion transporter), member 13 (Slc39a13), mRNA.
2310016C08Rik	NM_023516.3	0.636952	RIKEN cDNA 2310016C08 gene (2310016C08Rik), mRNA.
4933407N01Rik	NM_025745.2	0.636818
Creb3	NM_013497.3	0.636741	cAMP responsive element binding protein 3 (Creb3), mRNA.
Ankrd1	NM_013468.2	0.63661	ankyrin repeat domain 1 (cardiac muscle) (Ankrd1), mRNA.
Smap2	NM_133716.2	0.636347	stromal membrane-associated GTPase-activating protein 2 (Smap2), mRNA.
Gba	NM_008094.4	0.636221	glucosidase, beta, acid (Gba), mRNA.
Ormdl3	NM_025661.3	0.635177	ORM1-like 3 (S. cerevisiae) (Ormdl3), mRNA.
Arih2	NM_011790.4	0.63475	ariadne homolog 2 (Drosophila) (Arih2), mRNA.
Jdp2	NM_030887.2	0.634538	Jun dimerization protein 2 (Jdp2), mRNA.
Hspb2	NM_024441.1	0.634535
1110012D08Rik	NM_178066.2	0.634175	RIKEN cDNA 1110012D08 gene (1110012D08Rik), mRNA.
Rras	NM_009101.2	0.634052	Harvey rat sarcoma oncogene, subgroup R (Rras), mRNA.
Actn1	NM_134156.1	0.633501	actinin, alpha 1 (Actn1), mRNA.
Fbxo44	NM_173401.2	0.633229	F-box protein 44 (Fbxo44), mRNA.
Rab34	NM_033475.2	0.632772	RAB34, member of RAS oncogene family (Rab34), mRNA.
1110007L15Rik	NM_026269.1	0.632712	RIKEN cDNA 1110007L15 gene (1110007L15Rik), mRNA.
Hsd17b11	NM_053262.3	0.629597	hydroxysteroid (17-beta) dehydrogenase 11 (Hsd17b11), mRNA.
Ndrl	NM_008681	0.628745
Nudt18	NM_153136.4	0.62754	nudix (nucleoside diphosphate linked moiety X)-type motif 18 (Nudt18), mRNA.
P2ry6	NM_183168.1	0.626877	pyrimidinergic receptor P2Y, G-protein coupled, 6 (P2ry6), mRNA.
Amigo2	NM_178114.3	0.625559	adhesion molecule with Ig like domain 2 (Amigo2), mRNA.
Slc2a10	NM_130451.1	0.624935	solute carrier family 2 (facilitated glucose transporter), member 10 (Slc2a10), mRNA.
BC018242	NM_144935.1	0.624506	cDNA sequence BC018242 (BC018242), mRNA.
Serping1	NM_009776.1	0.623613	serine (or cysteine) peptidase inhibitor, clade G, member 1 (Serping1), mRNA.
Nedd4l	NM_031881.1	0.623239	neural precursor cell expressed, developmentally down-regulated gene 4-like (Nedd4l), mRNA.
Osbpl3	NM_027881.1	0.623092	oxysterol binding protein-like 3 (Osbpl3), mRNA.
B3gnt8	NM_146184.4	0.622031	UDP-GlcNAc:betaGal beta-1,3-N-acetylglucosaminyltransferase 8 (B3gnt8), transcript variant 1, mRNA.
Hsd17b12	NM_019657.2	0.622003	hydroxysteroid (17-beta) dehydrogenase 12 (Hsd17b12), mRNA.
Itga11	NM_176922.4	0.621411	integrin alpha 11 (Itga11), mRNA.
C1qtnf1	NM_019959.2	0.620485	C1q and tumor necrosis factor related protein 1 (C1qtnf1), mRNA.
Cdkn1c	NM_009876.3	0.620004	cyclin-dependent kinase inhibitor 1C (P57) (Cdkn1c), mRNA.
1700027N10Rik	NM_029338.1	0.618192	RIKEN cDNA 1700027N10 gene (1700027N10Rik), mRNA.
Adipor2	NM_197985.2	0.618173
C1qa	NM_007572.2	0.617549	complement component 1, q subcomponent, alpha polypeptide (C1qa), mRNA.
Dkk3	NM_015814.2	0.617403	dickkopf homolog 3 (Xenopus laevis) (Dkk3), mRNA.
Zswim4	NM_172503.3	0.616712	zinc finger, SWIM domain containing 4 (Zswim4), mRNA.
Kank1	NM_181404.5	0.615934	KN motif and ankyrin repeat domains 1 (Kank1), mRNA.
Bgn	NM_007542.3	0.615904	biglycan (Bgn), mRNA.
Ptpn11	NM_011202.2	0.615699	protein tyrosine phosphatase, non-receptor type 11 (Ptpn11), mRNA.
Ednrb	NM_007904.2	0.615183	endothelin receptor type B (Ednrb), mRNA.
Pcdh7	NM_018764.1	0.615112	protocadherin 7 (Pcdh7), mRNA.
Sdc2	NM_008304.2	0.613772	syndecan 2 (Sdc2), mRNA.
S100a6	NM_011313.2	0.613238	S100 calcium binding protein A6 (calcyclin) (S100a6), mRNA.
Glt8d2	NM_029102.1	0.611942	glycosyltransferase 8 domain containing 2 (Glt8d2), mRNA.
Wwc2	NM_133791.4	0.610935	WW, C2 and coiled-coil domain containing 2 (Wwc2), mRNA.
BC025076	NM_175002.1	0.610137
Chchd6	NM_025351.2	0.610053	coiled-coil-helix-coiled-coil-helix domain containing 6 (Chchd6), mRNA.
Ahnak2	NM_001033476.1	0.610032	AHNAK nucleoprotein 2 (Ahnak2), mRNA.
Slc30a7	NM_023214.3	0.608679	solute carrier family 30 (zinc transporter), member 7 (Slc30a7), mRNA.
Tubb2b	NM_023716.2	0.608657	tubulin, beta 2b (Tubb2b), mRNA.
Hgsnat	NM_029884.1	0.608191	heparan-alpha-glucosaminide N-acetyltransferase (Hgsnat), mRNA.
Susd2	NM_027890.4	0.607915	sushi domain containing 2 (Susd2), mRNA.
Igsf3	NM_207205.1	0.606765	immunoglobulin superfamily, member 3 (Igsf3), mRNA.
Thnsl2	NM_001033929.1	0.606578	threonine synthase-like 2 (bacterial) (Thnsl2), transcript variant 2, mRNA.
Lhfp	NM_175386.3	0.606419	lipoma HMGIC fusion partner (Lhfp), mRNA.
Mllt3	NM_027326.3	0.60472	myeloid/lymphoid or mixed-lineage leukemia (trithorax homolog, Drosophila); translocated to, 3 (Mllt3), transcript variant 1, mRNA.
Cyb5r3	NM_029787.2	0.60469	cytochrome b5 reductase 3 (Cyb5r3), mRNA.
Rnase4	NM_201239	0.604384
Gpr182	NM_007412.2	0.604244	G protein-coupled receptor 182 (Gpr182), mRNA.
Rnf19a	NM_013923.2	0.60414	ring finger protein 19A (Rnf19a), mRNA.
Orai1	NM_175423.3	0.601956	ORAI calcium release-activated calcium modulator 1 (Orai1), mRNA.
Bcl2l1	NM_009743.4	0.600619	BCL2-like 1 (Bcl2l1), nuclear gene encoding mitochondrial protein, mRNA.
Foxc1	NM_008592.2	0.60034	forkhead box C1 (Foxc1), mRNA.
Ugcg	NM_011673.2	0.599333	UDP-glucose ceramide glucosyltransferase (Ugcg), mRNA.
Ppp1r3f	NM_138605.2	0.599255	protein phosphatase 1, regulatory (inhibitor) subunit 3F (Ppp1r3f), mRNA.
Ddrgk1	NM_029832.2	0.598927	DDRGK domain containing 1 (Ddrgk1), mRNA.
Mrap	NM_029844.3	0.598704	melanocortin 2 receptor accessory protein (Mrap), mRNA.
Gp38	NM_010329.1	0.597442
Enpp6	NM_177304.3	0.597165	ectonucleotide pyrophosphatase/phosphodiesterase 6 (Enpp6), mRNA.
6330403K07Rik	NM_134022.2	0.597155	RIKEN cDNA 6330403K07 gene (6330403K07Rik), mRNA.
Dlk1	NM_010052.4	0.596934	delta-like 1 homolog (Drosophila) (Dlk1), mRNA.
Ugt1a10	NM_201641.1	0.596414	UDP glycosyltransferase 1 family, polypeptide A10 (Ugt1a10), mRNA.
Acot1	NM_012006.2	0.596146	acyl-CoA thioesterase 1 (Acot1), mRNA.
Rhod	NM_007485.2	0.595427	ras homolog gene family, member D (Rhod), mRNA.
P4ha2	NM_011031.1	0.595048	procollagen-proline, 2-oxoglutarate 4-dioxygenase (proline 4-hydroxylase), alpha II polypeptide (P4ha2), transcript variant 2, mRNA.
Cox19	NM_197980.1	0.594811	COX19 cytochrome c oxidase assembly homolog (S. cerevisiae) (Cox19), mRNA.
Ehd1	NM_010119.5	0.594758	EH-domain containing 1 (Ehd1), mRNA.
Cfp	NM_008823.3	0.594715	complement factor properdin (Cfp), mRNA.
Slc45a4	NM_001033219.1	0.5942	solute carrier family 45, member 4 (Slc45a4), mRNA.
Capn2	NM_009794.1	0.593734	calpain 2 (Capn2), mRNA.
Renbp	NM_023132.2	0.593694	renin binding protein (Renbp), mRNA.
Arf3	NM_007478.3	0.593587	ADP-ribosylation factor 3 (Arf3), mRNA.
Mical2	NM_177282.4	0.591918	microtubule associated monoxygenase, calponin and LIM domain containing 2 (Mical2), mRNA.
Arsg	NM_028710.2	0.59109	arylsulfatase G (Arsg), mRNA.
Insc	NM_173767.2	0.590496	inscuteable homolog (Drosophila) (Insc), mRNA.
Gng2	NM_001038637.1	0.590402	guanine nucleotide binding protein (G protein), gamma 2 (Gng2), transcript variant 2, mRNA.
Tlr2	NM_011905.2	0.590217	toll-like receptor 2 (Tlr2), mRNA.
Rnf208	NM_176834.2	0.588626	ring finger protein 208 (Rnf208), mRNA.
Pdxp	NM_020271.3	0.5883	pyridoxal (pyridoxine, vitamin B6) phosphatase (Pdxp), mRNA.
Tssc4	NM_020285.1	0.58766	tumor-suppressing subchromosomal transferable fragment 4 (Tssc4), transcript variant 1, mRNA.
Nupr1	NM_019738.1	0.587267	nuclear protein 1 (Nupr1), mRNA.
Pigf	NM_008838.1	0.586983	phosphatidylinositol glycan anchor biosynthesis, class F (Pigf), mRNA.
Erlin2	NM_153592.1	0.586793	ER lipid raft associated 2 (Erlin2), mRNA.
Frrs1	NM_009146.1	0.585991	ferric-chelate reductase 1 (Frrs1), mRNA.
Prdx4	NM_016764.3	0.584351	peroxiredoxin 4 (Prdx4), mRNA.
Ube4b	NM_022022.1	0.58303	ubiquitination factor E4B, UFD2 homolog (S. cerevisiae) (Ube4b), mRNA.
Ngfrap1	NM_009750.1	0.582145	nerve growth factor receptor (TNFRSF16) associated protein 1 (Ngfrap1), mRNA.
2610528O22Rik	NM_153395	0.582129
Nrbp2	NM_144847.1	0.581535	nuclear receptor binding protein 2 (Nrbp2), mRNA.
Stx1a	NM_016801.3	0.58012	syntaxin 1A (brain) (Stx1a), mRNA.
Zfp69	NM_001005788.2	0.579277	zinc finger protein 69 (Zfp69), mRNA.
Ubac2	NM_026861.2	0.579184	ubiquitin associated domain containing 2 (Ubac2), mRNA.
Tmem49	NM_029478.2	0.57701	transmembrane protein 49 (Tmem49), mRNA.
Limd1	NM_013860.1	0.576646	LIM domains containing 1 (Limd1), mRNA.
Zkscan14	NM_023322.2	0.576546	zinc finger with KRAB and SCAN domains 14 (Zkscan14), mRNA.
LOC621824	XR_031998.1	0.576528	s musculus similar to integrin-linked kinase ILK (LOC621824), misc RNA.
Hist1h2bj	NM_178198.1	0.57618	histone cluster 1, H2bj (Hist1h2bj), mRNA.
BC046404	NM_198861.1	0.575729	cDNA sequence BC046404 (BC046404), mRNA.
Mdm2	NM_010786.2	0.575258	transformed mouse 3T3 cell double minute 2 (Mdm2), mRNA.
Hip1r	NM_145070.2	0.574783	huntingtin interacting protein 1 related (Hip1r), mRNA.
Gss	NM_008180.1	0.574624	glutathione synthetase (Gss), mRNA.
Hectd2	NM_172637.2	0.574483	HECT domain containing 2 (Hectd2), mRNA.
Reck	NM_016678.1	0.57438	reversion-inducing-cysteine-rich protein with kazal motifs (Reck), mRNA.
Dusp6	NM_026268.1	0.574357	dual specificity phosphatase 6 (Dusp6), mRNA.
Fam115c	NM_146174.1	0.57414	family with sequence similarity 115, member C (Fam115c), mRNA.
LOC100045343	XR_031575.1	0.57373	s musculus similar to CDNA sequence BC046404 (LOC100045343), misc RNA.
Hist1h2bm	NM_178200.1	0.573171	histone cluster 1, H2bm (Hist1h2bm), mRNA.
Mta3	NM_054082.1	0.572762	metastasis associated 3 (Mta3), mRNA.
Dync1li1	NM_146229.2	0.572578	dynein cytoplasmic 1 light intermediate chain 1 (Dync1li1), mRNA.
Yap1	NM_009534.2	0.572279	yes-associated protein 1 (Yap1), mRNA.
Rps6ka5	NM_153587.2	0.572169	ribosomal protein S6 kinase, polypeptide 5 (Rps6ka5), mRNA.
Bex2	NM_009749.1	0.570526	brain expressed X-linked 2 (Bex2), mRNA.
Fah	NM_010176.2	0.569263	fumarylacetoacetate hydrolase (Fah), mRNA.
B3galnt1	NM_020026.2	0.569217	UDP-GalNAc:betaGlcNAc beta 1,3-galactosaminyltransferase, polypeptide 1 (B3galnt1), mRNA.
Abca3	NM_001039581.1	0.569191	ATP-binding cassette, sub-family A (ABC1), member 3 (Abca3), transcript variant 2, mRNA.
Actg2	NM_009610.1	0.568723	actin, gamma 2, smooth muscle, enteric (Actg2), mRNA.
Ilk	NM_010562.1	0.568536	integrin linked kinase (Ilk), mRNA.
Gcnt1	NM_173442.2	0.568471	glucosaminyl (N-acetyl) transferase 1, core 2 (Gcnt1), mRNA.
5730469M10Rik	NM_027464.1	0.566904	RIKEN cDNA 5730469M10 gene (5730469M10Rik), mRNA.
Ywhaq	NM_011739.2	0.566226	tyrosine 3-monooxygenase/tryptophan 5-monooxygenase activation protein, theta polypeptide (Ywhaq), mRNA.
Uap1l1	NM_001033293.2	0.56616	UDP-N-acteylglucosamine pyrophosphorylase 1-like 1 (Uap1l1), mRNA. XM_918982
Osbpl6	NM_145525.2	0.566147	oxysterol binding protein-like 6 (Osbpl6), mRNA.
Vcam1	NM_011693.2	0.563966	vascular cell adhesion molecule 1 (Vcam1), mRNA.
Pcdh20	NM_178685	0.563945
Cyp4v3	NM_133969.2	0.56357	cytochrome P450, family 4, subfamily v, polypeptide 3 (Cyp4v3), mRNA.
Ypel3	NM_025347.1	0.563071	yippee-like 3 (Drosophila) (Ypel3), mRNA.
Itga3	NM_013565.2	0.562284	integrin alpha 3 (Itga3), mRNA.
Atp6v1h	NM_133826.2	0.562251	ATPase, H+ transporting, lysosomal V1 subunit H (Atp6v1h), mRNA.
Lman2l	NM_001013374.1	0.562154	lectin, mannose-binding 2-like (Lman2l), mRNA.
9430023L20Rik	NM_026566.2	0.56083	RIKEN cDNA 9430023L20 gene (9430023L20Rik), mRNA.
D5Wsu178e	NM_027652.2	0.559781	DNA segment, Chr 5, Wayne State University 178, expressed (D5Wsu178e), mRNA.
1810055G02Rik	NM_028077.2	0.559368	RIKEN cDNA 1810055G02 gene (1810055G02Rik), mRNA.
Aprt	NM_009698.1	0.558491
Igfbp5	NM_010518.2	0.558407	insulin-like growth factor binding protein 5 (Igfbp5), mRNA.
Gpc3	NM_016697.2	0.557828	glypican 3 (Gpc3), mRNA.
Junb	NM_008416.1	0.557576	Jun-B oncogene (Junb), mRNA.
Sumo3	NM_019929.1	0.557288
Deadc1	NM_025748.3	0.557075	deaminase domain containing 1 (Deadc1), mRNA.
Fam168a	NM_178764.3	0.556987	family with sequence similarity 168, member A (Fam168a), mRNA.
Edem2	NM_145537.1	0.555948	ER degradation enhancer, mannosidase alpha-like 2 (Edem2), mRNA.
Vps29	NM_019780.1	0.55513	vacuolar protein sorting 29 (S. pombe) (Vps29), mRNA.
9030625A04Rik	NM_172488.1	0.554989	RIKEN cDNA 9030625A04 gene (9030625A04Rik), mRNA.
Cd68	NM_009853.1	0.554602	CD68 antigen (Cd68), mRNA.
Ogfrl1	NM_001081079.1	0.554075	opioid growth factor receptor-like 1 (Ogfrl1), mRNA.
Tbcd	NM_029878.1	0.554015	tubulin-specific chaperone d (Tbcd), mRNA.
Pgam1	NM_023418.2	0.553718	phosphoglycerate mutase 1 (Pgam1), mRNA.
Plekha1	NM_133942.2	0.553648	pleckstrin homology domain containing, family A (phosphoinositide binding specific) member 1 (Plekha1), mRNA.
Rdh11	NM_021557.2	0.553159	retinol dehydrogenase 11 (Rdh11), mRNA.
Ddhd1	NM_001039106.2	0.552552	DDHD domain containing 1 (Ddhd1), transcript variant 1, mRNA.
Eno1	NM_023119.1	0.551464	enolase 1, alpha non-neuron (Eno1), mRNA.
Msl3l2	NR_003618.1	0.548398	male-specific lethal 3-like 2 (Drosophila) (Msl3l2), non-coding RNA.
BB128963	NM_172742	0.548231
Rps6	NM_009096.2	0.548016	ribosomal protein S6 (Rps6), mRNA.
Igf2r	NM_010515.1	0.547977	insulin-like growth factor 2 receptor (Igf2r), mRNA.
Lass5	NM_028015.2	0.547551	LAG1 homolog, ceramide synthase 5 (Lass5), mRNA.
Gadd45a	NM_007836.1	0.547092	growth arrest and DNA-damage-inducible 45 alpha (Gadd45a), mRNA.
Kcnj8	NM_008428.4	0.546781	potassium inwardly-rectifying channel, subfamily J, member 8 (Kcnj8), mRNA.
Gak	NM_153569.1	0.545561	cyclin G associated kinase (Gak), mRNA.
Mark1	NM_145515.1	0.545248	MAP/microtubule affinity-regulating kinase 1 (Mark1), mRNA.
Atp6v0e2	NM_133764.2	0.545078	ATPase, H+ transporting, lysosomal V0 subunit E2 (Atp6v0e2), mRNA.
Stat3	NM_213659.2	0.544732	signal transducer and activator of transcription 3 (Stat3), transcript variant 1, mRNA.
Klf9	NM_010638.4	0.544422	Kruppel-like factor 9 (Klf9), mRNA.
Pik3ip1	NM_178149.4	0.543189	phosphoinositide-3-kinase interacting protein 1 (Pik3ip1), mRNA.
Hist1h2bh	NM_178197.1	0.542493	histone cluster 1, H2bh (Hist1h2bh), mRNA.
Sec61a1	NM_016906.4	0.541825	Sec61 alpha 1 subunit (S. cerevisiae) (Sec61a1), mRNA.
Eif1a	NM_010120.4	0.54089	eukaryotic translation initiation factor 1A (Eif1a), mRNA.
Rnd2	NM_009708.1	0.540788	Rho family GTPase 2 (Rnd2), mRNA.
Olfml1	NM_172907.2	0.540744	olfactomedin-like 1 (Olfml1), mRNA.
Mmp2	NM_008610.2	0.538956	matrix metallopeptidase 2 (Mmp2), mRNA.
Fstl1	NM_008047.4	0.538751	follistatin-like 1 (Fstl1), mRNA.
Sv2a	NM_022030.2	0.537623
Serinc1	NM_019760.1	0.537573	serine incorporator 1 (Serinc1), mRNA.
Fam122b	NM_030167.2	0.535233	family with sequence similarity 122, member B (Fam122b), mRNA.
Dicer1	NM_148948.2	0.534971	Dicer1, Dcr-1 homolog (Drosophila) (Dicer1), mRNA.
1500015O10Rik	NM_024283.2	0.534565	RIKEN cDNA 1500015O10 gene (1500015O10Rik), mRNA.
Ccm2	NM_146014.2	0.534234	cerebral cavernous malformation 2 homolog (human) (Ccm2), mRNA.
Fbxo27	NM_207238.2	0.534074	F-box protein 27 (Fbxo27), mRNA.
Psmb1	NM_011185.3	0.534061	proteasome (prosome, macropain) subunit, beta type 1 (Psmb1), mRNA.
Osbpl9	NM_173350.1	0.533319	oxysterol binding protein-like 9 (Osbpl9), transcript variant 2, mRNA.
Ssu72	NM_026899.2	0.533263	Ssu72 RNA polymerase II CTD phosphatase homolog (yeast) (Ssu72), mRNA.
Cdc37l1	NM_025950.2	0.533064	cell division cycle 37 homolog (S. cerevisiae)-like 1 (Cdc37l1), mRNA.
Ifit2	NM_008332.2	0.532635	interferon-induced protein with tetratricopeptide repeats 2 (Ifit2), mRNA.
Prkcd	NM_011103.2	0.53245	protein kinase C, delta (Prkcd), mRNA.
9530068E07Rik	NM_153117.2	0.532253	RIKEN cDNA 9530068E07 gene (9530068E07Rik), mRNA.
H19	NR_001592.1	0.531944	H19 fetal liver mRNA (H19), non-coding RNA.
Abcc5	NM_013790.2	0.531868	ATP-binding cassette, sub-family C (CFTR/MRP), member 5 (Abcc5), transcript variant 1, mRNA.
Aldh3b1	NM_026316.2	0.531642	aldehyde dehydrogenase 3 family, member B1 (Aldh3b1), mRNA.
Scd2	NM_009128.1	0.530174	stearoyl-Coenzyme A desaturase 2 (Scd2), mRNA.
Sgk3	NM_177547.3	0.52998	serum/glucocorticoid regulated kinase 3 (Sgk3), transcript variant 2, mRNA.
Cd59a	NM_007652.2	0.529845	CD59a antigen (Cd59a), mRNA.
Spg20	NM_144895	0.52981
Cyr61	NM_010516.1	0.529306	cysteine rich protein 61 (Cyr61), mRNA.
Loxl1	NM_010729.2	0.528011	lysyl oxidase-like 1 (Loxl1), mRNA.
Dcun1d4	NM_178896.4	0.527944	DCN1, defective in cullin neddylation 1, domain containing 4 (S. cerevisiae) (Dcun1d4), mRNA.
Sqstm1	NM_011018.2	0.526643	sequestosome 1 (Sqstm1), mRNA.
Agap1	NM_001037136.1	0.526072	ArfGAP with GTPase domain, ankyrin repeat and PH domain 1 (Agap1), transcript variant 2, mRNA.
Phactr4	NM_175306.3	0.525947	phosphatase and actin regulator 4 (Phactr4), mRNA.
Enpp4	NM_199016.2	0.524697	ectonucleotide pyrophosphatase/phosphodiesterase 4 (Enpp4), mRNA.
Sft2d2	NM_145512.3	0.524461	SFT2 domain containing 2 (Sft2d2), mRNA.
Syngr1	NM_207708.1	0.524298	synaptogyrin 1 (Syngr1), transcript variant 1a, mRNA.
Rnf135	NM_028019.1	0.523656	ring finger protein 135 (Rnf135), mRNA.
Dpysl2	NM_009955	0.523381
Prkcdbp	NM_028444.1	0.522916	protein kinase C, delta binding protein (Prkcdbp), mRNA.
Fcgr4	NM_144559.1	0.522603	Fc receptor, IgG, low affinity IV (Fcgr4), mRNA.
Kif3c	NM_008445.2	0.522224	kinesin family member 3C (Kif3c), mRNA.
Ctsk	NM_007802.3	0.522062	cathepsin K (Ctsk), mRNA.
Ptplad1	NM_021345.1	0.520854	protein tyrosine phosphatase-like A domain containing 1 (Ptplad1), mRNA.
Dtna	NM_010087.3	0.520119	dystrobrevin alpha (Dtna), transcript variant 2, mRNA.
Araf	NM_009703.1	0.519579	v-raf murine sarcoma 3611 viral oncogene homolog (Araf), mRNA.
Sfrp1	NM_013834.1	0.51927
Hap1	NM_010404.2	0.518744	huntingtin-associated protein 1 (Hap1), mRNA.
Pcyox1	NM_025823	0.516481
Trim47	NM_172570.4	0.515783	tripartite motif-containing 47 (Trim47), mRNA.
C430004E15Rik	NM_175286.3	0.51569	RIKEN cDNA C430004E15 gene (C430004E15Rik), mRNA.
Sdk1	NM_177879.4	0.514376	sidekick homolog 1 (chicken) (Sdk1), mRNA.
C85492	NM_153540.3	0.513829	expressed sequence C85492 (C85492), mRNA.
Tsc22d2	NM_001081229.1	0.513391	TSC22 domain family, member 2 (Tsc22d2), mRNA.
Ifngr1	NM_010511.2	0.513195	interferon gamma receptor 1 (Ifngr1), mRNA.
Hbp1	NM_153198.1	0.512864	high mobility group box transcription factor 1 (Hbp1), transcript variant 1, mRNA.
Spg21	NM_138584.2	0.512858	spastic paraplegia 21 homolog (human) (Spg21), mRNA.
Ss18	NM_009280	0.51256
Rab6	NM_024287.2	0.512526	RAB6, member RAS oncogene family (Rab6), mRNA.
Galk1	NM_016905.2	0.511169	galactokinase 1 (Galk1), mRNA.
Heca	NM_001033432.3	0.510133	headcase homolog (Drosophila) (Heca), mRNA.
Pon2	NM_183308.2	0.509534	paraoxonase 2 (Pon2), mRNA.
Chmp4b	NM_029362.3	0.509219	chromatin modifying protein 4B (Chmp4b), mRNA.
Obrgrp	NM_175036	0.50893
D3Ucla1	NM_030685.1	0.508571	DNA segment, Chr 3, University of California at Los Angeles 1 (D3Ucla1), mRNA.
Hexim1	NM_138753.2	0.508456	hexamethylene bis-acetamide inducible 1 (Hexim1), mRNA.
Snx4	NM_080557.2	0.508226	sorting nexin 4 (Snx4), mRNA.
Gde1	NM_019580.4	0.508123	glycerophosphodiester phosphodiesterase 1 (Gde1), mRNA.
Klf6	NM_011803.2	0.507711	Kruppel-like factor 6 (Klf6), mRNA.
Klc1	NM_008450.2	0.507363	kinesin light chain 1 (Klc1), transcript variant a, mRNA.
Abhd4	NM_134076.1	0.50585	abhydrolase domain containing 4 (Abhd4), mRNA.
Xpo6	NM_028816.2	0.504334	exportin 6 (Xpo6), mRNA.
Pvrl3	NM_021496.1	0.503855	poliovirus receptor-related 3 (Pvrl3), transcript variant beta, mRNA.
Stab1	NM_138672.2	0.503256	stabilin 1 (Stab1), mRNA.
Adck5	NM_172960.1	0.502456	aarF domain containing kinase 5 (Adck5), mRNA.
Naca	NM_013608.2	0.50144	nascent polypeptide-associated complex alpha polypeptide (Naca), mRNA.
4930570C03Rik	NM_026353.2	0.501268	RIKEN cDNA 4930570C03 gene (4930570C03Rik), mRNA.
Grb10	NM_010345	0.501086
Fbxo32	NM_026346.1	0.500838	F-box protein 32 (Fbxo32), mRNA.
Ap2a2	NM_007459.2	0.500792	adaptor protein complex AP-2, alpha 2 subunit (Ap2a2), mRNA.
Nup93	NM_172410	0.500559
D19Ertd737e	NM_029648.3	0.500301	DNA segment, Chr 19, ERATO Doi 737, expressed (D19Ertd737e), mRNA.
Etv1	NM_007960.3	0.500149	ets variant gene 1 (Etv1), mRNA.
B230312A22Rik	NM_172691.2	0.499809	RIKEN cDNA B230312A22 gene (B230312A22Rik), mRNA.
Gabarapl1	NM_020590.4	0.499451	gamma-aminobutyric acid (GABA(A)) receptor-associated protein-like 1 (Gabarapl1), mRNA.
Fcgrt	NM_010189.1	0.499142	Fc receptor, IgG, alpha chain transporter (Fcgrt), mRNA.
Scarf2	NM_153790.2	0.499008	scavenger receptor class F, member 2 (Scarf2), mRNA.
Tmem119	NM_146162.1	0.4982	transmembrane protein 119 (Tmem119), mRNA.
Tbc1d5	NM_028162.2	0.498196	TBC1 domain family, member 5 (Tbc1d5), mRNA.
AU040829	NM_175003.3	0.496618	expressed sequence AU040829 (AU040829), transcript variant 2, mRNA.
Tmsb10	NM_001039392.1	0.49628	thymosin, beta 10 (Tmsb10), mRNA.
Lepre1	NM_019782.2	0.495726	leprecan 1 (Lepre1), transcript variant 1, mRNA.
BC031353	NM_153584.1	0.495436	cDNA sequence BC031353 (BC031353), mRNA.
Adarb1	NM_130895.2	0.495375	adenosine deaminase, RNA-specific, B1 (Adarb1), transcript variant 1, mRNA.
Trappc6a	NM_025960.3	0.495293	trafficking protein particle complex 6A (Trappc6a), mRNA.
2310007F21Rik	NM_025857.2	0.49494	RIKEN cDNA 2310007F21 gene (2310007F21Rik), mRNA.
Dmkn	NM_172899.3	0.494654	dermokine (Dmkn), transcript variant 2, mRNA.
Tmem50a	NM_027935.2	0.494282	transmembrane protein 50A (Tmem50a), mRNA.
Inpp5a	NM_183144.1	0.493677	inositol polyphosphate-5-phosphatase A (Inpp5a), mRNA.
Tcf3	NM_001079822.1	0.493303	transcription factor 3 (Tcf3), transcript variant 1, mRNA.
Pcgf5	NM_029508.3	0.493234	polycomb group ring finger 5 (Pcgf5), mRNA.
Ddef2	NM_001004364.1	0.492875	development and differentiation enhancing factor 2 (Ddef2), mRNA.
Pde1a	NM_001009979.1	0.491645	phosphodiesterase 1A, calmodulin-dependent (Pde1a), transcript variant 9, mRNA.
Emcn	NM_016885.1	0.491489	endomucin (Emcn), mRNA.
LOC100047214	XM_001477665.1	0.491005	s musculus similar to PTEN induced putative kinase 1 (LOC100047214), mRNA.
Msn	NM_010833.2	0.490799	moesin (Msn), mRNA.
Sox5	NM_011444.1	0.490656	SRY-box containing gene 5 (Sox5), mRNA.
Polr2e	XM_282920.1	0.490587
Myd116	NM_008654.1	0.490464	myeloid differentiation primary response gene 116 (Myd116), mRNA.
Alox5ap	NM_009663.1	0.490239	arachidonate 5-lipoxygenase activating protein (Alox5ap), mRNA.
Eln	NM_007925.3	0.489274	elastin (Eln), mRNA.
Unc93b1	NM_019449.1	0.488965	unc-93 homolog B1 (C. elegans) (Unc93b1), mRNA.
Litaf	NM_019980.1	0.488573	LPS-induced TN factor (Litaf), mRNA.
C130022K22Rik	NM_172730.1	0.488367	RIKEN cDNA C130022K22 gene (C130022K22Rik), mRNA.
Slc25a44	NM_178696.3	0.487948	solute carrier family 25, member 44 (Slc25a44), mRNA.
Mmp23	NM_011985.2	0.487362	matrix metallopeptidase 23 (Mmp23), mRNA.
Bet1l	NM_018742.4	0.487101	blocked early in transport 1 homolog (S. cerevisiae)-like (Bet1l), mRNA.
Ocrl	NM_177215.3	0.486503	oculocerebrorenal syndrome of Lowe (Ocrl), mRNA.
Slc1a3	NM_148938.2	0.486231	solute carrier family 1 (glial high affinity glutamate transporter), member 3 (Slc1a3), mRNA.
Stard3nl	NM_024270.2	0.485234	STARD3 N-terminal like (Stard3nl), mRNA.
Chrnb1	NM_009601.3	0.484848	cholinergic receptor, nicotinic, beta polypeptide 1 (muscle) (Chrnb1), mRNA.
Srprb	NM_009275.4	0.484829	signal recognition particle receptor, B subunit (Srprb), mRNA.
Trp53inp1	NM_021897.1	0.484722	transformation related protein 53 inducible nuclear protein 1 (Trp53inp1), mRNA.
2900024O10Rik	NM_028372.1	0.484663	RIKEN cDNA 2900024O10 gene (2900024O10Rik), mRNA.
Gtdc1	NM_172662.1	0.484493	glycosyltransferase-like domain containing 1 (Gtdc1), mRNA.
LOC100044829	XM_001472872.1	0.484463	s musculus similar to Fibrillarin, transcript variant 1 (LOC100044829), mRNA.
Kif21a	NM_016705.2	0.484255	kinesin family member 21A (Kif21a), mRNA.
Emilin1	NM_133918.1	0.482853
Samd10	NM_172676.2	0.482735	sterile alpha motif domain containing 10 (Samd10), mRNA.
Uvrag	NM_178635.2	0.48159	UV radiation resistance associated gene (Uvrag), mRNA.
Tgfbr1	NM_009370.2	0.481202	transforming growth factor, beta receptor I (Tgfbr1), mRNA.
App	NM_007471.1	0.480901
Ppp3ca	NM_008913.1	0.480061	protein phosphatase 3, catalytic subunit, alpha isoform (Ppp3ca), mRNA.
Itgav	NM_008402.1	0.480043	integrin alpha V (Itgav), mRNA.
Hist1h2bk	NM_175665.1	0.479984	histone cluster 1, H2bk (Hist1h2bk), mRNA.
Osr1	NM_011859.2	0.479718	odd-skipped related 1 (Drosophila) (Osr1), mRNA.
Ahi1	NM_026203.1	0.478515	Abelson helper integration site (Ahi1), mRNA.
Pla2g12a	NM_023196.2	0.478071	phospholipase A2, group XIIA (Pla2g12a), transcript variant 1, mRNA.
Tbx5	NM_011537.2	0.478025	T-box 5 (Tbx5), mRNA.
Creb5	NM_172728.1	0.477444	cAMP responsive element binding protein 5 (Creb5), mRNA.
Rgl1	NM_016846.3	0.477156	ral guanine nucleotide dissociation stimulator,-like 1 (Rgl1), mRNA. XM_924428
Evc2	NM_145920.2	0.476962	Ellis van Creveld syndrome 2 homolog (human) (Evc2), mRNA.
Phkg2	NM_026888.2	0.475794	phosphorylase kinase, gamma 2 (testis) (Phkg2), mRNA.
Dok2	NM_010071.2	0.475687	docking protein 2 (Dok2), mRNA.
Prmt3	NM_133740.1	0.475317	protein arginine N-methyltransferase 3 (Prmt3), mRNA.
Tgfb1	NM_011577.1	0.474681	transforming growth factor, beta 1 (Tgfb1), mRNA.
Nkd2	NM_028186.3	0.47426	naked cuticle 2 homolog (Drosophila) (Nkd2), mRNA.
Acta2	NM_007392.2	0.474137	actin, alpha 2, smooth muscle, aorta (Acta2), mRNA.
Atp9a	NM_015731.3	0.473526	ATPase, class II, type 9A (Atp9a), mRNA.
Trim46	NM_001039466.1	0.47295	tripartite motif-containing 46 (Trim46), transcript variant 3, mRNA.
Slc25a1	NM_153150.1	0.472797	solute carrier family 25 (mitochondrial carrier, citrate transporter), member 1 (Slc25a1), nuclear gene encoding mitochondrial protein, mRNA.
Osmr	NM_011019.1	0.47253	oncostatin M receptor (Osmr), mRNA.
Rab7l1	NM_144875.1	0.472057	RAB7, member RAS oncogene family-like 1 (Rab7l1), mRNA.
Ralbp1	NM_009067.3	0.471568	ralA binding protein 1 (Ralbp1), mRNA.
Pycr2	NM_133705.1	0.470882	pyrroline-5-carboxylate reductase family, member 2 (Pycr2), mRNA.
C630004H02Rik	NM_175454.2	0.470541	RIKEN cDNA C630004H02 gene (C630004H02Rik), mRNA.
Ankrd13a	NM_026718.2	0.469586	ankyrin repeat domain 13a (Ankrd13a), mRNA.
Rnf113a2	NM_025525.2	0.467698	ring finger protein 113A2 (Rnf113a2), mRNA.
Trim45	NM_194343.1	0.467457	tripartite motif-containing 45 (Trim45), mRNA.
Enpp5	NM_032003.1	0.466952	ectonucleotide pyrophosphatase/phosphodiesterase 5 (Enpp5), mRNA.
Limk2	NM_010718.3	0.466463	LIM motif-containing protein kinase 2 (Limk2), transcript variant 1, mRNA.
Azi2	NM_013727.3	0.466397	5-azacytidine induced gene 2 (Azi2), transcript variant 1, mRNA.
Rrbp1	NM_024281.2	0.466351	ribosome binding protein 1 (Rrbp1), transcript variant 1, mRNA.
Zc4h2	NM_001003916.1	0.464588	zinc finger, C4H2 domain containing (Zc4h2), mRNA.
Gna13	NM_010303.2	0.464032
2600009E05Rik	NM_029832.1	0.463997	RIKEN cDNA 2600009E05 gene (2600009E05Rik), mRNA.
Man2b2	NM_008550.1	0.463055	mannosidase 2, alpha B2 (Man2b2), mRNA.
Pqlc3	NM_172574.1	0.46171	PQ loop repeat containing (Pqlc3), mRNA.
Lmna	NM_019390.1	0.461367	lamin A (Lmna), transcript variant 2, mRNA.
Fbxw8	NM_172721.2	0.460167	F-box and WD-40 domain protein 8 (Fbxw8), mRNA.
Zdhhc13	NM_028031.3	0.458989	zinc finger, DHHC domain containing 13 (Zdhhc13), mRNA.
Slc7a4	NM_144852.3	0.458356	solute carrier family 7 (cationic amino acid transporter, y+ system), member 4 (Slc7a4), mRNA.
Kns2	NM_001025360.1	0.45796	kinesin 2 (Kns2), transcript variant d, mRNA.
Siat9	NM_011375.1	0.457686
Rilpl2	NM_030259.1	0.457447	Rab interacting lysosomal protein-like 2 (Rilpl2), mRNA.
St5	NM_029811.2	0.457347	suppression of tumorigenicity 5 (St5), transcript variant 2, mRNA.
Mapk3	NM_011952.2	0.456732	mitogen-activated protein kinase 3 (Mapk3), mRNA.
Sqle	NM_009270.3	0.456538	squalene epoxidase (Sqle), mRNA.
Pdlim2	NM_145978.1	0.456504	PDZ and LIM domain 2 (Pdlim2), mRNA.
2410001C21Rik	NM_025542.2	0.45648	RIKEN cDNA 2410001C21 gene (2410001C21Rik), mRNA.
Lcmt1	NM_025304.3	0.456404	leucine carboxyl methyltransferase 1 (Lcmt1), mRNA.
Slc16a6	NM_134038.2	0.45626	solute carrier family 16 (monocarboxylic acid transporters), member 6 (Slc16a6), transcript variant 2, mRNA.
Ptplad2	NM_025760.3	0.456221	protein tyrosine phosphatase-like A domain containing 2 (Ptplad2), mRNA.
Bicc1	NM_031397.2	0.455404	bicaudal C homolog 1 (Drosophila) (Bicc1), mRNA.
Rab5a	NM_025887.2	0.455178	RAB5A, member RAS oncogene family (Rab5a), mRNA.
Syncrip	NM_019666.2	0.454783	synaptotagmin binding, cytoplasmic RNA interacting protein (Syncrip), transcript variant 1, mRNA.
Mmp14	NM_008608.2	0.452743	matrix metallopeptidase 14 (membrane-inserted) (Mmp14), mRNA.
Plekhf1	NM_024413.1	0.451611	pleckstrin homology domain containing, family F (with FYVE domain) member 1 (Plekhf1), mRNA.
Ncdn	NM_011986.2	0.451118	neurochondrin (Ncdn), mRNA.
Ccdc80	NM_026439.2	0.450124	coiled-coil domain containing 80 (Ccdc80), mRNA.
Fhl1	NM_001077362.1	0.449705	four and a half LIM domains 1 (Fhl1), transcript variant 2, mRNA.
Rufy3	NM_027530.2	0.449694	RUN and FYVE domain containing 3 (Rufy3), mRNA.
Rhbdd1	NM_029777.2	0.448758	rhomboid domain containing 1 (Rhbdd1), mRNA.
Tle4	NM_011600.2	0.448584	transducin-like enhancer of split 4, homolog of Drosophila E(spl) (Tle4), mRNA.
Tcea2	NM_009326.1	0.448436	transcription elongation factor A (SII), 2 (Tcea2), mRNA.
Gats	NM_030719.3	0.448294	opposite strand transcription unit to Stag3 (Gats), mRNA.
Pcgf6	NM_027654.1	0.448066	polycomb group ring finger 6 (Pcgf6), mRNA.
Morf4l1	NM_001039147.1	0.447634	mortality factor 4 like 1 (Morf4l1), transcript variant 1, mRNA.
Phc2	NM_018774.3	0.447575	polyhomeotic-like 2 (Drosophila) (Phc2), mRNA.
Naga	NM_008669.3	0.447259	N-acetyl galactosaminidase, alpha (Naga), mRNA.
Ddx24	NM_020494.2	0.447198	DEAD (Asp-Glu-Ala-Asp) box polypeptide 24 (Ddx24), mRNA.
Phf7	NM_027949.1	0.445863	PHD finger protein 7 (Phf7), mRNA.
Armcx2	NM_026139.3	0.445115	armadillo repeat containing, X-linked 2 (Armcx2), mRNA.
Sil1	NM_030749.1	0.444468	endoplasmic reticulum chaperone SIL1 homolog (S. cerevisiae) (Sil1), mRNA.
Tgfbr3	NM_011578.2	0.443629	transforming growth factor, beta receptor III (Tgfbr3), mRNA.
Riok3	NM_024182.4	0.4436	RIO kinase 3 (yeast) (Riok3), mRNA.
Fndc3b	NM_173182.1	0.442928	fibronectin type III domain containing 3B (Fndc3b), mRNA.
Cab39l	NM_026908.3	0.442809	calcium binding protein 39-like (Cab39l), mRNA.
Sort1	NM_019972.2	0.442738	sortilin 1 (Sort1), mRNA.
Sgsm3	NM_134091.1	0.442541	small G protein signaling modulator 3 (Sgsm3), mRNA.
Gas7	NM_008088.2	0.442032	growth arrest specific 7 (Gas7), mRNA.
Lrfn3	NM_175478.2	0.441484	leucine rich repeat and fibronectin type III domain containing 3 (Lrfn3), mRNA.
Acy3	NM_027857.3	0.441298	aspartoacylase (aminoacylase) 3 (Acy3), mRNA.
Lrp12	NM_172814.1	0.441282	low density lipoprotein-related protein 12 (Lrp12), mRNA.
Slc38a10	NM_024249.4	0.440873	solute carrier family 38, member 10 (Slc38a10), mRNA.
Itgb1	NM_010578.1	0.440836	integrin beta 1 (fibronectin receptor beta) (Itgb1), mRNA.
Cd44	NM_001039150.1	0.440334	CD44 antigen (Cd44), transcript variant 2, mRNA.
Cd300lg	NM_027987.2	0.440334	CD300 antigen like family member G (Cd300lg), mRNA.
Dap	NM_146057.1	0.43991	death-associated protein (Dap), mRNA.
Pld1	XM_130807.1	0.439774
1700047I17Rik1	NM_028527.1	0.439632	RIKEN cDNA 1700047I17 gene 1 (1700047I17Rik1), mRNA.
Cd3eap	NM_145822.1	0.439608	CD3E antigen, epsilon polypeptide associated protein (Cd3eap), mRNA.
Tuba1a	NM_011653.1	0.439599	tubulin, alpha 1A (Tuba1a), mRNA.
Hebp2	NM_019487.3	0.439268	heme binding protein 2 (Hebp2), mRNA.
Hist1h2bn	NM_178201.1	0.438929	histone cluster 1, H2bn (Hist1h2bn), mRNA.
Mocs1	NM_020042.1	0.438836	molybdenum cofactor synthesis 1 (Mocs1), transcript variant 1, mRNA.
Shkbp1	NM_138676.2	0.438531	Sh3kbp1 binding protein 1 (Shkbp1), mRNA.
Paox	NM_153783.2	0.438521	polyamine oxidase (exo-N4-amino) (Paox), mRNA.
Rbms1	NM_020296.1	0.438012	RNA binding motif, single stranded interacting protein 1 (Rbms1), mRNA.
Dpp7	NM_031843.2	0.437884	dipeptidylpeptidase 7 (Dpp7), mRNA.
Sep15	NM_053102.2	0.437671	selenoprotein (Sep15), mRNA.
Tmem59	NM_029565.2	0.436474	transmembrane protein 59 (Tmem59), mRNA.
Sel1l	NM_001039089.1	0.436202	sel-1 suppressor of lin-12-like (C. elegans) (Sel1l), transcript variant 1, mRNA.
1500011H22Rik	NM_026883.1	0.435899	RIKEN cDNA 1500011H22 gene (1500011H22Rik), mRNA.
Ppil2	NM_144954.2	0.435258	peptidylprolyl isomerase (cyclophilin)-like 2 (Ppil2), mRNA.
Gucy1a3	NM_021896.4	0.434781	guanylate cyclase 1, soluble, alpha 3 (Gucy1a3), mRNA.
Phlda3	NM_013750.1	0.434772	pleckstrin homology-like domain, family A, member 3 (Phlda3), mRNA.
Samd14	NM_146025.2	0.434274	sterile alpha motif domain containing 14 (Samd14), transcript variant 1, mRNA.
Skil	NM_011386.2	0.434227	SKI-like (Skil), transcript variant 1, mRNA.
Spsb2	NM_013539.1	0.433911	splA/ryanodine receptor domain and SOCS box containing 2 (Spsb2), mRNA.
Fkbp1a	NM_008019.2	0.433585	FK506 binding protein 1a (Fkbp1a), mRNA.
Gstm2	NM_008183.2	0.433446	glutathione S-transferase, mu 2 (Gstm2), mRNA.
Zfp608	NM_175751.3	0.432912	zinc finger protein 608 (Zfp608), mRNA.
G3bp2	NM_011816.3	0.432863	GTPase activating protein (SH3 domain) binding protein 2 (G3bp2), transcript variant 1, mRNA.
1300014I06Rik	NM_025831.3	0.432685	RIKEN cDNA 1300014I06 gene (1300014I06Rik), mRNA.
Car13	NM_024495.4	0.431837	carbonic anhydrase 13 (Car13), mRNA.
Pftk1	NM_011074.1	0.431586	PFTAIRE protein kinase 1 (Pftk1), mRNA.
Pdzd11	NM_028303.1	0.431405	PDZ domain containing 11 (Pdzd11), mRNA.
Lman2	NM_025828.3	0.430773	lectin, mannose-binding 2 (Lman2), mRNA.
Neu1	NM_010893.2	0.430563	neuraminidase 1 (Neu1), mRNA.
Ergic3	NM_025516.4	0.430351	ERGIC and golgi 3 (Ergic3), mRNA.
Tmem176a	NM_025326.2	0.429921	transmembrane protein 176A (Tmem176a), mRNA.
Ebpl	NM_026598.2	0.429921	emopamil binding protein-like (Ebpl), mRNA.
D6Wsu176e	NM_138587.3	0.429569
Sidt2	NM_172257.1	0.429564	SID1 transmembrane family, member 2 (Sidt2), mRNA.
Sfrs5	NM_001079694.1	0.429428	splicing factor, arginine/serine-rich 5 (SRp40, HRS) (Sfrs5), transcript variant 2, mRNA.
Wbp5	NM_011712.1	0.429134
Usp22	NM_001004143.2	0.427977	ubiquitin specific peptidase 22 (Usp22), mRNA.
Ece2	NM_025462.2	0.427591	endothelin converting enzyme 2 (Ece2), transcript variant 3, mRNA.
Pcolce2	NM_029620.2	0.427027	procollagen C-endopeptidase enhancer 2 (Pcolce2), mRNA.
Carhsp1	NM_025821.2	0.42693	calcium regulated heat stable protein 1 (Carhsp1), mRNA.
2700038C09Rik	NM_025598.2	0.426632	RIKEN cDNA 2700038C09 gene (2700038C09Rik), mRNA.
Tmem43	NM_028766.2	0.426151	transmembrane protein 43 (Tmem43), mRNA.
Sod3	NM_011435.3	0.425324	superoxide dismutase 3, extracellular (Sod3), mRNA.
Cxxc4	NM_001004367.2	0.42501	CXXC finger 4 (Cxxc4), mRNA.
Cd63	NM_007653.3	0.424803	CD63 antigen (Cd63), transcript variant 2, mRNA.
Oplah	NM_153122.2	0.424608	5-oxoprolinase (ATP-hydrolysing) (Oplah), mRNA.
Pkd1	NM_013630.2	0.424063	polycystic kidney disease 1 homolog (Pkd1), mRNA.
D10Ertd610e	NM_028027.2	0.423634	DNA segment, Chr 10, ERATO Doi 610, expressed (D10Ertd610e), mRNA.
Uba1	NM_009457.3	0.423502	ubiquitin-like modifier activating enzyme 1 (Uba1), mRNA.
Phgdh	NM_016966.3	0.422387	3-phosphoglycerate dehydrogenase (Phgdh), mRNA.
Wrb	NM_207301.1	0.422226
Med15	NM_001040683.1	0.422136	mediator complex subunit 15 (Med15), transcript variant 2, mRNA.
Commd8	NM_178599.4	0.421299	COMM domain containing 8 (Commd8), mRNA.
Gpr19	NM_008157.1	0.421135	G protein-coupled receptor 19 (Gpr19), mRNA.
Tspan18	NM_183180.1	0.420569	tetraspanin 18 (Tspan18), mRNA.
Sgpl1	NM_009163.2	0.42042	sphingosine phosphate lyase 1 (Sgpl1), mRNA.
2310008M10Rik	NM_025509.2	0.419546	RIKEN cDNA 2310008M10 gene (2310008M10Rik), mRNA.
Igsf4a	NM_018770	0.418105
Ahcyl1	NM_145542.3	0.417831	S-adenosylhomocysteine hydrolase-like 1 (Ahcyl1), mRNA.
LOC100043257	XM_001480197.1	0.417499	s musculus similar to RNA binding motif protein 3 (LOC100043257), mRNA.
Actr1a	NM_016860.1	0.416742	ARP1 actin-related protein 1 homolog A, centractin alpha (yeast) (Actr1a), mRNA.
Scrn1	NM_027268.1	0.416293	secernin 1 (Scrn1), mRNA.
Pttg1ip	NM_145925.2	0.416072	pituitary tumor-transforming 1 interacting protein (Pttg1ip), mRNA.
Mapk1	NM_011949.2	0.415901
Haghl	NM_026897.1	0.415575	hydroxyacylglutathione hydrolase-like (Haghl), mRNA.
2410018G20Rik	NM_029354.1	0.415346	RIKEN cDNA 2410018G20 gene (2410018G20Rik), mRNA.
Nosip	NM_025533.2	0.415223	nitric oxide synthase interacting protein (Nosip), mRNA.
Zfp37	NM_009554.3	0.415092	zinc finger protein 37 (Zfp37), mRNA.
AI413582	NM_001002895.2	0.414872	expressed sequence AI413582 (AI413582), mRNA.
Lmo4	NM_010723.2	0.414862	LIM domain only 4 (Lmo4), mRNA.
BC029214	NM_153557.1	0.413322	cDNA sequence BC029214 (BC029214), mRNA.
Tiam1	NM_009384.2	0.413274	T-cell lymphoma invasion and metastasis 1 (Tiam1), mRNA.
Kdelr2	NM_025841.3	0.413251	KDEL (Lys-Asp-Glu-Leu) endoplasmic reticulum protein retention receptor 2 (Kdelr2), mRNA.
Abhd12	NM_024465.2	0.413127	abhydrolase domain containing 12 (Abhd12), mRNA.
Dact1	NM_021532.3	0.412723	dapper homolog 1, antagonist of beta-catenin (xenopus) (Dact1), mRNA.
Acat2	NM_009338.3	0.412703	acetyl-Coenzyme A acetyltransferase 2 (Acat2), mRNA.
Lamp1	NM_010684.2	0.412126	lysosomal-associated membrane protein 1 (Lamp1), mRNA.
Use1	NM_025917.3	0.410859	unconventional SNARE in the ER 1 homolog (S. cerevisiae) (Use1), transcript variant 1, mRNA.
Lass2	NM_029789.1	0.410335	LAG1 homolog, ceramide synthase 2 (Lass2), mRNA.
Nr1h3	NM_013839.3	0.409911	nuclear receptor subfamily 1, group H, member 3 (Nr1h3), mRNA.
Hexa	NM_010421.4	0.409898	hexosaminidase A (Hexa), mRNA.
BC004044	NM_030565.5	0.409854	cDNA sequence BC004044 (BC004044), mRNA.
Rbpms	NM_019733.2	0.409633	RNA binding protein gene with multiple splicing (Rbpms), transcript variant 1, mRNA.
Klhl26	NM_172052.1	0.409431	kelch-like 26 (Drosophila) (Klhl26), transcript variant 1, mRNA.
BC087945	NM_001013792.1	0.409264	cDNA sequence BC087945 (BC087945), mRNA.
LOC100046741	XM_001476728.1	0.409222	s musculus similar to red-1 (LOC100046741), mRNA.
Plxna2	NM_008882.2	0.409141	plexin A2 (Plxna2), mRNA.
Tpm2	NM_009416.2	0.407807	tropomyosin 2, beta (Tpm2), mRNA.
Tsc22d1	NM_207652.1	0.407656	TSC22 domain family, member 1 (Tsc22d1), transcript variant 1, mRNA.
Ppm1d	NM_016910.2	0.407512	protein phosphatase 1D magnesium-dependent, delta isoform (Ppm1d), mRNA.
Fbxl10	NM_001005866.1	0.407178	F-box and leucine-rich repeat protein 10 (Fbxl10), transcript variant 3, mRNA.
C130032J12Rik	NM_178684.3	0.406888	RIKEN cDNA C130032J12 gene (C130032J12Rik), mRNA.
Itpr2	NM_019923.3	0.406751	inositol 1,4,5-triphosphate receptor 2 (Itpr2), transcript variant 1, mRNA.
Usp39	NM_138592.1	0.40669	ubiquitin specific peptidase 39 (Usp39), mRNA.
Npal2	NM_145469.4	0.406017	NIPA-like domain containing 2 (Npal2), mRNA.
Eps15	NM_007943.2	0.405416	epidermal growth factor receptor pathway substrate 15 (Eps15), mRNA.
Prpf19	NM_134129.2	0.405049	PRP19/PSO4 pre-mRNA processing factor 19 homolog (S. cerevisiae) (Prpf19), mRNA.
1700023B02Rik	NM_025854.1	0.404776	RIKEN cDNA 1700023B02 gene (1700023B02Rik), mRNA.
2310007A19Rik	NM_025506.2	0.404657	RIKEN cDNA 2310007A19 gene (2310007A19Rik), mRNA.
BC031781	NM_145943.1	0.404426	cDNA sequence BC031781 (BC031781), mRNA.
Lrrc59	NM_133807.1	0.40436	leucine rich repeat containing 59 (Lrrc59), mRNA.
Bach1	NM_007520.2	0.40399	BTB and CNC homology 1 (Bach1), mRNA.
Sdf2	NM_009143.2	0.403133	stromal cell derived factor 2 (Sdf2), mRNA.
Ica1	NM_010492.3	0.402939	islet cell autoantigen 1 (Ica1), mRNA.
Gprasp1	NM_026081.5	0.402926	G protein-coupled receptor associated sorting protein 1 (Gprasp1), transcript variant 1, mRNA.
Kctd6	NM_027782.1	0.402562	potassium channel tetramerisation domain containing 6 (Kctd6), mRNA.
Megf10	NM_001001979.1	0.40253	multiple EGF-like-domains 10 (Megf10), mRNA.
Itm2b	NM_008410.2	0.402353	integral membrane protein 2B (Itm2b), mRNA.
Map3k3	NM_011947.3	0.40221	mitogen-activated protein kinase kinase kinase 3 (Map3k3), mRNA.
Fbxo38	NM_134136.2	0.401938	F-box protein 38 (Fbxo38), mRNA.
Appbp1	NM_144931.1	0.401385	amyloid beta precursor protein binding protein 1 (Appbp1), mRNA.
Upk1b	NM_178924.3	0.401101	uroplakin 1B (Upk1b), mRNA.
Sra1	NM_025291.1	0.400859	steroid receptor RNA activator 1 (Sra1), mRNA.
Car11	NM_009800.2	0.400562	carbonic anhydrase 11 (Car11), mRNA.
Fbxo36	NM_025386.2	0.400414	F-box protein 36 (Fbxo36), mRNA.
Rragb	NM_001004154.1	0.400312	Ras-related GTP binding B (Rragb), mRNA.
Acpl2	NM_153420.2	0.400248	acid phosphatase-like 2 (Acpl2), mRNA.
Dnajc16	NM_172338.2	0.400136	DnaJ (Hsp40) homolog, subfamily C, member 16 (Dnajc16), mRNA.
Myo1c	NM_001080774.1	0.400028	myosin IC (Myo1c), transcript variant 2, mRNA.
Timp2	NM_011594.3	0.400008	tissue inhibitor of metalloproteinase 2 (Timp2), mRNA.
1700037H04Rik	NM_026091.2	0.399945	RIKEN cDNA 1700037H04 gene (1700037H04Rik), mRNA.
Atp2a3	NM_016745.2	0.399929	ATPase, Ca++ transporting, ubiquitous (Atp2a3), mRNA.
Bahd1	NM_001045523.1	0.399562	bromo adjacent homology domain containing 1 (Bahd1), mRNA.
Gata6	NM_010258.3	0.399537	GATA binding protein 6 (Gata6), mRNA.
Exosc1	NM_025644.3	0.399429	exosome component 1 (Exosc1), mRNA.
D19Wsu162e	NM_146099.2	0.398705	DNA segment, Chr 19, Wayne State University 162, expressed (D19Wsu162e), mRNA.
Strap	NM_011499.2	0.398406	serine/threonine kinase receptor associated protein (Strap), mRNA.
Snx18	NM_130796.3	0.398058	sorting nexin 18 (Snx18), mRNA.
Pop4	NM_025390.4	0.397203	processing of precursor 4, ribonuclease P/MRP family, (S. cerevisiae) (Pop4), mRNA.
Fzd5	NM_022721.3	0.396453	frizzled homolog 5 (Drosophila) (Fzd5), transcript variant 1, mRNA.
Cbara1	NM_144822.1	0.39466
Ltv1	NM_181470.4	0.394371	LTV1 homolog (S. cerevisiae) (Ltv1), mRNA.
Appbp2	NM_025825	0.394154
Capn5	NM_007602.3	0.394107	calpain 5 (Capn5), mRNA.
Tubd1	NM_019756.2	0.393795	tubulin, delta 1 (Tubd1), mRNA.
Mtdh	NM_026002.4	0.393215	Metadherin (Mtdh), mRNA.
Tspyl1	NM_009433.2	0.393215	testis-specific protein, Y-encoded-like 1 (Tspyl1), mRNA.
Ube2g2	NM_019803.3	0.393042	ubiquitin-conjugating enzyme E2G 2 (Ube2g2), mRNA.
Sptlc1	NM_009269.2	0.393014	serine palmitoyltransferase, long chain base subunit 1 (Sptlc1), mRNA.
Whrn	NM_001008792.1	0.392703	whirlin (Whrn), transcript variant 3, mRNA.
Pibf1	NM_029320.2	0.39267	progesterone immunomodulatory binding factor 1 (Pibf1), transcript variant 1, mRNA.
Cyb561d1	NM_001081320.1	0.392146	cytochrome b-561 domain containing 1 (Cyb561d1), mRNA.
Arhgef3	NM_027871.1	0.392143	Rho guanine nucleotide exchange factor (GEF) 3 (Arhgef3), mRNA.
2610524A10Rik	NM_028258.1	0.391887
Bag4	NM_026121.3	0.39158	BCL2-associated athanogene 4 (Bag4), mRNA.
Glg1	NM_009149.2	0.39109	golgi apparatus protein 1 (Glg1), mRNA.
Bax	NM_007527.2	0.390716	Bcl2-associated X protein (Bax), mRNA.
Dctn4	NM_026302.3	0.390188	dynactin 4 (Dctn4), mRNA.
Anxa3	NM_013470.1	0.389994	annexin A3 (Anxa3), mRNA.
Rabgef1	NM_019983.2	0.38978	RAB guanine nucleotide exchange factor (GEF) 1 (Rabgef1), mRNA.
Galnt1	NM_013814.2	0.389668	UDP-N-acetyl-alpha-D-galactosamine:polypeptide N-acetylgalactosaminyltransferase 1 (Galnt1), mRNA.
Glb1	NM_009752.1	0.389426	galactosidase, beta 1 (Glb1), mRNA.
Nucb1	NM_008749.1	0.389226	nucleobindin 1 (Nucb1), mRNA.
Hyal1	NM_008317.4	0.388257	hyaluronoglucosaminidase 1 (Hyal1), mRNA.
Tle1	NM_011599.3	0.388045	transducin-like enhancer of split 1, homolog of Drosophila E(spl) (Tle1), mRNA.
Nlrx1	NM_178420.2	0.387955	NLR family member X1 (Nlrx1), mRNA.
Nubp1	NM_011955.1	0.38768	nucleotide binding protein 1 (Nubp1), mRNA.
2210417D09Rik	NM_025620.2	0.387396	RIKEN cDNA 2210417D09 gene (2210417D09Rik), mRNA.
Tshz3	NM_172298.2	0.38709	teashirt zinc finger family member 3 (Tshz3), mRNA.
LOC100047619	XR_033736.1	0.386878	s musculus similar to solute carrier family 7 (cationic amino acid transporter, y+ system), member 5 (LOC100047619), misc RNA.
Calu	NM_184053.2	0.386641	calumenin (Calu), transcript variant 2, mRNA.
Bcl9l	NM_030256.2	0.38664	B-cell CLL/lymphoma 9-like (Bcl9l), mRNA.
Lss	NM_146006.1	0.38652	lanosterol synthase (Lss), mRNA.
Gnl3	NM_178846.2	0.3865	guanine nucleotide binding protein-like 3 (nucleolar) (Gnl3), transcript variant 2, mRNA.
Map3k8	NM_007746.2	0.386164	mitogen-activated protein kinase kinase kinase 8 (Map3k8), mRNA.
Btf3	NM_145455.1	0.385722
Csnk1e	NM_013767.5	0.385219	casein kinase 1, epsilon (Csnk1e), mRNA.
Chic2	NM_028850.1	0.384677	cysteine-rich hydrophobic domain 2 (Chic2), mRNA.
Tmed10	NM_026775.4	0.384572	transmembrane emp24-like trafficking protein 10 (yeast) (Tmed10), mRNA.
LOC100047707	XM_001478713.1	0.384481	s musculus hypothetical protein LOC100047707 (LOC100047707), mRNA.
Copg	NM_201244.1	0.384216	coatomer protein complex, subunit gamma (Copg), transcript variant 2, mRNA.
LOC100047480	XM_001478241.1	0.384189	s musculus similar to RIKEN cDNA 2610528K11 gene (LOC100047480), mRNA.
Itih4	NM_018746.2	0.383856	inter alpha-trypsin inhibitor, heavy chain 4 (Itih4), mRNA.
2810022L02Rik	NM_144882.3	0.383387	RIKEN cDNA 2810022L02 gene (2810022L02Rik), mRNA.
Tyrobp	NM_011662.2	0.383385	TYRO protein tyrosine kinase binding protein (Tyrobp), mRNA.
Arl16	NM_197995.2	0.383132	ADP-ribosylation factor-like 16 (Arl16), mRNA.
D10Bwg1379e	NM_001033258.1	0.383084	DNA segment, Chr 10, Brigham & Women's Genetics 1379 expressed (D10Bwg1379e), mRNA.
1110013L07Rik	NM_001014995.1	0.382612	RIKEN cDNA 1110013L07 gene (1110013L07Rik), mRNA.
Zkscan6	NM_026107.2	0.382587	zinc finger with KRAB and SCAN domains 6 (Zkscan6), mRNA.
Golga7	NM_020585.2	0.382418	golgi autoantigen, golgin subfamily a, 7 (Golga7), transcript variant 1, mRNA.
Med21	NM_025315.3	0.382404	mediator complex subunit 21 (Med21), mRNA.
Gtf2h1	NM_008186.3	0.38218	general transcription factor II H, polypeptide 1 (Gtf2h1), mRNA.
C030011O14Rik	NM_174868	0.381975
Ccdc46	NM_029606.3	0.38164	coiled-coil domain containing 46 (Ccdc46), transcript variant 2, mRNA.
Erich1	NM_001034862.1	0.381576	glutamate-rich 1 (Erich1), mRNA.
Nub1	NM_016736.2	0.380919	negative regulator of ubiquitin-like proteins 1 (Nub1), mRNA.
Gtf2f2	NM_026816.3	0.380839	general transcription factor IIF, polypeptide 2 (Gtf2f2), mRNA.
Cc2d1b	NM_177045.2	0.380189	coiled-coil and C2 domain containing 1B (Cc2d1b), mRNA.
1700065O13Rik	NM_028543.3	0.380082	RIKEN cDNA 1700065O13 gene (1700065O13Rik), mRNA.
Stambp	NM_024239.1	0.379559	Stam binding protein (Stambp), mRNA.
Srm	NM_009272.4	0.379469	spermidine synthase (Srm), mRNA.
Dad1	NM_010015.1	0.378958
0610007C21Rik	NM_027855.2	0.378704	RIKEN cDNA 0610007C21 gene (0610007C21Rik), transcript variant 1, mRNA.
Mfge8	NM_008594	0.378615
Serinc3	NM_012032.2	0.378574	serine incorporator 3 (Serinc3), mRNA.
Psmd5	NM_080554.2	0.378283	proteasome (prosome, macropain) 26S subunit, non-ATPase, 5 (Psmd5), mRNA.
Klhl15	NM_153165.2	0.377934	kelch-like 15 (Drosophila) (Klhl15), transcript variant 4, mRNA.
Hfe	NM_010424.4	0.375844	hemochromatosis (Hfe), mRNA.
Dab2ip	NM_001001602.1	0.375831	disabled homolog 2 (Drosophila) interacting protein (Dab2ip), mRNA.
Tpp1	NM_009906.4	0.375105	tripeptidyl peptidase I (Tpp1), mRNA.
Arhgap17	NM_144529.1	0.374789	Rho GTPase activating protein 17 (Arhgap17), mRNA.
Cbr3	NM_173047.2	0.374739	carbonyl reductase 3 (Cbr3), mRNA.
Dnajc12	NM_013888.2	0.374568	DnaJ (Hsp40) homolog, subfamily C, member 12 (Dnajc12), mRNA.
Vkorc1	NM_178600.2	0.373462	vitamin K epoxide reductase complex, subunit 1 (Vkorc1), mRNA.
2810485I05Rik	NM_176836.3	0.373177	RIKEN cDNA 2810485I05 gene (2810485I05Rik), mRNA.
Pdxdc1	NM_053181.2	0.372866	pyridoxal-dependent decarboxylase domain containing 1 (Pdxdc1), transcript variant 1, mRNA.
Pik3c3	NM_181414.5	0.372327	phosphoinositide-3-kinase, class 3 (Pik3c3), mRNA.
Zfp330	NM_145600.1	0.371967	zinc finger protein 330 (Zfp330), mRNA.
Nupl1	NM_170591.1	0.37174	nucleoporin like 1 (Nupl1), mRNA.
2310047M10Rik	NM_028005.2	0.371668	RIKEN cDNA 2310047M10 gene (2310047M10Rik), mRNA.
Tmc4	NM_181820.2	0.371655	transmembrane channel-like gene family 4 (Tmc4), mRNA.
Hdgf	NM_008231.3	0.371553	hepatoma-derived growth factor (Hdgf), mRNA.
Cldn15	NM_021719.3	0.371385	claudin 15 (Cldn15), mRNA.
Nid2	NM_008695.2	0.371168	nidogen 2 (Nid2), mRNA.
Dnajb6	NM_001037941.1	0.371116	DnaJ (Hsp40) homolog, subfamily B, member 6 (Dnajb6), transcript variant 2, mRNA.
5730403M16Rik	NM_172738.2	0.370905	RIKEN cDNA 5730403M16 gene (5730403M16Rik), mRNA.
Evi5	NM_007964.2	0.370884	ecotropic viral integration site 5 (Evi5), mRNA.
Icam1	NM_010493.2	0.37055	intercellular adhesion molecule 1 (Icam1), mRNA.
Dhrs7	NM_025522.3	0.370501	dehydrogenase/reductase (SDR family) member 7 (Dhrs7), mRNA.
Cript	NM_019936.2	0.370383	cysteine-rich PDZ-binding protein (Cript), mRNA.
Commd6	NM_001033132.1	0.369515	COMM domain containing 6 (Commd6), mRNA. XM_919080
Atp6v1g2	NM_023179.3	0.36935	ATPase, H+ transporting, lysosomal V1 subunit G2 (Atp6v1g2), mRNA.
Stard10	NM_019990.4	0.369215	START domain containing 10 (Stard10), mRNA.
Mphosph6	NM_026758.3	0.368419	M phase phosphoprotein 6 (Mphosph6), mRNA.
Sepp1	NM_001042613.1	0.368284	selenoprotein P, plasma, 1 (Sepp1), transcript variant 2, mRNA.
Cryz	NM_009968.1	0.368276	crystallin, zeta (Cryz), mRNA.
Vps37d	NM_177574.3	0.368266	vacuolar protein sorting 37D (yeast) (Vps37d), mRNA.
Fam129b	NM_146119.1	0.368252	family with sequence similarity 129, member B (Fam129b), mRNA.
Efcab4a	NM_001025103.1	0.368209	EF-hand calcium binding domain 4A (Efcab4a), mRNA.
Gnb5	NM_138719.3	0.36819	guanine nucleotide binding protein, beta 5 (Gnb5), transcript variant 2, mRNA.
Gpsn2	NM_134118.3	0.367542	glycoprotein, synaptic 2 (Gpsn2), mRNA.
Sec24b	NM_207209.2	0.367408	Sec24 related gene family, member B (S. cerevisiae) (Sec24b), mRNA.
Ltbp3	NM_008520.2	0.367079	latent transforming growth factor beta binding protein 3 (Ltbp3), mRNA.
Ryk	NM_001042607.1	0.366541	receptor-like tyrosine kinase (Ryk), transcript variant 2, mRNA.
Actn4	NM_021895.2	0.366531	actinin alpha 4 (Actn4), mRNA.
Ykt6	NM_019661.2	0.36637	YKT6 homolog (S. Cerevisiae) (Ykt6), mRNA.
Cmtm7	NM_133978.1	0.366094	CKLF-like MARVEL transmembrane domain containing 7 (Cmtm7), mRNA.
Nhlrc2	NM_025811.3	0.36599	NHL repeat containing 2 (Nhlrc2), mRNA.
Dnajb12	NM_019965.2	0.365987	DnaJ (Hsp40) homolog, subfamily B, member 12 (Dnajb12), mRNA.
Btg3	NM_009770.2	0.365541	B-cell translocation gene 3 (Btg3), mRNA.
Ndfip1	NM_022996.1	0.364957	Nedd4 family interacting protein 1 (Ndfip1), mRNA.
Dusp11	NM_028099.2	0.364697	dual specificity phosphatase 11 (RNA/RNP complex 1-interacting) (Dusp11), mRNA.
Slc11a1	NM_013612.1	0.364236	solute carrier family 11 (proton-coupled divalent metal ion transporters), member 1 (Slc11a1), mRNA.
Rpn2	NM_019642.3	0.363757	ribophorin II (Rpn2), mRNA.
D2Ertd391e	NM_145528.2	0.363622	DNA segment, Chr 2, ERATO Doi 391, expressed (D2Ertd391e), mRNA.
Gosr2	NM_019650.2	0.36306	golgi SNAP receptor complex member 2 (Gosr2), mRNA.
Laptm5	NM_010686.3	0.362894	lysosomal-associated protein transmembrane 5 (Laptm5), mRNA.
2610207I05Rik	NM_001031814.1	0.361913	RIKEN cDNA 2610207I05 gene (2610207I05Rik), mRNA.
Synm	NM_183312.3	0.361771	synemin, intermediate filament protein (Synm), transcript variant 3, mRNA.
Cd84	NM_013489.1	0.361083	CD84 antigen (Cd84), mRNA.
Rcan3	NM_022980.4	0.360847	regulator of calcineurin 3 (Rcan3), mRNA.
Nat2	NM_010874.2	0.36059	N-acetyltransferase 2 (arylamine N-acetyltransferase) (Nat2), mRNA.
Mir16	NM_019580.3	0.360406	membrane interacting protein of RGS16 (Mir16), mRNA.
Ankrd39	NM_026241.3	0.359967	ankyrin repeat domain 39 (Ankrd39), mRNA.
Als2cr13	NM_001037725.1	0.359792	amyotrophic lateral sclerosis 2 (juvenile) chromosome region, candidate 13 (human) (Als2cr13), transcript variant 1, mRNA.
9130213B05Rik	NM_145562.2	0.359206	RIKEN cDNA 9130213B05 gene (9130213B05Rik), mRNA.
LOC100046039	XM_001475447.1	0.357987	s musculus similar to histone deacetylase HD1 (LOC100046039), mRNA.
Ccdc23	NM_001038998.1	0.357721	coiled-coil domain containing 23 (Ccdc23), transcript variant 1, mRNA.
Usp3	NM_144937.3	0.357686	ubiquitin specific peptidase 3 (Usp3), mRNA.
Slc25a36	NM_138756.4	0.357683	solute carrier family 25, member 36 (Slc25a36), mRNA.
D930028F11Rik	NM_172921.2	0.357615	RIKEN cDNA D930028F11 gene (D930028F11Rik), mRNA.
Nptn	NM_009145.1	0.357608	neuroplastin (Nptn), mRNA.
Gng13	NM_022422.4	0.356658	guanine nucleotide binding protein 13, gamma (Gng13), mRNA.
Tram1	NM_028173.1	0.356501	translocating chain-associating membrane protein 1 (Tram1), mRNA.
Vps53	NM_026664.2	0.356473	vacuolar protein sorting 53 (yeast) (Vps53), mRNA.
Apc	NM_007462.2	0.356172	adenomatosis polyposis coli (Apc), mRNA.
Capzb	NM_001037761.1	0.355837	capping protein (actin filament) muscle Z-line, beta (Capzb), transcript variant 1, mRNA.
Msrb3	NM_177092.3	0.355803	methionine sulfoxide reductase B3 (Msrb3), mRNA.
Bscl2	NM_008144.3	0.355751	Bernardinelli-Seip congenital lipodystrophy 2 homolog (human) (Bscl2), transcript variant 2, mRNA.
Ppapdc1b	NM_028000.1	0.355565	phosphatidic acid phosphatase type 2 domain containing 1B (Ppapdc1b), mRNA.
Gorasp2	NM_027352.3	0.355345	golgi reassembly stacking protein 2 (Gorasp2), mRNA.
Tmem118	NM_172998.2	0.355313	transmembrane protein 118 (Tmem118), mRNA.
Snx2	NM_026386	0.355026
Rcl1	NM_021525.2	0.355025	RNA terminal phosphate cyclase-like 1 (Rcl1), mRNA.
Zxdc	NM_173002.2	0.354628	ZXD family zinc finger C (Zxdc), transcript variant 2, mRNA.
Fez2	NM_199448.1	0.35456
Zfc3h1	NM_001033261.2	0.353653	zinc finger, C3H1-type containing (Zfc3h1), mRNA. XM_925322
Atp6ap1	NM_018794.3	0.353612	ATPase, H+ transporting, lysosomal accessory protein 1 (Atp6ap1), mRNA.
2310021P13Rik	XM_127591.4	0.353491
Epb4.1l3	NM_013813.1	0.353426	erythrocyte protein band 4.1-like 3 (Epb4.1l3), mRNA.
Suz12	NM_199196.1	0.353355	suppressor of zeste 12 homolog (Drosophila) (Suz12), mRNA.
2410014A08Rik	NM_175403.2	0.353255	RIKEN cDNA 2410014A08 gene (2410014A08Rik), mRNA.
Bat4	NM_032460.1	0.35313	HLA-B associated transcript 4 (Bat4), mRNA.
Acbd4	NM_025988.2	0.352753	acyl-Coenzyme A binding domain containing 4 (Acbd4), transcript variant 1, mRNA.
Ccrl2	NM_017466.4	0.352269	chemokine (C-C motif) receptor-like 2 (Ccrl2), mRNA.
Nope	NM_020043.2	0.352169	neighbor of Punc E11 (Nope), mRNA.
Eif3i	NM_018799.1	0.351826	eukaryotic translation initiation factor 3, subunit I (Eif3i), mRNA.
Alg1	NM_145362.1	0.351804	asparagine-linked glycosylation 1 homolog (yeast, beta-1,4-mannosyltransferase) (Alg1), mRNA.
Atp1b1	NM_009721.4	0.351562	ATPase, Na+/K+ transporting, beta 1 polypeptide (Atp1b1), mRNA.
Tnks	NM_175091.3	0.35121	tankyrase, TRF1-interacting ankyrin-related ADP-ribose polymerase (Tnks), mRNA.
Grina	NM_023168.3	0.351162	glutamate receptor, ionotropic, N-methyl D-aspartate-associated protein 1 (glutamate binding) (Grina), mRNA.
Ppap2a	NM_008903.1	0.351122	phosphatidic acid phosphatase 2a (Ppap2a), transcript variant 2, mRNA.
Ssh3	NM_198113.2	0.35094	slingshot homolog 3 (Drosophila) (Ssh3), mRNA.
Pros1	NM_011173.2	0.350298	protein S (alpha) (Pros1), mRNA.
Tada2l	NM_172562.3	0.350257	transcriptional adaptor 2 (ADA2 homolog, yeast)-like (Tada2l), mRNA.
Svep1	NM_022814.2	0.350061	sushi, von Willebrand factor type A, EGF and pentraxin domain containing 1 (Svep1), mRNA.
Zmpste24	NM_172700.2	0.349942	zinc metallopeptidase, STE24 homolog (S. cerevisiae) (Zmpste24), mRNA.
Tmem33	NM_030108.1	0.349799	transmembrane protein 33 (Tmem33), transcript variant 2, mRNA.
Vezt	NM_172538.4	0.349465	vezatin, adherens junctions transmembrane protein (Vezt), mRNA.
Fbn1	NM_007993	0.349186
Uso1	NM_019490.1	0.348735	USO1 homolog, vesicle docking protein (yeast) (Uso1), mRNA.
Scamp5	NM_020270.2	0.348392	secretory carrier membrane protein 5 (Scamp5), mRNA.
Serpine2	NM_009255.2	0.348213	serine (or cysteine) peptidase inhibitor, clade E, member 2 (Serpine2), mRNA.
Mxra8	NM_024263.3	0.348053	matrix-remodelling associated 8 (Mxra8), mRNA.
Rpap2	NM_144911.1	0.348039	RNA polymerase II associated protein 2 (Rpap2), mRNA.
Dctn6	NM_011722.2	0.347982	dynactin 6 (Dctn6), mRNA.
Cspg4	NM_139001.2	0.347822	chondroitin sulfate proteoglycan 4 (Cspg4), mRNA.
Dcun1d3	NM_173408.1	0.34751	DCN1, defective in cullin neddylation 1, domain containing 3 (S. cerevisiae) (Dcun1d3), mRNA.
Map2k4	NM_009157.2	0.34727	mitogen activated protein kinase kinase 4 (Map2k4), mRNA.
Acot10	NM_022816.1	0.347238	acyl-CoA thioesterase 10 (Acot10), mRNA.
LOC100048299	XM_001479961.1	0.347145	s musculus similar to Myn protein - mouse (LOC100048299), mRNA.
S100a11	NM_016740.3	0.346827	S100 calcium binding protein A11 (calgizzarin) (S100a11), mRNA.
Eprs	NM_029735.1	0.346556	glutamyl-prolyl-tRNA synthetase (Eprs), mRNA.
Cmpk	NM_025647.2	0.34632	cytidylate kinase (Cmpk), mRNA.
Tlk1	NM_172664.2	0.345882	tousled-like kinase 1 (Tlk1), mRNA.
Odf2	NM_013615.2	0.345613	outer dense fiber of sperm tails 2 (Odf2), mRNA.
1810009O10Rik	NM_197989	0.345509
Hmgn3	NM_175074.1	0.345281	high mobility group nucleosomal binding domain 3 (Hmgn3), transcript variant 2, mRNA.
Ctns	NM_031251.2	0.344356	cystinosis, nephropathic (Ctns), mRNA.
Pter	NM_008961.2	0.344176	phosphotriesterase related (Pter), mRNA.
AB182283	NM_001081652.1	0.344096	cDNA sequence AB182283 (AB182283), mRNA.
Nedd9	NM_017464.2	0.343692	neural precursor cell expressed, developmentally down-regulated gene 9 (Nedd9), mRNA.
Yeats4	NM_026570.1	0.343666	YEATS domain containing 4 (Yeats4), mRNA.
Sepw1	NM_009156.2	0.343657	selenoprotein W, muscle 1 (Sepw1), mRNA.
Mfap2	NM_008546.2	0.343633	microfibrillar-associated protein 2 (Mfap2), mRNA.
Smpdl3b	NM_133888.2	0.343394	sphingomyelin phosphodiesterase, acid-like 3B (Smpdl3b), mRNA.
Ssbp2	NM_024186.1	0.342779	single-stranded DNA binding protein 2 (Ssbp2), transcript variant 1, mRNA.
Acp2	NM_007387.1	0.342568	acid phosphatase 2, lysosomal (Acp2), mRNA.
BC057371	NM_177572.3	0.342462	cDNA sequence BC057371 (BC057371), mRNA.
Paip1	NM_145457.3	0.341801	polyadenylate binding protein-interacting protein 1 (Paip1), transcript variant 1, mRNA.
Mustn1	NM_181390.2	0.341302	musculoskeletal, embryonic nuclear protein 1 (Mustn1), mRNA.
Nip7	NM_025391.1	0.340253	nuclear import 7 homolog (S. cerevisiae) (Nip7), mRNA.
9430041O17Rik	NM_172752.2	0.34019
Tmem8	NM_021793.1	0.339726	transmembrane protein 8 (five membrane-spanning domains) (Tmem8), mRNA.
Pcyox1l	NM_172832.1	0.339563	prenylcysteine oxidase 1 like (Pcyox1l), mRNA.
Camk2n1	NM_025451.1	0.339247	calcium/calmodulin-dependent protein kinase II inhibitor 1 (Camk2n1), mRNA.
Nploc4	NM_199469.1	0.339153	nuclear protein localization 4 homolog (S. cerevisiae) (Nploc4), mRNA.
Sec23a	NM_009147.2	0.338806	SEC23A (S. cerevisiae) (Sec23a), mRNA.
Ntn2l	NM_010947.3	0.338561	netrin 2-like (chicken) (Ntn2l), mRNA.
BC031748	NM_146261.1	0.338388	cDNA sequence BC031748 (BC031748), mRNA.
Phf13	NM_172705.1	0.338228	PHD finger protein 13 (Phf13), mRNA.
Ttc3	NM_009441.1	0.337834	tetratricopeptide repeat domain 3 (Ttc3), mRNA.
Pla2g15	NM_133792.2	0.33703	phospholipase A2, group XV (Pla2g15), mRNA.
Nfatc1	NM_198429.1	0.336616	nuclear factor of activated T-cells, cytoplasmic, calcineurin-dependent 1 (Nfatc1), transcript variant 2, mRNA.
Rars	NM_025936.1	0.336569	arginyl-tRNA synthetase (Rars), mRNA.
Brd2	NM_001025387.2	0.336417	bromodomain containing 2 (Brd2), transcript variant 2, mRNA.
LOC677528	XR_034733.1	0.336395	s musculus similar to DEAD (Asp-Glu-Ala-Asp) box polypeptide 50 (LOC677528), misc RNA.
Heph	NM_010417.1	0.336368	hephaestin (Heph), transcript variant 1, mRNA.
Nmt1	NM_008707.3	0.336227	N-myristoyltransferase 1 (Nmt1), mRNA.
BC017158	NM_145590.1	0.336218	cDNA sequence BC017158 (BC017158), mRNA.
Nrbf2	NM_001036293.2	0.33479	nuclear receptor binding factor 2 (Nrbf2), mRNA.
Rassf7	NM_025886.3	0.334713	Ras association (RalGDS/AF-6) domain family (N-terminal) member 7 (Rassf7), mRNA.
Phf12	NM_174852.2	0.334206	PHD finger protein 12 (Phf12), mRNA.
Pde4d	NM_011056.2	0.334087	phosphodiesterase 4D, cAMP specific (Pde4d), mRNA.
9030624J02Rik	NM_027815.2	0.333873	RIKEN cDNA 9030624J02 gene (9030624J02Rik), mRNA.
Igbp1	NM_008784.2	0.333826	immunoglobulin (CD79A) binding protein 1 (Igbp1), mRNA.
Snd1	NM_019776.2	0.333225	staphylococcal nuclease and tudor domain containing 1 (Snd1), mRNA.
Mknk1	NM_021461.2	0.33318	MAP kinase-interacting serine/threonine kinase 1 (Mknk1), mRNA.
St6gal1	NM_145933.3	0.333172	beta galactoside alpha 2,6 sialyltransferase 1 (St6gal1), mRNA.
Vps37b	NM_177876.4	0.333096	vacuolar protein sorting 37B (yeast) (Vps37b), mRNA.
Mfsd1	NM_025813.3	0.33297	major facilitator superfamily domain containing 1 (Mfsd1), mRNA.
Fbln1	NM_010180.1	0.332762	fibulin 1 (Fbln1), mRNA.
Dbnl	NM_013810.2	0.332386	drebrin-like (Dbnl), mRNA.
OTTMUSG00000000421	NM_001039115.1	0.332174	predicted gene, OTTMUSG00000000421 (OTTMUSG00000000421), mRNA.
LOC100046650	XM_001476721.1	0.332071	s musculus similar to PRELI domain containing 1 (LOC100046650), mRNA.
2700087H15Rik	NM_027422.1	0.331992
Herc2	NM_010418.2	0.331847	hect (homologous to the E6-AP (UBE3A) carboxyl terminus) domain and RCC1 (CHC1)-like domain (RLD) 2 (Herc2), mRNA.
Slc4a2	NM_009207.2	0.331762	solute carrier family 4 (anion exchanger), member 2 (Slc4a2), mRNA.
Mark2	NM_007928.2	0.331668	MAP/microtubule affinity-regulating kinase 2 (Mark2), transcript variant 1, mRNA.
Inha	NM_010564.4	0.331635	inhibin alpha (Inha), mRNA.
Slc12a9	NM_031406.2	0.33122	solute carrier family 12 (potassium/chloride transporters), member 9 (Slc12a9), mRNA.
Dok3	NM_013739.2	0.330978	docking protein 3 (Dok3), mRNA.
Ptprf	NM_011213.2	0.330926	protein tyrosine phosphatase, receptor type, F (Ptprf), mRNA.
Ahnak	NM_001039959.1	0.330735	AHNAK nucleoprotein (desmoyokin) (Ahnak), transcript variant 3, mRNA.
Tmem120a	NM_172541.2	0.330732	transmembrane protein 120A (Tmem120a), mRNA.
Imp3	NM_133976.1	0.33044	IMP3, U3 small nucleolar ribonucleoprotein, homolog (yeast) (Imp3), mRNA.
Rabl2a	NM_026817.3	0.330083	RAB, member of RAS oncogene family-like 2A (Rabl2a), mRNA.
Pacrg	NM_027032.2	0.330011	Park2 co-regulated (Pacrg), mRNA.
Atp6v0d1	NM_013477.3	0.328923	ATPase, H+ transporting, lysosomal V0 subunit D1 (Atp6v0d1), mRNA.
Cyp2s1	NM_028775.3	0.328915	cytochrome P450, family 2, subfamily s, polypeptide 1 (Cyp2s1), mRNA.
2610103J23Rik	NM_026002	0.328782
Ncf4	NM_008677.1	0.328634	neutrophil cytosolic factor 4 (Ncf4), mRNA.
Sbf1	NM_001081030.1	0.328622	SET binding factor 1 (Sbf1), mRNA.
Aspscr1	NM_026877.1	0.328552	alveolar soft part sarcoma chromosome region, candidate 1 (human) (Aspscr1), transcript variant 1, mRNA.
Col4a2	NM_009932.2	0.328405	collagen, type IV, alpha 2 (Col4a2), mRNA.
Unc13b	NM_001081413.1	0.327877	unc-13 homolog B (C. elegans) (Unc13b), mRNA.
Orai3	NM_198424.3	0.326739	ORAI calcium release-activated calcium modulator 3 (Orai3), mRNA.
Yipf3	NM_145353.1	0.326587	Yip1 domain family, member 3 (Yipf3), mRNA.
Prpf18	NM_026045.3	0.326543	PRP18 pre-mRNA processing factor 18 homolog (yeast) (Prpf18), mRNA.
Wdr45l	NM_025793.2	0.326454	Wdr45 like (Wdr45l), mRNA.
Fkbp9	NM_012056.1	0.325496	FK506 binding protein 9 (Fkbp9), mRNA.
Mapre1	NM_007896.3	0.325003	microtubule-associated protein, RP/EB family, member 1 (Mapre1), mRNA.
Myo7a	NM_008663.2	0.324818	myosin VIIa (Myo7a), mRNA.
Gpr108	NM_030084.3	0.324789	G protein-coupled receptor 108 (Gpr108), mRNA.
Ssr3	NM_026155.1	0.324702	signal sequence receptor, gamma (Ssr3), mRNA.
Rabgap1	NM_001033960.1	0.324651	RAB GTPase activating protein 1 (Rabgap1), transcript variant 2, mRNA.
Ccnd3	NM_007632.2	0.32455	cyclin D3 (Ccnd3), transcript variant 1, mRNA.
Cd40	NM_170702.2	0.324344	CD40 antigen (Cd40), transcript variant 5, mRNA.
D030013I16Rik	NM_001039164.1	0.324215	RIKEN cDNA D030013I16 gene (D030013I16Rik), mRNA.
Tfdp1	NM_009361.1	0.324206
Bag5	NM_027404.1	0.324043	BCL2-associated athanogene 5 (Bag5), mRNA.
Gm1673	NM_001033458.2	0.323319	gene model 1673, (NCBI) (Gm1673), mRNA. XM_922421
Dhrs7b	NM_145428.1	0.323222	dehydrogenase/reductase (SDR family) member 7B (Dhrs7b), mRNA.
Thumpd1	NM_145585.1	0.323132	THUMP domain containing 1 (Thumpd1), mRNA.
Twsg1	NM_023053.2	0.322696	twisted gastrulation homolog 1 (Drosophila) (Twsg1), mRNA.
Foxn3	NM_183186.2	0.322569	forkhead box N3 (Foxn3), mRNA.
Irak2	NM_172161.2	0.321999	interleukin-1 receptor-associated kinase 2 (Irak2), mRNA.
Gng10	NM_025277.3	0.321866	guanine nucleotide binding protein (G protein), gamma 10 (Gng10), mRNA.
Itpk1	NM_172584.3	0.321734	inositol 1,3,4-triphosphate 5/6 kinase (Itpk1), mRNA.
Bhlhb9	NM_198161.1	0.321617	basic helix-loop-helix domain containing, class B9 (Bhlhb9), mRNA.
Tmed3	NM_025360.1	0.321597	transmembrane emp24 domain containing 3 (Tmed3), mRNA.
Zfp36l1	NM_007564.4	0.321418	zinc finger protein 36, C3H type-like 1 (Zfp36l1), mRNA.
Hprt1	NM_013556.2	0.321414	hypoxanthine guanine phosphoribosyl transferase 1 (Hprt1), mRNA.
Col4a1	NM_009931.1	0.321017	procollagen, type IV, alpha 1 (Col4a1), mRNA.
Bxdc2	NM_026396.2	0.320606	brix domain containing 2 (Bxdc2), mRNA.
Rnf4	NM_011278.1	0.320382	ring finger protein 4 (Rnf4), mRNA.
Eef2	NM_007907.1	0.320203	eukaryotic translation elongation factor 2 (Eef2), mRNA.
Mib1	NM_144860.2	0.319832	mindbomb homolog 1 (Drosophila) (Mib1), mRNA.
2610003J06Rik	NM_028101.1	0.319443	RIKEN cDNA 2610003J06 gene (2610003J06Rik), mRNA.
Zfp688	NM_026999.2	0.319263	zinc finger protein 688 (Zfp688), mRNA.
Clns1a	NM_023671.1	0.318548	chloride channel, nucleotide-sensitive, 1A (Clns1a), mRNA.
Il17rc	NM_134159.2	0.318523	interleukin 17 receptor C (Il17rc), mRNA.
Ptk2	NM_007982.1	0.318416	PTK2 protein tyrosine kinase 2 (Ptk2), mRNA.
D4Wsu132e	NM_138590.2	0.318403	DNA segment, Chr 4, Wayne State University 132, expressed (D4Wsu132e), mRNA.
Med8	NM_020000.2	0.318256	mediator of RNA polymerase II transcription, subunit 8 homolog (yeast) (Med8), transcript variant 1, mRNA.
Wbp2	NM_016852.2	0.318101	WW domain binding protein 2 (Wbp2), mRNA.
Tnip1	NM_021327.1	0.317452	TNFAIP3 interacting protein 1 (Tnip1), mRNA.
Tpcn2	NM_146206.4	0.317381	two pore segment channel 2 (Tpcn2), mRNA.
Mnat1	NM_008612.1	0.317319
Tsta3	NM_031201.1	0.317259	tissue specific transplantation antigen P35B (Tsta3), mRNA.
Napg	NM_028017.1	0.317131	N-ethylmaleimide sensitive fusion protein attachment protein gamma (Napg), mRNA.
Rnmt	NM_026440.3	0.316586	RNA (guanine-7-) methyltransferase (Rnmt), mRNA.
Itgb3bp	NM_026348.3	0.316509	integrin beta 3 binding protein (beta3-endonexin) (Itgb3bp), mRNA.
Lsg1	NM_178069.5	0.316424	large subunit GTPase 1 homolog (S. cerevisiae) (Lsg1), mRNA.
Pigp	NM_019543.2	0.31627	phosphatidylinositol glycan anchor biosynthesis, class P (Pigp), mRNA.
Plscr1	NM_011636.1	0.315476	phospholipid scramblase 1 (Plscr1), mRNA.
Rab32	NM_026405.3	0.315073	RAB32, member RAS oncogene family (Rab32), mRNA.
Nsmce2	NM_026746.1	0.314967	non-SMC element 2 homolog (MMS21, S. cerevisiae) (Nsmce2), mRNA.
Arpc5	NM_026369.1	0.314963	actin related protein 2/3 complex, subunit 5 (Arpc5), mRNA.
Stra13	NM_016665.1	0.314536	stimulated by retinoic acid 13 (Stra13), mRNA.
Dctn5	NM_021608.2	0.31423	dynactin 5 (Dctn5), mRNA.
Sbds	NM_023248.1	0.313883	Shwachman-Bodian-Diamond syndrome homolog (human) (Sbds), mRNA.
Gadd45b	NM_008655.1	0.313007	growth arrest and DNA-damage-inducible 45 beta (Gadd45b), mRNA.
Sepn1	NM_029100.2	0.312886	selenoprotein N, 1 (Sepn1), mRNA.
Wdfy1	NM_027057	0.312882
Ppic	NM_008908.3	0.312673	peptidylprolyl isomerase C (Ppic), mRNA.
Lrig3	NM_177152.4	0.31231	leucine-rich repeats and immunoglobulin-like domains 3 (Lrig3), mRNA.
Rps26	NM_013765.1	0.31184	ribosomal protein S26 (Rps26), mRNA.
Slc10a3	NM_145406.1	0.311262	solute carrier family 10 (sodium/bile acid cotransporter family), member 3 (Slc10a3), mRNA.
Sla	NM_009192.2	0.310797	src-like adaptor (Sla), transcript variant 2, mRNA.
Tspo	NM_009775.2	0.310549	translocator protein (Tspo), mRNA.
Gtf3c3	NM_001033194.2	0.310286	general transcription factor IIIC, polypeptide 3 (Gtf3c3), mRNA.
Mtch1	NM_019880.3	0.310194	mitochondrial carrier homolog 1 (C. elegans) (Mtch1), nuclear gene encoding mitochondrial protein, mRNA.
Eif3b	NM_133916.2	0.309894	eukaryotic translation initiation factor 3, subunit B (Eif3b), mRNA.
Tor1a	NM_144884.1	0.309737	torsin family 1, member A (torsin A) (Tor1a), mRNA.
Tmem62	NM_175285.3	0.309707	transmembrane protein 62 (Tmem62), mRNA.
Diap1	NM_007858.2	0.309018	diaphanous homolog 1 (Drosophila) (Diap1), mRNA.
Ppm1a	NM_008910.2	0.308898	protein phosphatase 1A, magnesium dependent, alpha isoform (Ppm1a), mRNA.
Ttc13	XM_358379.1	0.308674
1110057K04Rik	NM_172401.2	0.308175	RIKEN cDNA 1110057K04 gene (1110057K04Rik), mRNA.
Tmem115	NM_019704.2	0.307589	transmembrane protein 115 (Tmem115), mRNA.
Vat1	NM_012037.2	0.307578	vesicle amine transport protein 1 homolog (T californica) (Vat1), mRNA.
Ap1gbp1	NM_194341.1	0.307548	AP1 gamma subunit binding protein 1 (Ap1gbp1), transcript variant 2, mRNA.
H13	NM_010376.3	0.307352	histocompatibility 13 (H13), mRNA.
Plod3	NM_011962.2	0.307031	procollagen-lysine, 2-oxoglutarate 5-dioxygenase 3 (Plod3), mRNA.
Msto1	NM_144898.1	0.306438	misato homolog 1 (Drosophila) (Msto1), mRNA.
Tank	NM_011529.1	0.306337	TRAF family member-associated Nf-kappa B activator (Tank), mRNA.
Gpx7	NM_024198.3	0.306214	glutathione peroxidase 7 (Gpx7), mRNA.
Rrp1b	NM_028244.1	0.305426	ribosomal RNA processing 1 homolog B (S. cerevisiae) (Rrp1b), mRNA.
Cdc42se1	NM_172395.2	0.305101	CDC42 small effector 1 (Cdc42se1), transcript variant 1, mRNA.
Hint1	NM_008248.2	0.304713	histidine triad nucleotide binding protein 1 (Hint1), mRNA.
Arpc3	NM_019824.3	0.304586	actin related protein 2/3 complex, subunit 3 (Arpc3), mRNA.
Tro	NM_001002272.2	0.303616	trophinin (Tro), transcript variant 1, mRNA.
Gstt2	NM_010361.1	0.302502	glutathione S-transferase, theta 2 (Gstt2), mRNA.
Hip1	NM_146001.1	0.302399	huntingtin interacting protein 1 (Hip1), mRNA.
Jarid1b	NM_152895.1	0.301489	jumonji, AT rich interactive domain 1B (Rbp2 like) (Jarid1b), mRNA.
Rab8b	NM_173413.2	0.301024	RAB8B, member RAS oncogene family (Rab8b), mRNA.
Cc2d1a	NM_145970.1	0.300714	coiled-coil and C2 domain containing 1A (Cc2d1a), mRNA.
Gng8	NM_010320.3	0.300205	guanine nucleotide binding protein (G protein), gamma 8 (Gng8), mRNA.
Bbs4	NM_175325.2	0.299876	Bardet-Biedl syndrome 4 (human) (Bbs4), mRNA.
Nubp2	NM_011956.2	0.29979	nucleotide binding protein 2 (Nubp2), mRNA.
Lrrc49	NM_145616.3	0.29964	leucine rich repeat containing 49 (Lrrc49), mRNA.
AU040320	NM_001035525.1	0.298563	expressed sequence AU040320 (AU040320), transcript variant 2, mRNA.
Eif4a1	NM_144958.2	0.298458	eukaryotic translation initiation factor 4A1 (Eif4a1), mRNA.
Pgd	NM_025801.1	0.298326
Prkacb	NM_011100.3	0.298084	protein kinase, cAMP dependent, catalytic, beta (Prkacb), mRNA.
Stt3b	NM_024222.2	0.295881	STT3, subunit of the oligosaccharyltransferase complex, homolog B (S. cerevisiae) (Stt3b), mRNA.
Pank2	NM_153501.1	0.295484	pantothenate kinase 2 (Hallervorden-Spatz syndrome) (Pank2), nuclear gene encoding mitochondrial protein, mRNA.
Tmem208	NM_025486.1	0.294955	transmembrane protein 208 (Tmem208), mRNA.
Abca2	NM_007379.2	0.294947	ATP-binding cassette, sub-family A (ABC1), member 2 (Abca2), mRNA.
Acot7	NM_133348.1	0.294901	acyl-CoA thioesterase 7 (Acot7), mRNA.
Axin2	NM_015732.3	0.294572	axin2 (Axin2), mRNA.
Fvt1	NM_027534.1	0.294131	follicular lymphoma variant translocation 1 (Fvt1), mRNA. XM_921793 XM_985103
Nat14	NM_201355.2	0.294006	N-acetyltransferase 14 (Nat14), mRNA.
Nelf	NM_001039387.1	0.29352	nasal embryonic LHRH factor (Nelf), transcript variant 2, mRNA.
Eef1b2	NM_018796.2	0.293175	eukaryotic translation elongation factor 1 beta 2 (Eef1b2), mRNA.
Ltbr	NM_010736.3	0.292734	lymphotoxin B receptor (Ltbr), mRNA.
D1Bwg0212e	NM_028043.2	0.29227	DNA segment, Chr 1, Brigham & Women's Genetics 0212 expressed (D1Bwg0212e), mRNA.
Trem2	NM_031254.2	0.291061	triggering receptor expressed on myeloid cells 2 (Trem2), mRNA.
BC039093	XM_131700.4	0.290904
Pemt	NM_008819.2	0.290712	phosphatidylethanolamine N-methyltransferase (Pemt), nuclear gene encoding mitochondrial protein, mRNA.
Als2cr4	NM_001033449.1	0.289898	amyotrophic lateral sclerosis 2 (juvenile) chromosome region, candidate 4 (Als2cr4), transcript variant 1, mRNA.
Ift52	NM_172150.2	0.289798	intraflagellar transport 52 homolog (Chlamydomonas) (Ift52), mRNA.
Pmepa1	NM_022995.3	0.288759	prostate transmembrane protein, androgen induced 1 (Pmepa1), mRNA.
Lpl	NM_008509.2	0.288453	lipoprotein lipase (Lpl), mRNA.
Sdcbp2	NM_145535.1	0.287685	syndecan binding protein (syntenin) 2 (Sdcbp2), mRNA.
Pdlim1	NM_016861.3	0.287435	PDZ and LIM domain 1 (elfin) (Pdlim1), mRNA.
Prosc	NM_054057.4	0.286942	proline synthetase co-transcribed (Prosc), transcript variant 1, mRNA.
LOC381629	XM_355589.1	0.286247
Vamp8	NM_016794.2	0.286206	vesicle-associated membrane protein 8 (Vamp8), mRNA.
Chst12	NM_021528.2	0.285209	carbohydrate sulfotransferase 12 (Chst12), mRNA.
Tbca	NM_009321.2	0.284407	tubulin cofactor a (Tbca), mRNA.
Akr1a4	NM_021473.2	0.284358	aldo-keto reductase family 1, member A4 (aldehyde reductase) (Akr1a4), mRNA.
Nr1h4	NM_009108.1	0.284031	nuclear receptor subfamily 1, group H, member 4 (Nr1h4), mRNA.
Morf4l2	NM_019768.2	0.282288
Adpgk	NM_028121.1	0.28048
Aplp2	NM_009691.2	0.28023	amyloid beta (A4) precursor-like protein 2 (Aplp2), transcript variant 3, mRNA.
Hrsp12	NM_008287.2	0.280121	heat-responsive protein 12 (Hrsp12), mRNA.
Lrpap1	NM_013587.2	0.280095	low density lipoprotein receptor-related protein associated protein 1 (Lrpap1), mRNA.
6430548M08Rik	NM_172286	0.27914
Eid2	NM_198425.2	0.27883	EP300 interacting inhibitor of differentiation 2 (Eid2), mRNA.
Casp4	NM_007609.1	0.27574	caspase 4, apoptosis-related cysteine peptidase (Casp4), mRNA.
6720456B07Rik	NM_133937.1	0.275268	RIKEN cDNA 6720456B07 gene (6720456B07Rik), mRNA.
Ckb	NM_021273.3	0.274149	creatine kinase, brain (Ckb), mRNA.
Eif2c2	NM_153178.2	0.272912	eukaryotic translation initiation factor 2C, 2 (Eif2c2), mRNA.
Magi1	NM_010367.2	0.272721	membrane associated guanylate kinase, WW and PDZ domain containing 1 (Magi1), transcript variant 1, mRNA.
Clptm1l	NM_146047.1	0.272691	CLPTM1-like (Clptm1l), mRNA.
Prkcsh	NM_008925.1	0.271126	protein kinase C substrate 80K-H (Prkcsh), mRNA.
Puf60	NM_133691.4	0.268599	poly-U binding splicing factor 60 (Puf60), transcript variant 2, mRNA.
Pvr	NM_027514.1	0.266402	poliovirus receptor (Pvr), mRNA.
Eml5	NM_001081191.1	0.265174	echinoderm microtubule associated protein like 5 (Eml5), mRNA.
Atl3	NM_146091.3	0.264484	atlastin GTPase 3 (Atl3), mRNA.
Xpnpep1	NM_133216.2	0.262816	X-prolyl aminopeptidase (aminopeptidase P) 1, soluble (Xpnpep1), mRNA.
Gtf2ird1	NM_001081468.1	0.260538	general transcription factor II I repeat domain-containing 1 (Gtf2ird1), transcript variant 8, mRNA.
Cast	NM_009817.3	0.260041	calpastatin (Cast), mRNA.
1810015A11Rik	NM_026940.1	0.255492	RIKEN cDNA 1810015A11 gene (1810015A11Rik), mRNA.
Bbx	NM_027444.2	0.255406	bobby sox homolog (Drosophila) (Bbx), mRNA.
Gpx4	NM_001037741.2	0.25497	glutathione peroxidase 4 (Gpx4), transcript variant 1, mRNA.
Unc119	NM_011676.2	0.239804	unc-119 homolog (C. elegans) (Unc119), mRNA. XM_001004318
Rapgef4	NM_019688.1	-0.242826	Rap guanine nucleotide exchange factor (GEF) 4 (Rapgef4), mRNA.
Dnaja2	NM_019794.3	-0.246619	DnaJ (Hsp40) homolog, subfamily A, member 2 (Dnaja2), mRNA.
Stx6	NM_021433.3	-0.246742	syntaxin 6 (Stx6), mRNA.
Pccb	NM_025835.2	-0.24789	propionyl Coenzyme A carboxylase, beta polypeptide (Pccb), nuclear gene encoding mitochondrial protein, mRNA.
Dlc1	NM_015802.2	-0.24891	deleted in liver cancer 1 (Dlc1), mRNA.
U2af2	NM_133671.1	-0.252751	U2 small nuclear ribonucleoprotein auxiliary factor (U2AF) 2 (U2af2), mRNA.
Slc25a20	NM_020520.2	-0.25496	solute carrier family 25 (mitochondrial carnitine/acylcarnitine translocase), member 20 (Slc25a20), mRNA.
Exoc3l	NM_177788.4	-0.255259	exocyst complex component 3-like (Exoc3l), mRNA.
2610305D13Rik	NM_145078.1	-0.255435	RIKEN cDNA 2610305D13 gene (2610305D13Rik), mRNA.
LOC100047490	XM_001478266.1	-0.255728	s musculus similar to putative oral cancer suppressor (LOC100047490), mRNA.
9330129D05Rik	NM_178799.2	-0.256187
Urb2	NM_001029876.1	-0.256371	URB2 ribosome biogenesis 2 homolog (S. cerevisiae) (Urb2), mRNA.
Mlp	NM_010807.2	-0.256376
Rusc2	NM_199057.2	-0.256621	RUN and SH3 domain containing 2 (Rusc2), transcript variant 1, mRNA.
Acot11	NM_025590.3	-0.257907	acyl-CoA thioesterase 11 (Acot11), mRNA.
Slc16a13	NM_172371.1	-0.260031	solute carrier family 16 (monocarboxylic acid transporters), member 13 (Slc16a13), mRNA.
Mrp63	NM_026401.1	-0.260088	mitochondrial ribosomal protein 63 (Mrp63), mRNA.
Nat15	NM_029090.3	-0.261247	N-acetyltransferase 15 (GCN5-related, putative) (Nat15), mRNA.
Stxbp4	NM_011505.1	-0.261568	syntaxin binding protein 4 (Stxbp4), mRNA.
Lrrc20	NM_153542.1	-0.262738	leucine rich repeat containing 20 (Lrrc20), mRNA.
Slc25a38	NM_144793.1	-0.263009	solute carrier family 25, member 38 (Slc25a38), mRNA.
Brip1	NM_178309.1	-0.263447	BRCA1 interacting protein C-terminal helicase 1 (Brip1), mRNA.
Mrpl23	NM_011288.1	-0.263889	mitochondrial ribosomal protein L23 (Mrpl23), nuclear gene encoding mitochondrial protein, mRNA.
Nme5	NM_080637.3	-0.264936	non-metastatic cells 5, protein expressed in (nucleoside-diphosphate kinase) (Nme5), mRNA.
0610009B22Rik	NM_025319.2	-0.26754	RIKEN cDNA 0610009B22 gene (0610009B22Rik), mRNA.
Dnd1	NM_173383.1	-0.268017	dead end homolog 1 (zebrafish) (Dnd1), mRNA.
Fam118b	NM_194257.1	-0.268248	family with sequence similarity 118, member B (Fam118b), transcript variant 1, mRNA.
Arhgap12	NM_029277.1	-0.268544
Hdac11	NM_144919.2	-0.269648	histone deacetylase 11 (Hdac11), mRNA.
EG624866	NM_001037923.1	-0.270599	predicted gene, EG624866 (EG624866), mRNA.
Ikbkg	NM_178590.3	-0.271811	inhibitor of kappaB kinase gamma (Ikbkg), transcript variant 2, mRNA.
BC004004	NM_030561.2	-0.27208	cDNA sequence BC004004 (BC004004), mRNA.
Irx5	NM_018826.2	-0.272606	Iroquois related homeobox 5 (Drosophila) (Irx5), mRNA.
Ubap2	NM_026872.1	-0.272891	ubiquitin-associated protein 2 (Ubap2), mRNA.
Ppapdc3	NM_145521.2	-0.273136	phosphatidic acid phosphatase type 2 domain containing 3 (Ppapdc3), mRNA.
Ndufa4	NM_010886.1	-0.273533	NADH dehydrogenase (ubiquinone) 1 alpha subcomplex, 4 (Ndufa4), mRNA.
Rtel1	NM_001001882.2	-0.273922	regulator of telomere elongation helicase 1 (Rtel1), mRNA.
Skp2	NM_145468.1	-0.274124	S-phase kinase-associated protein 2 (p45) (Skp2), transcript variant 2, mRNA.
D9Ertd402e	NM_001013405.1	-0.27442	DNA segment, Chr 9, ERATO Doi 402, expressed (D9Ertd402e), mRNA.
Mrps34	NM_023260.1	-0.275337	mitochondrial ribosomal protein S34 (Mrps34), nuclear gene encoding mitochondrial protein, mRNA.
Zfp467	NM_001085416.1	-0.275583	zinc finger protein 467 (Zfp467), transcript variant 3, mRNA.
Aasdh	NM_173765.2	-0.275973	aminoadipate-semialdehyde dehydrogenase (Aasdh), mRNA.
Cox5a	NM_007747.2	-0.276629	cytochrome c oxidase, subunit Va (Cox5a), nuclear gene encoding mitochondrial protein, mRNA.
Rbm19	NM_028762.1	-0.277318	RNA binding motif protein 19 (Rbm19), mRNA.
LOC100048589	XM_001480260.1	-0.278417	s musculus similar to CDNA sequence BC052040, transcript variant 1 (LOC100048589), mRNA.
Rg9mtd1	NM_029092.2	-0.279985	RNA (guanine-9-) methyltransferase domain containing 1 (Rg9mtd1), mRNA.
Epb4.1l4a	NM_013512.2	-0.2818	erythrocyte protein band 4.1-like 4a (Epb4.1l4a), mRNA.
Actl6a	NM_019673.1	-0.282565	actin-like 6A (Actl6a), mRNA.
Polh	NM_030715.3	-0.284176	polymerase (DNA directed), eta (RAD 30 related) (Polh), mRNA.
Zc3h7a	NM_145931.1	-0.284502	zinc finger CCCH type containing 7 A (Zc3h7a), mRNA.
Sharpin	NM_025340.1	-0.284531	SHANK-associated RH domain interacting protein (Sharpin), mRNA.
Smc1a	NM_019710.1	-0.284847	structural maintenance of chromosomes 1A (Smc1a), mRNA.
Wdr76	NM_030234.2	-0.285404	WD repeat domain 76 (Wdr76), mRNA.
2810408M09Rik	NM_001007581.1	-0.285671	RIKEN cDNA 2810408M09 gene (2810408M09Rik), mRNA.
Tsen2	NM_199033.1	-0.28623	tRNA splicing endonuclease 2 homolog (S. cerevisiae) (Tsen2), mRNA.
0610006I08Rik	NM_025791.1	-0.286377	RIKEN cDNA 0610006I08 gene (0610006I08Rik), mRNA.
Fgd5	NM_172731.1	-0.286611
Gys1	NM_030678.3	-0.2874	glycogen synthase 1, muscle (Gys1), mRNA.
Tpm4	NM_001001491.1	-0.287495	tropomyosin 4 (Tpm4), mRNA.
Fzr1	NM_019757.1	-0.287563	fizzy/cell division cycle 20 related 1 (Drosophila) (Fzr1), mRNA.
Bcl11b	NM_021399.2	-0.288332	B-cell leukemia/lymphoma 11B (Bcl11b), transcript variant 2, mRNA.
Gm561	NM_001033297.2	-0.288814	gene model 561, (NCBI) (Gm561), mRNA.
Nrxn2	NM_020253.2	-0.289151	neurexin II (Nrxn2), mRNA.
Polr1d	NM_009087.1	-0.28926	polymerase (RNA) I polypeptide D (Polr1d), transcript variant 1, mRNA.
Nme2	NM_008705.4	-0.289967	non-metastatic cells 2, protein (NM23B) expressed in (Nme2), transcript variant 1, mRNA.
Tpd52l1	NM_009413.1	-0.290034	tumor protein D52-like 1 (Tpd52l1), mRNA.
5730419I09Rik	NM_029081.1	-0.290289	RIKEN cDNA 5730419I09 gene (5730419I09Rik), mRNA.
Acaa1a	NM_130864.3	-0.290515	acetyl-Coenzyme A acyltransferase 1A (Acaa1a), mRNA.
Idh3g	NM_008323.1	-0.290675	isocitrate dehydrogenase 3 (NAD+), gamma (Idh3g), nuclear gene encoding mitochondrial protein, mRNA.
Rhbdl2	NM_183163.2	-0.290954	rhomboid, veinlet-like 2 (Drosophila) (Rhbdl2), mRNA.
Psmb7	NM_011187.1	-0.291033	proteasome (prosome, macropain) subunit, beta type 7 (Psmb7), mRNA.
Ndufa7	NM_023202.3	-0.291317	NADH dehydrogenase (ubiquinone) 1 alpha subcomplex, 7 (B14.5a) (Ndufa7), mRNA.
Xrcc6	NM_010247.1	-0.292027	X-ray repair complementing defective repair in Chinese hamster cells 6 (Xrcc6), mRNA.
Adal	NM_029475.1	-0.292802	adenosine deaminase-like (Adal), mRNA.
Igfbp4	NM_010517.3	-0.292809	insulin-like growth factor binding protein 4 (Igfbp4), mRNA.
Fahd2a	NM_029629.1	-0.292923	fumarylacetoacetate hydrolase domain containing 2A (Fahd2a), mRNA.
Pts	NM_011220.2	-0.293013	6-pyruvoyl-tetrahydropterin synthase (Pts), mRNA.
AA536749	NM_201245.1	-0.293435
Dis3l	NM_001001295.1	-0.293716	DIS3 mitotic control homolog (S. cerevisiae)-like (Dis3l), transcript variant 1, mRNA.
Mre11a	NM_018736.2	-0.294085	meiotic recombination 11 homolog A (S. cerevisiae) (Mre11a), mRNA.
Rapgef3	NM_144850.1	-0.294279	Rap guanine nucleotide exchange factor (GEF) 3 (Rapgef3), mRNA.
Hspb8	NM_030704.1	-0.294393	heat shock protein 8 (Hspb8), mRNA.
6820408C15Rik	NM_177656.3	-0.29562	RIKEN cDNA 6820408C15 gene (6820408C15Rik), mRNA.
Ciz1	NM_028412.1	-0.296157	CDKN1A interacting zinc finger protein 1 (Ciz1), mRNA.
Chst2	NM_018763.1	-0.297165	carbohydrate sulfotransferase 2 (Chst2), mRNA.
Dusp19	NM_024438.4	-0.297571	dual specificity phosphatase 19 (Dusp19), mRNA.
Sh3glb1	NM_019464.2	-0.297602	SH3-domain GRB2-like B1 (endophilin) (Sh3glb1), mRNA.
Ccdc111	NM_001001184.1	-0.297857	coiled-coil domain containing 111 (Ccdc111), mRNA.
Ppp1r16a	NM_033371.2	-0.297863	protein phosphatase 1, regulatory (inhibitor) subunit 16A (Ppp1r16a), mRNA.
Bri3	NM_018772.1	-0.297942
Fbxw5	NM_013908.4	-0.298021	F-box and WD-40 domain protein 5 (Fbxw5), mRNA.
Cox17	NM_001017429.2	-0.299321	cytochrome c oxidase, subunit XVII assembly protein homolog (yeast) (Cox17), mRNA.
Echdc2	NM_026728.2	-0.299332	enoyl Coenzyme A hydratase domain containing 2 (Echdc2), mRNA.
Pou6f1	NM_010127.3	-0.299927	POU domain, class 6, transcription factor 1 (Pou6f1), mRNA.
H2-Ke6	NM_013543.1	-0.299957	H2-K region expressed gene 6 (H2-Ke6), mRNA.
Secisbp2	XM_127336.2	-0.301059
AI847670	NM_177869.3	-0.301263	expressed sequence AI847670 (AI847670), mRNA.
Dusp28	NM_175118.3	-0.301655	dual specificity phosphatase 28 (Dusp28), mRNA.
Cox15	NM_144874.3	-0.302154	COX15 homolog, cytochrome c oxidase assembly protein (yeast) (Cox15), nuclear gene encoding mitochondrial protein, mRNA.
Rgs12	NM_173402.1	-0.302468	regulator of G-protein signaling 12 (Rgs12), mRNA.
Zfp41	NM_001044718.1	-0.302651	zinc finger protein 41 (Zfp41), transcript variant 2, mRNA.
Phka2	NM_172783.2	-0.303068	phosphorylase kinase alpha 2 (Phka2), mRNA.
Rab1b	NM_029576.1	-0.303088	RAB1B, member RAS oncogene family (Rab1b), mRNA.
Acsf3	NM_144932.3	-0.303709	acyl-CoA synthetase family member 3 (Acsf3), mRNA.
Oaz2	NM_010952.2	-0.303927	ornithine decarboxylase antizyme 2 (Oaz2), mRNA.
Wdr51b	NM_027740.3	-0.304637	WD repeat domain 51B (Wdr51b), mRNA.
Phkb	NM_199446.1	-0.304848	phosphorylase kinase beta (Phkb), mRNA.
Atp5c1	NM_020615.3	-0.305054	ATP synthase, H+ transporting, mitochondrial F1 complex, gamma polypeptide 1 (Atp5c1), mRNA.
Yod1	NM_178691.3	-0.305158	YOD1 OTU deubiquitinating enzyme 1 homologue (S. cerevisiae) (Yod1), mRNA.
Eef1d	NM_029663.1	-0.305345	eukaryotic translation elongation factor 1 delta (guanine nucleotide exchange protein) (Eef1d), transcript variant 1, mRNA.
Rnf11	NM_013876.3	-0.305561	ring finger protein 11 (Rnf11), mRNA.
1700052N19Rik	NM_024261.2	-0.305849	RIKEN cDNA 1700052N19 gene (1700052N19Rik), mRNA. XM_974009 XM_982948
Ldha	NM_010699.1	-0.306252	lactate dehydrogenase A (Ldha), mRNA.
Satb1	NM_009122.1	-0.307031	special AT-rich sequence binding protein 1 (Satb1), mRNA.
l7Rn6	NM_026304.2	-0.307493	lethal, Chr 7, Rinchik 6 (l7Rn6), mRNA.
Tjp2	NM_011597.2	-0.307585	tight junction protein 2 (Tjp2), mRNA.
Pole4	NM_025882.3	-0.308147	polymerase (DNA-directed), epsilon 4 (p12 subunit) (Pole4), mRNA.
5730437N04Rik	NM_027457.4	-0.308609	RIKEN cDNA 5730437N04 gene (5730437N04Rik), mRNA.
Dapk2	NM_010019.2	-0.308761	death-associated kinase 2 (Dapk2), mRNA.
Trp53bp1	NM_013735.2	-0.309666	transformation related protein 53 binding protein 1 (Trp53bp1), mRNA.
Dnm1l	NM_001025947.1	-0.310541	dynamin 1-like (Dnm1l), transcript variant 2, mRNA.
Apoa1bp	NM_144897.1	-0.310687	apolipoprotein A-I binding protein (Apoa1bp), mRNA.
Hand2	NM_010402.3	-0.310842	heart and neural crest derivatives expressed transcript 2 (Hand2), mRNA.
Kif15	NM_010620.1	-0.310853	kinesin family member 15 (Kif15), mRNA.
Dsg2	NM_007883.1	-0.311025	desmoglein 2 (Dsg2), mRNA.
Opa1	NM_133752.2	-0.311171	optic atrophy 1 homolog (human) (Opa1), nuclear gene encoding mitochondrial protein, mRNA.
Zfp68	NM_013844.2	-0.311952	zinc finger protein 68 (Zfp68), transcript variant 1, mRNA.
Hus1	NM_008316.2	-0.312924	Hus1 homolog (S. pombe) (Hus1), mRNA.
Jak3	NM_010589.3	-0.313201	Janus kinase 3 (Jak3), mRNA.
Ube2b	NM_009458.3	-0.313586	ubiquitin-conjugating enzyme E2B, RAD6 homology (S. cerevisiae) (Ube2b), mRNA.
Aste1	NM_025651.2	-0.313702	asteroid homolog 1 (Drosophila) (Aste1), mRNA.
Repin1	NM_001079904.1	-0.314004	replication initiator 1 (Repin1), transcript variant 4, mRNA.
Zfp202	NM_030713.1	-0.314699	zinc finger protein 202 (Zfp202), mRNA.
Exosc10	NM_016699.1	-0.314744	exosome component 10 (Exosc10), mRNA.
Acad8	NM_025862.2	-0.314879	acyl-Coenzyme A dehydrogenase family, member 8 (Acad8), mRNA.
2410081M15Rik	NM_028603.1	-0.315079	RIKEN cDNA 2410081M15 gene (2410081M15Rik), mRNA.
Dut	NM_023595.5	-0.315336	deoxyuridine triphosphatase (Dut), nuclear gene encoding mitochondrial protein, mRNA.
Pcnt	NM_008787.3	-0.315364	pericentrin (kendrin) (Pcnt), transcript variant 1, mRNA.
Rqcd1	NM_021383.4	-0.315425	rcd1 (required for cell differentiation) homolog 1 (S. pombe) (Rqcd1), mRNA.
Adipor1	NM_028320.3	-0.315822	adiponectin receptor 1 (Adipor1), mRNA.
LOC100047837	XM_001478863.1	-0.316154	s musculus similar to Myocyte enhancer factor 2A (LOC100047837), mRNA.
Mprip	NM_201245.2	-0.31621	myosin phosphatase Rho interacting protein (Mprip), transcript variant 1, mRNA.
D6Wsu163e	NM_138594.3	-0.31634	DNA segment, Chr 6, Wayne State University 163, expressed (D6Wsu163e), mRNA.
Lgi3	NM_145219.2	-0.316526	leucine-rich repeat LGI family, member 3 (Lgi3), mRNA.
Cd97	NM_011925.1	-0.316704	CD97 antigen (Cd97), mRNA.
Cd109	NM_153098.2	-0.317072	CD109 antigen (Cd109), mRNA.
Gnb4	NM_013531.3	-0.31806	guanine nucleotide binding protein (G protein), beta 4 (Gnb4), mRNA.
Exdl2	NM_133798.1	-0.318728	exonuclease 3''-5'' domain-like 2 (Exdl2), mRNA.
Ndufb11	NM_019435.2	-0.31884	NADH dehydrogenase (ubiquinone) 1 beta subcomplex, 11 (Ndufb11), mRNA.
Mto1	NM_026658.1	-0.319055	mitochondrial translation optimization 1 homolog (S. cerevisiae) (Mto1), mRNA.
Dvl1	NM_010091.2	-0.319873
Oraov1	NM_028184.3	-0.319935	oral cancer overexpressed 1 (Oraov1), mRNA.
Mat2a	NM_145569.2	-0.320059	methionine adenosyltransferase II, alpha (Mat2a), mRNA.
Bmp7	NM_007557.2	-0.321122	bone morphogenetic protein 7 (Bmp7), mRNA.
Egfl7	NM_178444.3	-0.32133	EGF-like domain 7 (Egfl7), transcript variant a, mRNA.
Prpf38b	NM_025845.2	-0.321398	PRP38 pre-mRNA processing factor 38 (yeast) domain containing B (Prpf38b), mRNA.
Zfp397	NM_027007.2	-0.321821	zinc finger protein 397 (Zfp397), mRNA.
Stk39	NM_016866.2	-0.322131	serine/threonine kinase 39, STE20/SPS1 homolog (yeast) (Stk39), mRNA.
Tmem164	NM_177592.3	-0.322942	transmembrane protein 164 (Tmem164), mRNA.
Rad23a	NM_009010.4	-0.322981	RAD23a homolog (S. cerevisiae) (Rad23a), mRNA.
Thoc6	NM_001008425.1	-0.323326	THO complex 6 homolog (Drosophila) (Thoc6), mRNA.
Sec14l1	NM_028777.2	-0.323374	SEC14-like 1 (S. cerevisiae) (Sec14l1), mRNA.
Gtf2e1	NM_028812.3	-0.323406	general transcription factor II E, polypeptide 1 (alpha subunit) (Gtf2e1), mRNA.
Psmc3ip	NM_008949.2	-0.323421	proteasome (prosome, macropain) 26S subunit, ATPase 3, interacting protein (Psmc3ip), mRNA.
Itga1	NM_001033228.1	-0.323759	integrin alpha 1 (Itga1), mRNA.
Osbpl2	NM_144500.3	-0.324161	oxysterol binding protein-like 2 (Osbpl2), mRNA.
Cdkal1	NM_144536.1	-0.324172
Wscd1	NM_177618.4	-0.324287	WSC domain containing 1 (Wscd1), mRNA.
Mtx1	NM_013604.1	-0.324793	metaxin 1 (Mtx1), mRNA.
Hsf1	NM_008296.2	-0.324934	heat shock factor 1 (Hsf1), mRNA.
Notch1	NM_008714.2	-0.325551	Notch gene homolog 1 (Drosophila) (Notch1), mRNA.
Kcne1l	NM_021487.1	-0.325966	potassium voltage-gated channel, Isk-related family, member 1-like (Kcne1l), mRNA.
Synj2bp	NM_025292.4	-0.326219	synaptojanin 2 binding protein (Synj2bp), mRNA.
Lmf1	NM_029624.2	-0.326625	lipase maturation factor 1 (Lmf1), mRNA.
Dap3	NM_022994.2	-0.327298	death associated protein 3 (Dap3), nuclear gene encoding mitochondrial protein, mRNA.
Cenpi	NM_145924.2	-0.327578	centromere protein I (Cenpi), mRNA.
Nhlrc1	NM_175340.3	-0.328252	NHL repeat containing 1 (Nhlrc1), mRNA.
Zw10	NM_012039.1	-0.328469	ZW10 homolog (Drosophila), centromere/kinetochore protein (Zw10), mRNA.
5330431N19Rik	NM_172639.1	-0.328634	RIKEN cDNA 5330431N19 gene (5330431N19Rik), mRNA.
Ccdc51	NM_025689.1	-0.3289	coiled-coil domain containing 51 (Ccdc51), mRNA.
2410091C18Rik	NM_028611.2	-0.328907	RIKEN cDNA 2410091C18 gene (2410091C18Rik), transcript variant 1, mRNA.
Tmem41b	NM_153525.5	-0.329096	transmembrane protein 41B (Tmem41b), mRNA.
Rars2	NM_181406.2	-0.329104	arginyl-tRNA synthetase 2, mitochondrial (Rars2), nuclear gene encoding mitochondrial protein, mRNA.
Scp2	NM_011327.2	-0.329134	sterol carrier protein 2, liver (Scp2), mRNA.
Pex7	NM_008822.1	-0.329159	peroxisome biogenesis factor 7 (Pex7), mRNA.
Rap2c	NM_172413.2	-0.329367	RAP2C, member of RAS oncogene family (Rap2c), mRNA.
Paip2b	NM_146169.1	-0.329397	poly(A) binding protein interacting protein 2B (Paip2b), mRNA.
BC053749	NM_183321.1	-0.329539	cDNA sequence BC053749 (BC053749), mRNA.
Hirip3	NM_172746.2	-0.329699	HIRA interacting protein 3 (Hirip3), mRNA.
Shcbp1	NM_011369.2	-0.329724	Shc SH2-domain binding protein 1 (Shcbp1), mRNA.
Cuta	NM_026307.2	-0.329987	cutA divalent cation tolerance homolog (E. coli) (Cuta), transcript variant 1, mRNA.
Surf1	NM_013677.1	-0.329989	surfeit gene 1 (Surf1), mRNA.
Dbt	NM_010022.2	-0.330159	dihydrolipoamide branched chain transacylase E2 (Dbt), mRNA.
Rnf168	NM_027355.1	-0.330187	ring fnger protein 168 (Rnf168), mRNA.
Poll	NM_020032.2	-0.330298	polymerase (DNA directed), lambda (Poll), mRNA.
Ivd	NM_019826.3	-0.330563	isovaleryl coenzyme A dehydrogenase (Ivd), nuclear gene encoding mitochondrial protein, mRNA.
Atp5l	NM_013795.4	-0.331021	ATP synthase, H+ transporting, mitochondrial F0 complex, subunit g (Atp5l), nuclear gene encoding mitochondrial protein, mRNA.
Plec1	NM_201394.1	-0.331292	plectin 1 (Plec1), transcript variant 11, mRNA.
Bik	NM_007546.2	-0.331436	BCL2-interacting killer (Bik), mRNA.
Zfp637	NM_177684.2	-0.331627	zinc finger protein 637 (Zfp637), mRNA.
Apbb1	NM_009685.2	-0.331849	amyloid beta (A4) precursor protein-binding, family B, member 1 (Apbb1), mRNA.
Gapdh	NM_008084.2	-0.332233	glyceraldehyde-3-phosphate dehydrogenase (Gapdh), mRNA.
As3mt	NM_020577.2	-0.332579	arsenic (+3 oxidation state) methyltransferase (As3mt), mRNA.
BC011248	NM_144857.1	-0.332867	cDNA sequence BC011248 (BC011248), mRNA.
Serf1	NM_011353.1	-0.332876	small EDRK-rich factor 1 (Serf1), mRNA.
Zbtb17	NM_009541.1	-0.333105	zinc finger and BTB domain containing 17 (Zbtb17), mRNA.
Tcf12	NM_011544.1	-0.334681	transcription factor 12 (Tcf12), mRNA.
Adamts4	NM_172845.1	-0.334763
Vps24	NM_025783.3	-0.334792	vacuolar protein sorting 24 (yeast) (Vps24), mRNA.
Gys3	NM_008195	-0.335099
Srp9	NM_012058.2	-0.33531	signal recognition particle 9 (Srp9), mRNA.
Dnajb2	NM_178055.3	-0.335513	DnaJ (Hsp40) homolog, subfamily B, member 2 (Dnajb2), transcript variant 2, mRNA.
Nudt13	NM_026341.2	-0.335826	nudix (nucleoside diphosphate linked moiety X)-type motif 13 (Nudt13), mRNA.
Dph3	NM_001047433.1	-0.336505	DPH3 homolog (KTI11, S. cerevisiae) (Dph3), transcript variant 2, mRNA.
Trappc2	NM_025432	-0.336554
1500001M20Rik	NM_026894.1	-0.33664	RIKEN cDNA 1500001M20 gene (1500001M20Rik), mRNA.
Mrps12	NM_011885.3	-0.336663	mitochondrial ribosomal protein S12 (Mrps12), mRNA.
Nudt19	NM_033080.2	-0.337391	nudix (nucleoside diphosphate linked moiety X)-type motif 19 (Nudt19), mRNA.
Top1	NM_009408.2	-0.338355	topoisomerase (DNA) I (Top1), mRNA.
Bin1	NM_009668.1	-0.338397	bridging integrator 1 (Bin1), mRNA.
Olfm1	NM_019498.2	-0.338579	olfactomedin 1 (Olfm1), transcript variant 1, mRNA. XM_923993 XM_923996 XM_924001
Tmem66	NM_026432.2	-0.339301	transmembrane protein 66 (Tmem66), mRNA.
Mrps31	NM_020560.1	-0.339323	mitochondrial ribosomal protein S31 (Mrps31), nuclear gene encoding mitochondrial protein, mRNA.
Cpz	NM_153107.2	-0.340018	carboxypeptidase Z (Cpz), mRNA.
Smox	NM_145533.1	-0.340033	spermine oxidase (Smox), mRNA.
Hn1	NM_008258.1	-0.340057	hematological and neurological expressed sequence 1 (Hn1), mRNA.
Atpaf2	NM_145427.1	-0.340247	ATP synthase mitochondrial F1 complex assembly factor 2 (Atpaf2), nuclear gene encoding mitochondrial protein, mRNA.
Pitpnm1	NM_008851.1	-0.340436	phosphatidylinositol membrane-associated 1 (Pitpnm1), mRNA.
Stmn2	NM_025285.2	-0.341003	stathmin-like 2 (Stmn2), mRNA.
Glrx3	NM_023140.4	-0.341553	glutaredoxin 3 (Glrx3), mRNA.
Adi1	NM_134052.2	-0.3421	acireductone dioxygenase 1 (Adi1), mRNA.
Pbx1	NM_183355.1	-0.342213	pre B-cell leukemia transcription factor 1 (Pbx1), transcript variant a, mRNA.
Echdc3	NM_024208.4	-0.342521	enoyl Coenzyme A hydratase domain containing 3 (Echdc3), mRNA.
D930036B08Rik	NM_198649.1	-0.342732
Kcmf1	NM_019715.1	-0.343084
Slc25a10	NM_013770.1	-0.343146	solute carrier family 25 (mitochondrial carrier, dicarboxylate transporter), member 10 (Slc25a10), nuclear gene encoding mitochondrial protein, mRNA.
Mrps18b	NM_025878.1	-0.343207	mitochondrial ribosomal protein S18B (Mrps18b), nuclear gene encoding mitochondrial protein, mRNA.
Gpbp1	NM_028487.2	-0.343623	GC-rich promoter binding protein 1 (Gpbp1), mRNA.
Mrpl10	NM_026154.1	-0.343651	mitochondrial ribosomal protein L10 (Mrpl10), nuclear gene encoding mitochondrial protein, mRNA.
Svil	NM_153153.1	-0.343651	supervillin (Svil), transcript variant 1, mRNA.
Abcb1b	NM_011075.1	-0.343658	ATP-binding cassette, sub-family B (MDR/TAP), member 1B (Abcb1b), mRNA.
Alkbh3	NM_026944.1	-0.3438	alkB, alkylation repair homolog 3 (E. coli) (Alkbh3), mRNA. XM_924276
Lbh	NM_029999.3	-0.344157	limb-bud and heart (Lbh), mRNA.
Mterfd1	NM_025547.2	-0.344356	MTERF domain containing 1 (Mterfd1), mRNA.
Stat1	NM_009283.3	-0.34437	signal transducer and activator of transcription 1 (Stat1), mRNA.
Triap1	NM_026933.2	-0.344592	TP53 regulated inhibitor of apoptosis 1 (Triap1), mRNA.
Pycrl	NM_025412	-0.344598
1110002N22Rik	NM_183275.1	-0.345034	RIKEN cDNA 1110002N22 gene (1110002N22Rik), mRNA.
Slc26a6	NM_134420.3	-0.345068	solute carrier family 26, member 6 (Slc26a6), mRNA.
Ap4m1	NM_021392.3	-0.345758	adaptor-related protein complex AP-4, mu 1 (Ap4m1), mRNA.
Sssca1	NM_020491.4	-0.345872	Sjogren's syndrome/scleroderma autoantigen 1 homolog (human) (Sssca1), mRNA.
Traf4	NM_009423.2	-0.34621	Tnf receptor associated factor 4 (Traf4), mRNA.
Syradb	NM_172656.5	-0.346855	STE20-related kinase adaptor beta (Syradb), mRNA.
Pex6	NM_145488.1	-0.347272	peroxisomal biogenesis factor 6 (Pex6), mRNA.
1810009N02Rik	NM_026939.1	-0.347389	RIKEN cDNA 1810009N02 gene (1810009N02Rik), mRNA.
Myo10	NM_019472.1	-0.348139	myosin X (Myo10), mRNA.
Prkca	NM_011101.2	-0.348203	protein kinase C, alpha (Prkca), mRNA.
Ppp5c	NM_011155.1	-0.348676	protein phosphatase 5, catalytic subunit (Ppp5c), mRNA.
Fxc1	NM_019502.2	-0.349313	fractured callus expressed transcript 1 (Fxc1), mRNA.
6720463M24Rik	NM_175265.4	-0.349419	RIKEN cDNA 6720463M24 gene (6720463M24Rik), mRNA.
LOC100038882	XM_001471686.1	-0.349585	s musculus hypothetical protein LOC100038882 (LOC100038882), mRNA.
Spc25	NM_025565.2	-0.350035	SPC25, NDC80 kinetochore complex component, homolog (S. cerevisiae) (Spc25), mRNA.
Scarf1	NM_001004157.2	-0.350355	scavenger receptor class F, member 1 (Scarf1), mRNA.
5830457O10Rik	NM_145412.3	-0.350365	RIKEN cDNA 5830457O10 gene (5830457O10Rik), mRNA.
Dysf	NM_021469.2	-0.351294	dysferlin (Dysf), transcript variant 1, mRNA.
Dguok	NM_013764.1	-0.351605	deoxyguanosine kinase (Dguok), nuclear gene encoding mitochondrial protein, mRNA.
Cutc	NM_025530.2	-0.351613	cutC copper transporter homolog (E.coli) (Cutc), mRNA.
Ppm1f	NM_176833.3	-0.351615	protein phosphatase 1F (PP2C domain containing) (Ppm1f), mRNA.
Elmo1	NM_080288.1	-0.351718	engulfment and cell motility 1, ced-12 homolog (C. elegans) (Elmo1), transcript variant 1, mRNA.
Cachd1	NM_198037.1	-0.352296	cache domain containing 1 (Cachd1), mRNA.
Tarsl2	NM_172310.1	-0.352524	threonyl-tRNA synthetase-like 2 (Tarsl2), mRNA.
Ppp1r2	NM_025800.3	-0.352576	protein phosphatase 1, regulatory (inhibitor) subunit 2 (Ppp1r2), mRNA.
Nagk	NM_019542.1	-0.352627	N-acetylglucosamine kinase (Nagk), mRNA.
Dhx32	NM_133941.2	-0.352745	DEAH (Asp-Glu-Ala-His) box polypeptide 32 (Dhx32), mRNA.
Vamp1	NM_009496.2	-0.352763
Siva1	NM_013929.1	-0.352825	SIVA1, apoptosis-inducing factor (Siva1), mRNA.
EG665378	NM_001081746.1	-0.353085	predicted gene, EG665378 (EG665378), mRNA.
Scn10a	NM_009134.1	-0.353153	sodium channel, voltage-gated, type X, alpha (Scn10a), mRNA.
Rbm18	NM_026434.3	-0.353295	RNA binding motif protein 18 (Rbm18), mRNA.
1500032L24Rik	NM_026914.1	-0.3537	RIKEN cDNA 1500032L24 gene (1500032L24Rik), mRNA.
2410002O22Rik	NM_001093759.1	-0.353762	RIKEN cDNA 2410002O22 gene (2410002O22Rik), transcript variant 2, mRNA.
Epb4.9	NM_013514.2	-0.3539	erythrocyte protein band 4.9 (Epb4.9), mRNA.
Pdgfrb	NM_008809.1	-0.353969	platelet derived growth factor receptor, beta polypeptide (Pdgfrb), mRNA.
2810046M22Rik	NM_026621.1	-0.35444
Cno	NM_133724.3	-0.354678	cappuccino (Cno), mRNA.
Acad9	NM_172678.2	-0.354789
Cenpl	NM_027429.1	-0.354987	centromere protein L (Cenpl), mRNA.
Poldip2	NM_026389.3	-0.355295	polymerase (DNA-directed), delta interacting protein 2 (Poldip2), mRNA.
Nupl2	NM_153092.3	-0.355441	nucleoporin like 2 (Nupl2), mRNA.
Rnpep	NM_145417.1	-0.355797	arginyl aminopeptidase (aminopeptidase B) (Rnpep), mRNA.
Rabgap1l	NM_013862.4	-0.355848	RAB GTPase activating protein 1-like (Rabgap1l), transcript variant 1, mRNA. XM_924767 XM_924771 XM_924774
Six5	NM_011383.1	-0.356492	sine oculis-related homeobox 5 homolog (Drosophila) (Six5), mRNA.
Nrm	NM_134122.2	-0.356618	nurim (nuclear envelope membrane protein) (Nrm), mRNA.
Gtse1	NM_013882.1	-0.356978	G two S phase expressed protein 1 (Gtse1), mRNA.
Efcab2	NM_026626.2	-0.358641	EF-hand calcium binding domain 2 (Efcab2), mRNA.
2610507B11Rik	NM_001002004.1	-0.35881	RIKEN cDNA 2610507B11 gene (2610507B11Rik), mRNA.
Ahdc1	NM_146155.3	-0.358896	AT hook, DNA binding motif, containing 1 (Ahdc1), mRNA.
Pold3	NM_133692.2	-0.359112	polymerase (DNA-directed), delta 3, accessory subunit (Pold3), mRNA.
Ythdf3	NM_172677.2	-0.359795	YTH domain family 3 (Ythdf3), mRNA.
Exoc3	NM_177333.3	-0.360495	exocyst complex component 3 (Exoc3), mRNA.
Rpap1	NM_177294.4	-0.360877	RNA polymerase II associated protein 1 (Rpap1), mRNA.
Immp2l	NM_053122.3	-0.361052	IMP2 inner mitochondrial membrane peptidase-like (S. cerevisiae) (Immp2l), nuclear gene encoding mitochondrial protein, mRNA.
Mrps25	NM_025578.2	-0.361376
Pkm2	NM_011099.2	-0.361543	pyruvate kinase, muscle (Pkm2), mRNA.
Pcca	NM_144844.1	-0.362066	propionyl-Coenzyme A carboxylase, alpha polypeptide (Pcca), mRNA.
Tsen15	NM_025677.2	-0.36222	tRNA splicing endonuclease 15 homolog (S. cerevisiae) (Tsen15), mRNA.
Reln	NM_011261.2	-0.362597	reelin (Reln), mRNA.
Rnf14	NM_020012.1	-0.363052	ring finger protein 14 (Rnf14), mRNA.
Eya3	NM_210071.1	-0.363117	eyes absent 3 homolog (Drosophila) (Eya3), transcript variant 1, mRNA.
4930402H24Rik	NM_029432.1	-0.363172	RIKEN cDNA 4930402H24 gene (4930402H24Rik), mRNA.
Ndufb4	NM_026610.1	-0.363213	NADH dehydrogenase (ubiquinone) 1 beta subcomplex 4 (Ndufb4), nuclear gene encoding mitochondrial protein, mRNA.
Adck1	NM_028105.3	-0.363282	aarF domain containing kinase 1 (Adck1), mRNA.
5730449L18Rik	NM_025677.1	-0.363397	RIKEN cDNA 5730449L18 gene (5730449L18Rik), mRNA.
Dus1l	NM_026824.4	-0.363814	dihydrouridine synthase 1-like (S. cerevisiae) (Dus1l), mRNA.
Cecr5	NM_144815.2	-0.364058	cat eye syndrome chromosome region, candidate 5 homolog (human) (Cecr5), mRNA.
Mrpl13	NM_026759.2	-0.364336	mitochondrial ribosomal protein L13 (Mrpl13), mRNA.
Ndc80	NM_023294.1	-0.364661	NDC80 homolog, kinetochore complex component (S. cerevisiae) (Ndc80), mRNA.
E130309D02Rik	NM_172726.2	-0.364702	RIKEN cDNA E130309D02 gene (E130309D02Rik), mRNA.
Chchd8	NM_183270.2	-0.364754	coiled-coil-helix-coiled-coil-helix domain containing 8 (Chchd8), mRNA.
Ppp2cz	NM_027982.1	-0.365065
Nuak2	NM_028778.3	-0.365127	NUAK family, SNF1-like kinase, 2 (Nuak2), mRNA.
Kcnh2	NM_013569.1	-0.365161	potassium voltage-gated channel, subfamily H (eag-related), member 2 (Kcnh2), mRNA.
2010107E04Rik	NM_027360.2	-0.365635	RIKEN cDNA 2010107E04 gene (2010107E04Rik), mRNA.
Ankrd37	NM_001039562.1	-0.36576	ankyrin repeat domain 37 (Ankrd37), mRNA.
Pscd1	NM_011180.2	-0.365869	pleckstrin homology, Sec7 and coiled-coil domains 1 (Pscd1), mRNA.
Tppp	NM_182839.1	-0.36598	tubulin polymerization promoting protein (Tppp), mRNA.
Sox17	NM_011441.2	-0.366025	SRY-box containing gene 17 (Sox17), mRNA.
Eif2b4	NM_010122.1	-0.366112	eukaryotic translation initiation factor 2B, subunit 4 delta (Eif2b4), mRNA.
Rala	NM_019491.5	-0.366599	v-ral simian leukemia viral oncogene homolog A (ras related) (Rala), mRNA.
Tmem98	NM_029537.1	-0.36673	transmembrane protein 98 (Tmem98), mRNA.
Map3k11	NM_022012.3	-0.366836	mitogen-activated protein kinase kinase kinase 11 (Map3k11), mRNA.
Coro1a	NM_009898.2	-0.367358	coronin, actin binding protein 1A (Coro1a), mRNA.
1700029P11Rik	NM_025503.1	-0.36748	RIKEN cDNA 1700029P11 gene (1700029P11Rik), mRNA.
Ubac1	NM_133835.1	-0.367646	ubiquitin associated domain containing 1 (Ubac1), mRNA.
Dhh	NM_007857.3	-0.368747	desert hedgehog (Dhh), mRNA.
Rpusd4	NM_028040.2	-0.368816	RNA pseudouridylate synthase domain containing 4 (Rpusd4), mRNA.
Tmem126b	NM_026734.1	-0.369031	transmembrane protein 126B (Tmem126b), mRNA.
Gphn	NM_172952.1	-0.369032	gephyrin (Gphn), mRNA.
Higd2a	NM_025933.3	-0.369572	HIG1 domain family, member 2A (Higd2a), mRNA.
Nqo2	NM_020282.2	-0.37005	NAD(P)H dehydrogenase, quinone 2 (Nqo2), mRNA.
1500010J02Rik	NM_026889.2	-0.370492	RIKEN cDNA 1500010J02 gene (1500010J02Rik), transcript variant 1, mRNA.
Asf1b	NM_024184.2	-0.370761	ASF1 anti-silencing function 1 homolog B (S. cerevisiae) (Asf1b), mRNA.
Frag1	NM_145583.2	-0.370867	FGF receptor activating protein 1 (Frag1), mRNA.
Cox5b	NM_009942	-0.370937
Galntl4	NM_173739.3	-0.371218	UDP-N-acetyl-alpha-D-galactosamine:polypeptide N-acetylgalactosaminyltransferase-like 4 (Galntl4), mRNA.
Lars	NM_134137.2	-0.371531	leucyl-tRNA synthetase (Lars), mRNA.
Mrpl11	NM_025553.3	-0.371868	mitochondrial ribosomal protein L11 (Mrpl11), nuclear gene encoding mitochondrial protein, mRNA.
Clk4	NM_007714.4	-0.371887	CDC like kinase 4 (Clk4), mRNA.
Pnpla2	NM_025802.2	-0.37191	patatin-like phospholipase domain containing 2 (Pnpla2), mRNA.
Parp1	NM_007415.2	-0.372181	poly (ADP-ribose) polymerase family, member 1 (Parp1), mRNA.
Afap1l1	NM_178928.4	-0.373246	actin filament associated protein 1-like 1 (Afap1l1), mRNA.
Agtrap	NM_009642.4	-0.373384	angiotensin II, type I receptor-associated protein (Agtrap), mRNA.
Nt5dc3	NM_001003910.1	-0.373533	5'-nucleotidase domain containing 3 (Nt5dc3), transcript variant 3, mRNA.
Lifr	NM_013584.1	-0.373607	leukemia inhibitory factor receptor (Lifr), mRNA.
Mpv17	NM_008622.3	-0.373775	Mpv17 transgene, kidney disease mutant (Mpv17), mRNA.
EG433923	NM_001081233.1	-0.374035	predicted gene, EG433923 (EG433923), mRNA.
D19Bwg1357e	NM_177474.4	-0.374675	DNA segment, Chr 19, Brigham & Women's Genetics 1357 expressed (D19Bwg1357e), mRNA.
Sfrs1	NM_173374.3	-0.374757	splicing factor, arginine/serine-rich 1 (ASF/SF2) (Sfrs1), transcript variant 1, mRNA.
Rrm1	NM_009103.2	-0.375385	ribonucleotide reductase M1 (Rrm1), mRNA.
Ddah2	NM_016765.2	-0.375507	dimethylarginine dimethylaminohydrolase 2 (Ddah2), mRNA.
Tsc2	NM_011647.2	-0.375543	tuberous sclerosis 2 (Tsc2), transcript variant 1, mRNA.
Mrpl50	NM_178603.4	-0.375789	mitochondrial ribosomal protein L50 (Mrpl50), nuclear gene encoding mitochondrial protein, mRNA.
Slc25a42	NM_001007570.1	-0.376227	solute carrier family 25, member 42 (Slc25a42), mRNA.
LOC100046163	XM_001475710.1	-0.376379	s musculus similar to Nme6 protein (LOC100046163), mRNA.
Pcyt2	NM_024229.2	-0.376821	phosphate cytidylyltransferase 2, ethanolamine (Pcyt2), mRNA.
C530028I08Rik	NM_001033314.1	-0.376843	RIKEN cDNA C530028I08 gene (C530028I08Rik), mRNA.
D4Ertd22e	NM_001025608.1	-0.377161	DNA segment, Chr 4, ERATO Doi 22, expressed (D4Ertd22e), transcript variant 1, mRNA.
A230051G13Rik	NM_173785.2	-0.37779
Mall	NM_145532.3	-0.377935	mal, T-cell differentiation protein-like (Mall), mRNA.
Tmed1	NM_010744.3	-0.378595	transmembrane emp24 domain containing 1 (Tmed1), mRNA.
Cenpm	NM_178269.3	-0.378733	centromere protein M (Cenpm), transcript variant 2, mRNA.
Fkhl18	NM_010226.1	-0.379182	forkhead-like 18 (Drosophila) (Fkhl18), mRNA.
Rabl3	NM_026297.1	-0.379273
Sox13	NM_011439.2	-0.379338	SRY-box containing gene 13 (Sox13), mRNA.
Shfm1	NM_009169.2	-0.379384	split hand/foot malformation (ectrodactyly) type 1 (Shfm1), mRNA.
Ptdss2	NM_013782.4	-0.379447	phosphatidylserine synthase 2 (Ptdss2), mRNA.
Arfrp1	NM_029702.3	-0.379483	ADP-ribosylation factor related protein 1 (Arfrp1), mRNA.
Pltp	NM_011125.2	-0.379653	phospholipid transfer protein (Pltp), mRNA.
2310022A10Rik	NM_175107.3	-0.379956	RIKEN cDNA 2310022A10 gene (2310022A10Rik), mRNA. XM_992364
Acin1	NM_023190.1	-0.380737	apoptotic chromatin condensation inducer 1 (Acin1), transcript variant 2, mRNA.
Extl1	NM_019578.1	-0.38158	exostoses (multiple)-like 1 (Extl1), mRNA.
G3bp1	NM_013716.2	-0.38179	Ras-GTPase-activating protein SH3-domain binding protein 1 (G3bp1), mRNA.
Nhsl1	NM_173390.3	-0.382501	NHS-like 1 (Nhsl1), mRNA.
Mrpl40	NM_010922.1	-0.383658	mitochondrial ribosomal protein L40 (Mrpl40), nuclear gene encoding mitochondrial protein, mRNA.
Bloc1s1	NM_015740.2	-0.384201	biogenesis of lysosome-related organelles complex-1, subunit 1 (Bloc1s1), mRNA.
Ifrd2	NM_025903.1	-0.384399	interferon-related developmental regulator 2 (Ifrd2), mRNA.
Cdc7	NM_009863.2	-0.384809	cell division cycle 7 (S. cerevisiae) (Cdc7), mRNA.
Rps6kl1	NM_146244.3	-0.384926	ribosomal protein S6 kinase-like 1 (Rps6kl1), mRNA.
Plcd3	NM_152813.2	-0.384996	phospholipase C, delta 3 (Plcd3), mRNA.
Nostrin	NM_181547.2	-0.385029	nitric oxide synthase trafficker (Nostrin), mRNA.
Casp7	NM_007611.2	-0.385131	caspase 7 (Casp7), mRNA.
Fnbp1l	NM_153118.1	-0.385176	formin binding protein 1-like (Fnbp1l), mRNA.
Nup62	NM_053074.1	-0.385736	nucleoporin 62 (Nup62), mRNA.
Tmod1	NM_021883.1	-0.385842	tropomodulin 1 (Tmod1), mRNA.
Serbp1	NM_025814.1	-0.386145	Serpine1 mRNA binding protein 1 (Serbp1), mRNA.
Zfp101	NM_009542.2	-0.386324	zinc finger protein 101 (Zfp101), mRNA.
Pigo	NM_020035.1	-0.386661	phosphatidylinositol glycan anchor biosynthesis, class O (Pigo), mRNA.
Eif3k	NM_028659.2	-0.386672	eukaryotic translation initiation factor 3, subunit K (Eif3k), mRNA.
Fam171a1	NM_001081161.1	-0.386716	family with sequence similarity 171, member A1 (Fam171a1), mRNA.
D0H4S114	NM_053078.3	-0.387498	DNA segment, human D4S114 (D0H4S114), mRNA.
Wbp1	NM_016757.2	-0.387556	WW domain binding protein 1 (Wbp1), transcript variant 1, mRNA.
Mrps27	NM_173757.3	-0.387594	mitochondrial ribosomal protein S27 (Mrps27), nuclear gene encoding mitochondrial protein, mRNA.
E130016E03Rik	NM_001039556.2	-0.38764	RIKEN cDNA E130016E03 gene (E130016E03Rik), mRNA.
Lsm3	NM_026309.1	-0.387791	LSM3 homolog, U6 small nuclear RNA associated (S. cerevisiae) (Lsm3), mRNA.
Cc2d2a	NM_172274.1	-0.387864	coiled-coil and C2 domain containing 2A (Cc2d2a), mRNA.
Cdc34	NM_177613.2	-0.388184	cell division cycle 34 homolog (S. cerevisiae) (Cdc34), mRNA. XM_922814 XM_922817
Mrps11	NM_026498.1	-0.388475	mitochondrial ribosomal protein S11 (Mrps11), mRNA.
1500041N16Rik	NM_026399	-0.389015
Stag3	NM_016964.1	-0.389583	stromal antigen 3 (Stag3), mRNA.
Dlat	NM_145614.3	-0.389707	dihydrolipoamide S-acetyltransferase (E2 component of pyruvate dehydrogenase complex) (Dlat), mRNA.
Abhd14a	NM_145919.1	-0.389862	abhydrolase domain containing 14A (Abhd14a), mRNA.
Adsl	NM_009634	-0.390199
Tmem201	NM_001025106.1	-0.390235	transmembrane protein 201 (Tmem201), transcript variant 1, mRNA.
Armc8	NM_028768.2	-0.390362	armadillo repeat containing 8 (Armc8), mRNA.
3110057O12Rik	NM_026622.2	-0.390395	RIKEN cDNA 3110057O12 gene (3110057O12Rik), mRNA.
Foxm1	NM_008021.4	-0.39046	forkhead box M1 (Foxm1), mRNA.
Tmem186	NM_025708.3	-0.390501	transmembrane protein 186 (Tmem186), mRNA.
Mrpl22	NM_175001.2	-0.390579	mitochondrial ribosomal protein L22 (Mrpl22), nuclear gene encoding mitochondrial protein, mRNA.
Retsat	NM_026159.4	-0.390957	retinol saturase (all trans retinol 13,14 reductase) (Retsat), mRNA.
Rab24	NM_009000.2	-0.390973	RAB24, member RAS oncogene family (Rab24), mRNA.
Cdca3	NM_013538.4	-0.391407	cell division cycle associated 3 (Cdca3), mRNA.
Tia1	NM_011585.3	-0.391724	cytotoxic granule-associated RNA binding protein 1 (Tia1), mRNA.
Zfp787	NM_001013012.1	-0.392094	zinc finger protein 787 (Zfp787), mRNA.
Grsf1	NM_178700.4	-0.392124	G-rich RNA sequence binding factor 1 (Grsf1), transcript variant 1, mRNA.
Rbm4	NM_009032.2	-0.392374	RNA binding motif protein 4 (Rbm4), mRNA.
Jph2	NM_021566.1	-0.392399	junctophilin 2 (Jph2), mRNA.
Copz2	NM_019877.2	-0.392522	coatomer protein complex, subunit zeta 2 (Copz2), mRNA.
Pkhd1l1	NM_138674.2	-0.392636	polycystic kidney and hepatic disease 1-like 1 (Pkhd1l1), mRNA.
Lgals9	NM_010708.1	-0.392752	lectin, galactose binding, soluble 9 (Lgals9), mRNA.
Acn9	NM_001077713.1	-0.392912	ACN9 homolog (S. cerevisiae) (Acn9), mRNA.
Rnf6	NM_028774.2	-0.393121	ring finger protein (C3H2C3 type) 6 (Rnf6), mRNA.
Ctnnbip1	NM_023465.3	-0.393267	catenin beta interacting protein 1 (Ctnnbip1), mRNA.
Crem	NM_013498.1	-0.393307	cAMP responsive element modulator (Crem), mRNA.
Nola3	NM_025403.2	-0.393482	nucleolar protein family A, member 3 (Nola3), mRNA.
Dcn	NM_007833.4	-0.394123	decorin (Dcn), mRNA.
Dsp	XM_621314.3	-0.394133	s musculus desmoplakin, transcript variant 1 (Dsp), mRNA.
Nde1	NM_023317.1	-0.394186	nuclear distribution gene E homolog 1 (A nidulans) (Nde1), mRNA.
Mrps33	NM_010270.2	-0.39436	mitochondrial ribosomal protein S33 (Mrps33), nuclear gene encoding mitochondrial protein, transcript variant 1, mRNA.
Ctnna3	NM_177612.1	-0.394394	catenin (cadherin associated protein), alpha 3 (Ctnna3), mRNA.
LOC100048221	XM_001480237.1	-0.394413	s musculus similar to Dullard homolog (Xenopus laevis) (LOC100048221), mRNA.
Serhl	NM_023475.2	-0.394728	serine hydrolase-like (Serhl), mRNA.
Incenp	NM_016692.1	-0.395482	inner centromere protein (Incenp), mRNA.
Rnf5	NM_019403.3	-0.395693	ring finger protein 5 (Rnf5), mRNA.
Plk1	NM_011121.3	-0.396168	polo-like kinase 1 (Drosophila) (Plk1), mRNA.
Pih1d1	NM_029406.1	-0.396659	PIH1 domain containing 1 (Pih1d1), mRNA.
Tec	NM_013689.4	-0.396743	cytoplasmic tyrosine kinase, Dscr28C related (Drosophila) (Tec), mRNA.
Mrps24	NM_026080.2	-0.396745	mitochondrial ribosomal protein S24 (Mrps24), nuclear gene encoding mitochondrial protein, mRNA.
Tcf19	NM_025674.1	-0.397034	transcription factor 19 (Tcf19), mRNA.
Ttn	XM_130312.3	-0.397137
Bnip1	NM_172149.4	-0.397419	BCL2/adenovirus E1B interacting protein 1 (Bnip1), mRNA.
Mcm2	NM_008564.1	-0.397942	minichromosome maintenance deficient 2 mitotin (S. cerevisiae) (Mcm2), mRNA.
1110032A13Rik	NM_199197.1	-0.39807	RIKEN cDNA 1110032A13 gene (1110032A13Rik), mRNA.
Dynll2	NM_026556.3	-0.39825	dynein light chain LC8-type 2 (Dynll2), mRNA.
0610025P10Rik	NM_001013414.1	-0.398274	RIKEN cDNA 0610025P10 gene (0610025P10Rik), mRNA.
Egln3	NM_028133.1	-0.398287	EGL nine homolog 3 (C. elegans) (Egln3), mRNA.
Zfp748	NM_001035231.2	-0.39837	zinc finger protein 748 (Zfp748), transcript variant 1, mRNA. XM_900984 XM_900991 XM_900994
Mtap7d1	NM_144941.2	-0.398802	microtubule-associated protein 7 domain containing 1 (Mtap7d1), mRNA.
Mrps22	NM_025485.1	-0.398873	mitochondrial ribosomal protein S22 (Mrps22), mRNA.
Slc35a4	NM_001083317.1	-0.399211	solute carrier family 35, member A4 (Slc35a4), transcript variant 2, mRNA.
LOC100046232	XM_001475817.1	-0.399267	s musculus similar to NFIL3/E4BP4 transcription factor (LOC100046232), mRNA.
Smarcd3	NM_025891.3	-0.399737	SWI/SNF related, matrix associated, actin dependent regulator of chromatin, subfamily d, member 3 (Smarcd3), mRNA.
Notch3	NM_008716.2	-0.400156	Notch gene homolog 3 (Drosophila) (Notch3), mRNA.
Mrpl28	NM_024227.2	-0.400512	mitochondrial ribosomal protein L28 (Mrpl28), nuclear gene encoding mitochondrial protein, mRNA.
Kctd9	NM_134073.1	-0.400625	potassium channel tetramerisation domain containing 9 (Kctd9), mRNA.
Atp5j	NM_016755.2	-0.400862	ATP synthase, H+ transporting, mitochondrial F0 complex, subunit F (Atp5j), nuclear gene encoding mitochondrial protein, mRNA.
AA960436	NM_133954.1	-0.401035	expressed sequence AA960436 (AA960436), mRNA.
Rreb1	NM_026830.1	-0.401661	ras responsive element binding protein 1 (Rreb1), transcript variant 3, mRNA.
Coq3	NM_172687.1	-0.401663	coenzyme Q3 homolog, methyltransferase (yeast) (Coq3), mRNA.
C230078M08Rik	NM_176995.2	-0.401947	RIKEN cDNA C230078M08 gene (C230078M08Rik), mRNA.
Ndufa6	NM_025987.1	-0.401949	NADH dehydrogenase (ubiquinone) 1 alpha subcomplex, 6 (B14) (Ndufa6), nuclear gene encoding mitochondrial protein, mRNA.
Kntc1	NM_001042421.1	-0.402155	kinetochore associated 1 (Kntc1), mRNA.
2310005N01Rik	NM_027310.3	-0.402484	RIKEN cDNA 2310005N01 gene (2310005N01Rik), mRNA.
Inpp5e	NM_033134.2	-0.402749	inositol polyphosphate-5-phosphatase E (Inpp5e), mRNA.
Abcc8	NM_011510.3	-0.402861	ATP-binding cassette, sub-family C (CFTR/MRP), member 8 (Abcc8), mRNA.
Gstp1	NM_013541.1	-0.403283	glutathione S-transferase, pi 1 (Gstp1), mRNA.
Abcb6	NM_023732.2	-0.403316	ATP-binding cassette, sub-family B (MDR/TAP), member 6 (Abcb6), nuclear gene encoding mitochondrial protein, mRNA.
Setd1b	NM_001040398.1	-0.403319	SET domain containing 1B (Setd1b), mRNA.
Ppm1j	NM_027982.2	-0.404163	protein phosphatase 1J (Ppm1j), mRNA.
1190005I06Rik	NM_197988.1	-0.404241	RIKEN cDNA 1190005I06 gene (1190005I06Rik), mRNA.
Fbxo9	NM_023605.2	-0.404409	f-box protein 9 (Fbxo9), transcript variant 1, mRNA.
Ppp2r5e	NM_012024	-0.404756
Fusip1	NM_010178.1	-0.404761
Rab21	NM_024454.1	-0.405885	RAB21, member RAS oncogene family (Rab21), mRNA.
Arsb	NM_009712.3	-0.405996	arylsulfatase B (Arsb), mRNA.
LOC100045241	XM_001473918.1	-0.406358	s musculus similar to Leucine rich repeat containing 4B (LOC100045241), mRNA.
Gsta4	NM_010357.1	-0.406843	glutathione S-transferase, alpha 4 (Gsta4), mRNA.
Ncl	NM_010880.3	-0.407223	nucleolin (Ncl), mRNA.
Ppp1r3c	NM_016854.2	-0.407259	protein phosphatase 1, regulatory (inhibitor) subunit 3C (Ppp1r3c), mRNA.
Sec61g	NM_011343.2	-0.407321	SEC61, gamma subunit (Sec61g), mRNA.
Eif4g2	NM_013507.3	-0.407422	eukaryotic translation initiation factor 4, gamma 2 (Eif4g2), transcript variant 1, mRNA.
E2f1	NM_007891.3	-0.407438	E2F transcription factor 1 (E2f1), mRNA.
Fkrp	NM_173430.2	-0.407594	fukutin related protein (Fkrp), mRNA.
Pnpla8	NM_026164.2	-0.40807	patatin-like phospholipase domain containing 8 (Pnpla8), mRNA.
Trak2	NM_172406.2	-0.40876	trafficking protein, kinesin binding 2 (Trak2), mRNA.
B4galt3	NM_020579.1	-0.408895	UDP-Gal:betaGlcNAc beta 1,4-galactosyltransferase, polypeptide 3 (B4galt3), mRNA.
Ngfr	NM_033217.3	-0.409168	nerve growth factor receptor (TNFR superfamily, member 16) (Ngfr), mRNA.
Gpr146	NM_001038703.1	-0.409174	G protein-coupled receptor 146 (Gpr146), transcript variant 2, mRNA.
Klhl7	NM_026448.2	-0.409277	kelch-like 7 (Drosophila) (Klhl7), mRNA.
Taz	NM_181516.4	-0.409398	tafazzin (Taz), mRNA.
Ubqln4	NM_033526.2	-0.409819	ubiquilin 4 (Ubqln4), mRNA.
1110019N10Rik	NM_026753.2	-0.410424	RIKEN cDNA 1110019N10 gene (1110019N10Rik), mRNA.
Klhdc4	NM_145605.1	-0.410625	kelch domain containing 4 (Klhdc4), mRNA.
Gnas	NM_022000.2	-0.410888	GNAS (guanine nucleotide binding protein, alpha stimulating) complex locus (Gnas), transcript variant 3, mRNA.
Slc38a2	NM_175121.3	-0.41089	solute carrier family 38, member 2 (Slc38a2), mRNA.
Pfn2	NM_019410.2	-0.411651	profilin 2 (Pfn2), mRNA.
Vav3	NM_020505.2	-0.412216	vav 3 oncogene (Vav3), transcript variant 1, mRNA.
Cse1l	NM_023565.2	-0.41247	chromosome segregation 1-like (S. cerevisiae) (Cse1l), mRNA.
Myom1	NM_010867.2	-0.412564	myomesin 1 (Myom1), transcript variant 1, mRNA.
St3gal3	NM_009176.3	-0.412907	ST3 beta-galactoside alpha-2,3-sialyltransferase 3 (St3gal3), mRNA.
Csda	NM_139117.2	-0.413367	cold shock domain protein A (Csda), mRNA.
Sgol1	NM_028232.1	-0.413371	shugoshin-like 1 (S. pombe) (Sgol1), mRNA.
Mrpl43	NM_053164.3	-0.413569	mitochondrial ribosomal protein L43 (Mrpl43), nuclear gene encoding mitochondrial protein, mRNA.
Gnptab	NM_001004164.2	-0.413583	N-acetylglucosamine-1-phosphate transferase, alpha and beta subunits (Gnptab), mRNA.
3110004L20Rik	NM_001033167.1	-0.413664	RIKEN cDNA 3110004L20 gene (3110004L20Rik), mRNA.
Ift122	NM_031177.2	-0.413825	intraflagellar transport 122 homolog (Chlamydomonas) (Ift122), mRNA.
Kifap3	NM_010629.2	-0.414122	kinesin-associated protein 3 (Kifap3), mRNA.
Rorc	NM_011281.1	-0.414433	RAR-related orphan receptor gamma (Rorc), mRNA.
Usp20	NM_028846.3	-0.414551	ubiquitin specific peptidase 20 (Usp20), mRNA.
Sipa1	NM_011379.3	-0.414995	signal-induced proliferation associated gene 1 (Sipa1), mRNA.
Jmjd5	NM_029842.3	-0.415192	jumonji domain containing 5 (Jmjd5), mRNA.
Plce1	NM_019588.2	-0.415485	phospholipase C, epsilon 1 (Plce1), mRNA.
Mettl9	NM_021554.2	-0.416404	methyltransferase like 9 (Mettl9), mRNA.
Mcm5	NM_008566.2	-0.416705	minichromosome maintenance deficient 5, cell division cycle 46 (S. cerevisiae) (Mcm5), mRNA.
Gpihbp1	NM_026730.1	-0.416874	GPI-anchored HDL-binding protein 1 (Gpihbp1), mRNA.
Ndufa13	NM_023312.2	-0.416975	NADH dehydrogenase (ubiquinone) 1 alpha subcomplex, 13 (Ndufa13), mRNA.
Camk1	NM_133926.2	-0.417298	calcium/calmodulin-dependent protein kinase I (Camk1), mRNA.
BC065397	NM_001033001.1	-0.41762	cDNA sequence BC065397 (BC065397), mRNA.
Ccdc123	NM_028120.1	-0.418148	coiled-coil domain containing 123 (Ccdc123), mRNA.
Clpx	NM_011802.1	-0.418194
Pi16	NM_023734.3	-0.418207	peptidase inhibitor 16 (Pi16), mRNA.
LOC100044103	XM_001472411.1	-0.418336	s musculus similar to mKIAA1645 protein (LOC100044103), mRNA.
Zfp629	NM_177226.5	-0.41839	zinc finger protein 629 (Zfp629), mRNA.
Hmgcl	NM_008254.1	-0.418798	3-hydroxy-3-methylglutaryl-Coenzyme A lyase (Hmgcl), mRNA.
Ddx20	NM_017397.2	-0.419186	DEAD (Asp-Glu-Ala-Asp) box polypeptide 20 (Ddx20), mRNA.
EG622339	NM_001081297.1	-0.419225	predicted gene, EG622339 (EG622339), mRNA.
Nin	NM_001081453.1	-0.419896	ninein (Nin), transcript variant 1, mRNA.
Trak1	NM_175114.3	-0.419967	trafficking protein, kinesin binding 1 (Trak1), mRNA.
Tek	NM_013690.2	-0.420135	endothelial-specific receptor tyrosine kinase (Tek), mRNA.
Smpx	NM_025357.1	-0.420138	small muscle protein, X-linked (Smpx), mRNA.
Marcks	NM_008538.2	-0.420316	myristoylated alanine rich protein kinase C substrate (Marcks), mRNA.
Mthfd1	NM_138745.1	-0.420676	methylenetetrahydrofolate dehydrogenase (NADP+ dependent), methenyltetrahydrofolate cyclohydrolase, formyltetrahydrofolate synthase (Mthfd1), mRNA.
AI314180	NM_172381.2	-0.420711	expressed sequence AI314180 (AI314180), mRNA.
Ogt	NM_139144.2	-0.420815	O-linked N-acetylglucosamine (GlcNAc) transferase (UDP-N-acetylglucosamine:polypeptide-N-acetylglucosaminyl transferase) (Ogt), mRNA.
Tagap	NM_145968.1	-0.42128	T-cell activation Rho GTPase-activating protein (Tagap), mRNA.
2310003H01Rik	NM_027980.1	-0.421668	RIKEN cDNA 2310003H01 gene (2310003H01Rik), mRNA.
Bcl2l13	NM_153516.2	-0.421707	BCL2-like 13 (apoptosis facilitator) (Bcl2l13), nuclear gene encoding mitochondrial protein, mRNA.
Chordc1	NM_025844.2	-0.4222	cysteine and histidine-rich domain (CHORD)-containing, zinc-binding protein 1 (Chordc1), mRNA.
Grcc10	NM_013535.1	-0.422343	gene rich cluster, C10 gene (Grcc10), mRNA.
5033414K04Rik	NM_001003948.1	-0.422428	RIKEN cDNA 5033414K04 gene (5033414K04Rik), mRNA.
Hist1h2ao	NM_178185.1	-0.422817	histone cluster 1, H2ao (Hist1h2ao), mRNA.
5730410E15Rik	NM_178765.3	-0.423093	RIKEN cDNA 5730410E15 gene (5730410E15Rik), transcript variant c, mRNA.
LOC100045697	XR_031796.1	-0.423649	s musculus similar to ornithine decarboxylase antizyme (LOC100045697), misc RNA.
Aldh16a1	NM_145954.1	-0.423728	aldehyde dehydrogenase 16 family, member A1 (Aldh16a1), mRNA.
Zfp27	NM_001037707.1	-0.42415	zinc finger protein 27 (Zfp27), transcript variant 1, mRNA.
Mrps35	NM_145573.2	-0.424454	mitochondrial ribosomal protein S35 (Mrps35), nuclear gene encoding mitochondrial protein, mRNA.
Rad54l	NM_009015.2	-0.42458	RAD54 like (S. cerevisiae) (Rad54l), mRNA.
Coq4	NM_178693.2	-0.425742	coenzyme Q4 homolog (yeast) (Coq4), mRNA.
Cyb5r1	NM_028057.2	-0.426043	cytochrome b5 reductase 1 (Cyb5r1), mRNA.
1810014F10Rik	NM_026928.2	-0.426497	RIKEN cDNA 1810014F10 gene (1810014F10Rik), mRNA.
Ndufa1	NM_019443.2	-0.427253	NADH dehydrogenase (ubiquinone) 1 alpha subcomplex, 1 (Ndufa1), nuclear gene encoding mitochondrial protein, mRNA.
Crip2	NM_024223.1	-0.427556	cysteine rich protein 2 (Crip2), mRNA.
Trip10	NM_134125.3	-0.427876	thyroid hormone receptor interactor 10 (Trip10), mRNA.
Smtnl2	NM_177776.3	-0.427991	smoothelin-like 2 (Smtnl2), mRNA.
Ttc35	NM_025736.1	-0.428638	tetratricopeptide repeat domain 35 (Ttc35), mRNA.
Prkra	NM_011871.2	-0.428752	protein kinase, interferon inducible double stranded RNA dependent activator (Prkra), mRNA.
Tomm6	NM_025365.2	-0.429052	translocase of outer mitochondrial membrane 6 homolog (yeast) (Tomm6), nuclear gene encoding mitochondrial protein, mRNA.
Tspan12	NM_173007.3	-0.429744	tetraspanin 12 (Tspan12), mRNA.
Spag7	NM_172561.1	-0.429956	sperm associated antigen 7 (Spag7), mRNA.
N6amt2	NM_026526.2	-0.430606	N-6 adenine-specific DNA methyltransferase 2 (putative) (N6amt2), mRNA.
Ggta1	NM_010283.1	-0.430613	glycoprotein galactosyltransferase alpha 1, 3 (Ggta1), mRNA.
Ccdc90b	NM_025515.2	-0.4309	coiled-coil domain containing 90B (Ccdc90b), mRNA.
Dip2b	NM_172819.2	-0.431051	DIP2 disco-interacting protein 2 homolog B (Drosophila) (Dip2b), mRNA.
BC020535	NM_145536.1	-0.43138	cDNA sequence BC020535 (BC020535), mRNA.
Dtnbp1	NM_025772.3	-0.431485
Mcl1	NM_008562.3	-0.431801	myeloid cell leukemia sequence 1 (Mcl1), mRNA.
Krba1	NM_133922.2	-0.431942	KRAB-A domain containing 1 (Krba1), mRNA.
Glt25d2	NM_177756.3	-0.431989	glycosyltransferase 25 domain containing 2 (Glt25d2), mRNA.
Sh3tc1	NM_194344.1	-0.433431	SH3 domain and tetratricopeptide repeats 1 (Sh3tc1), mRNA.
Cox6b1	NM_025628.2	-0.4341	cytochrome c oxidase, subunit VIb polypeptide 1 (Cox6b1), mRNA.
1500019G21Rik	NM_024172.2	-0.434519	RIKEN cDNA 1500019G21 gene (1500019G21Rik), mRNA.
Cstf2	NM_133196.5	-0.434797	cleavage stimulation factor, 3' pre-RNA subunit 2 (Cstf2), mRNA.
Lum	NM_008524.1	-0.43485	lumican (Lum), mRNA.
Tubb4	NM_009451.3	-0.435596	tubulin, beta 4 (Tubb4), mRNA.
Aoc3	NM_009675.1	-0.435664	amine oxidase, copper containing 3 (Aoc3), mRNA.
Mrpl24	NM_026591.1	-0.436201	mitochondrial ribosomal protein L24 (Mrpl24), mRNA.
Kif11	NM_010615.1	-0.436237	kinesin family member 11 (Kif11), mRNA.
Prkaa2	NM_178143.1	-0.437347	protein kinase, AMP-activated, alpha 2 catalytic subunit (Prkaa2), mRNA.
Rnf123	NM_032543.1	-0.437409	ring finger protein 123 (Rnf123), mRNA.
Rufy1	NM_172557.2	-0.437482	RUN and FYVE domain containing 1 (Rufy1), mRNA.
Hist2h2ac	NM_175662.1	-0.437556	histone cluster 2, H2ac (Hist2h2ac), mRNA.
Mmd	NM_026178.2	-0.438018	monocyte to macrophage differentiation-associated (Mmd), mRNA.
Usp21	NM_013919.3	-0.438091	ubiquitin specific peptidase 21 (Usp21), mRNA.
Smpd1	NM_011421.1	-0.438237	sphingomyelin phosphodiesterase 1, acid lysosomal (Smpd1), mRNA.
Tpi1	NM_009415.1	-0.438302	triosephosphate isomerase 1 (Tpi1), mRNA.
Tmem86a	NM_026436.3	-0.43918	transmembrane protein 86A (Tmem86a), mRNA.
Uros	NM_009479.2	-0.43934	uroporphyrinogen III synthase (Uros), mRNA.
Chkb	NM_007692.5	-0.439881	choline kinase beta (Chkb), mRNA.
Pop5	NM_026398.2	-0.4399	processing of precursor 5, ribonuclease P/MRP family (S. cerevisiae) (Pop5), mRNA.
Tmem47	NM_138751.1	-0.441058	transmembrane protein 47 (Tmem47), mRNA.
Sox18	NM_009236.2	-0.441128	SRY-box containing gene 18 (Sox18), mRNA.
Parp8	NM_001081009.1	-0.441451	poly (ADP-ribose) polymerase family, member 8 (Parp8), mRNA.
Pet112l	NM_144896.4	-0.441758	PET112-like (yeast) (Pet112l), mRNA.
Tbc1d7	NM_025935.2	-0.441882	TBC1 domain family, member 7 (Tbc1d7), mRNA.
Hs6st1	NM_015818.1	-0.442147	heparan sulfate 6-O-sulfotransferase 1 (Hs6st1), mRNA.
Zadh2	NM_146090.4	-0.442154	zinc binding alcohol dehydrogenase, domain containing 2 (Zadh2), mRNA.
[truncated: 912 more rows]

## Sheet: Lung
Supplemental Table S1C. Differential gene expression in the lung between SRY-ON vs SRY-OFF mice
SYMBOL	ACCESSION	Log2(ON/OFF)	DEFINITION
Gpnmb	NM_053110.3	3.67299	glycoprotein (transmembrane) nmb (Gpnmb), mRNA.
Chi3l3	NM_009892.1	3.65159	chitinase 3-like 3 (Chi3l3), mRNA.
Guca2a	NM_008190.1	3.47204	guanylate cyclase activator 2a (guanylin) (Guca2a), mRNA.
Dpep1	NM_007876.1	2.86807	dipeptidase 1 (renal) (Dpep1), mRNA.
Cyp2b10	NM_009999.3	2.74017	cytochrome P450, family 2, subfamily b, polypeptide 10 (Cyp2b10), transcript variant 2, mRNA.
Acaa1b	NM_146230.3	2.63634	acetyl-Coenzyme A acyltransferase 1B (Acaa1b), mRNA.
Saa3	NM_011315.3	2.6278	serum amyloid A 3 (Saa3), mRNA.
Pdk4	NM_013743.2	2.56616	pyruvate dehydrogenase kinase, isoenzyme 4 (Pdk4), mRNA.
Scgb3a1	NM_170727.1	2.53137	secretoglobin, family 3A, member 1 (Scgb3a1), transcript variant B, mRNA.
Aldh3a1	NM_007436.1	2.52652	aldehyde dehydrogenase family 3, subfamily A1 (Aldh3a1), mRNA.
Gpx3	NM_008161.2	2.4919	glutathione peroxidase 3 (Gpx3), transcript variant 2, mRNA.
Adamtsl2	NM_029981.1	2.454	ADAMTS-like 2 (Adamtsl2), mRNA.
Igfbp3	NM_008343.2	2.45292	insulin-like growth factor binding protein 3 (Igfbp3), mRNA.
Hmgcs2	NM_008256.3	2.42552	3-hydroxy-3-methylglutaryl-Coenzyme A synthase 2 (Hmgcs2), nuclear gene encoding mitochondrial protein, mRNA.
Fcgr4	NM_144559.1	2.4014	Fc receptor, IgG, low affinity IV (Fcgr4), mRNA.
Stfa2	NM_001082545.1	2.38574	stefin A2 (Stfa2), mRNA. XM_148531 XM_915403
Inmt	NM_009349.1	2.37868	indolethylamine N-methyltransferase (Inmt), mRNA.
Aox3	NM_023617.2	2.33168	aldehyde oxidase 3 (Aox3), mRNA.
BC024561	NM_153576.1	2.33097	cDNA sequence BC024561 (BC024561), mRNA.
Scnn1a	NM_011324.1	2.31883	sodium channel, nonvoltage-gated 1 alpha (Scnn1a), mRNA.
Cxcl17	NM_153576.2	2.31734	chemokine (C-X-C motif) ligand 17 (Cxcl17), mRNA.
Fkbp5	NM_010220.2	2.30073	FK506 binding protein 5 (Fkbp5), mRNA.
Ltf	NM_008522.2	2.23425	lactotransferrin (Ltf), mRNA.
Gpx2	NM_030677.2	2.21457	glutathione peroxidase 2 (Gpx2), mRNA.
EG433016	NM_001082547.1	2.16243	predicted gene, EG433016 (EG433016), mRNA.
Hmox1	NM_010442.1	2.1429	heme oxygenase (decycling) 1 (Hmox1), mRNA.
Selenbp2	NM_019414.2	2.14014	selenium binding protein 2 (Selenbp2), mRNA.
Slc10a6	NM_029415.1	2.13721	solute carrier family 10 (sodium/bile acid cotransporter family), member 6 (Slc10a6), mRNA.
Ccl9	NM_011338.2	2.13433	chemokine (C-C motif) ligand 9 (Ccl9), mRNA.
Igfbp6	NM_008344.2	2.12137	insulin-like growth factor binding protein 6 (Igfbp6), mRNA.
Serpina3n	NM_009252.2	2.08533	serine (or cysteine) peptidase inhibitor, clade A, member 3N (Serpina3n), mRNA.
Retnlg	NM_181596.3	2.01341	resistin like gamma (Retnlg), mRNA.
Xdh	NM_011723.2	1.99165	xanthine dehydrogenase (Xdh), mRNA.
Ifit3	NM_010501.2	1.9779	interferon-induced protein with tetratricopeptide repeats 3 (Ifit3), mRNA.
8430408G22Rik	NM_145980.1	1.96735	RIKEN cDNA 8430408G22 gene (8430408G22Rik), mRNA.
Gsta3	NM_010356.3	1.9592	glutathione S-transferase, alpha 3 (Gsta3), transcript variant 2, mRNA.
Pon1	NM_011134.2	1.95306	paraoxonase 1 (Pon1), mRNA.
Sphk1	NM_011451.2	1.94936	sphingosine kinase 1 (Sphk1), transcript variant 1, mRNA.
Map3k6	NM_016693.3	1.93247	mitogen-activated protein kinase kinase kinase 6 (Map3k6), mRNA.
Cldn10	NM_023878.2	1.9165	claudin 10 (Cldn10), transcript variant 1, mRNA.
S100a9	NM_009114.1	1.90799	S100 calcium binding protein A9 (calgranulin B) (S100a9), mRNA.
Scara5	NM_028903.1	1.90655	scavenger receptor class A, member 5 (putative) (Scara5), mRNA.
Lrrc26	NM_146117.1	1.83189	leucine rich repeat containing 26 (Lrrc26), mRNA.
Apoe	NM_009696.2	1.82408	apolipoprotein E (Apoe), mRNA.
Sult1a1	NM_133670.1	1.81518	sulfotransferase family 1A, phenol-preferring, member 1 (Sult1a1), mRNA.
Cldn4	NM_009903.1	1.80961	claudin 4 (Cldn4), mRNA.
Acox2	NM_053115.1	1.79809	acyl-Coenzyme A oxidase 2, branched chain (Acox2), mRNA.
Hp	NM_017370.1	1.78448	haptoglobin (Hp), mRNA.
Edn1	NM_010104.2	1.78378	endothelin 1 (Edn1), mRNA.
Ptgis	NM_008968.3	1.7667	prostaglandin I2 (prostacyclin) synthase (Ptgis), mRNA.
Tnnt1	NM_011618.1	1.76558	troponin T1, skeletal, slow (Tnnt1), mRNA.
Actb	NM_007393.1	1.76282	actin, beta, cytoplasmic (Actb), mRNA.
BC065085	NM_177628.3	1.75109	cDNA sequence BC065085 (BC065085), mRNA.
Alox5ap	NM_009663.1	1.7484	arachidonate 5-lipoxygenase activating protein (Alox5ap), mRNA.
S100a8	NM_013650.2	1.74389	S100 calcium binding protein A8 (calgranulin A) (S100a8), mRNA.
Sla	NM_009192.2	1.73996	src-like adaptor (Sla), transcript variant 2, mRNA.
Ccl6	NM_009139.1	1.73523
Fpr2	NM_008039.2	1.72564	formyl peptide receptor 2 (Fpr2), mRNA.
Abcg1	NM_009593	1.72562
Igf2bp2	NM_183029.1	1.71921	insulin-like growth factor 2 mRNA binding protein 2 (Igf2bp2), mRNA.
Tspan11	NM_026743.3	1.71592	tetraspanin 11 (Tspan11), mRNA.
Nupr1	NM_019738.1	1.70351	nuclear protein 1 (Nupr1), mRNA.
Cyp2s1	NM_028775.3	1.6962	cytochrome P450, family 2, subfamily s, polypeptide 1 (Cyp2s1), mRNA.
Hist1h1c	NM_015786.1	1.67522	histone cluster 1, H1c (Hist1h1c), mRNA.
Lcn2	NM_008491.1	1.66509	lipocalin 2 (Lcn2), mRNA.
Atp1b1	NM_009721.4	1.65212	ATPase, Na+/K+ transporting, beta 1 polypeptide (Atp1b1), mRNA.
Stfa1	NM_001082543.1	1.65104	stefin A1 (Stfa1), mRNA.
Arl11	NM_177337.3	1.65019	ADP-ribosylation factor-like 11 (Arl11), mRNA.
Aadacl1	NM_178772.2	1.63147	arylacetamide deacetylase-like 1 (Aadacl1), mRNA.
Cyp4b1	NM_007823.2	1.63068	cytochrome P450, family 4, subfamily b, polypeptide 1 (Cyp4b1), mRNA.
Kcnk1	NM_008430.1	1.62873	potassium channel, subfamily K, member 1 (Kcnk1), mRNA.
Hsd11b1	NM_008288.1	1.62525
Clec4n	NM_020001.1	1.62194	C-type lectin domain family 4, member n (Clec4n), mRNA.
OTTMUSG00000000971	NM_001081957.1	1.61255	predicted gene, OTTMUSG00000000971 (OTTMUSG00000000971), mRNA.
Scnn1b	NM_011325.1	1.59912	sodium channel, nonvoltage-gated 1 beta (Scnn1b), mRNA.
Npr3	NM_008728.2	1.5907	natriuretic peptide receptor 3 (Npr3), transcript variant 1, mRNA.
Dmkn	NM_172899.3	1.58821	dermokine (Dmkn), transcript variant 2, mRNA.
U46068	NM_001012392.1	1.58232	cDNA sequence U46068 (U46068), transcript variant 1, mRNA.
LOC100046120	XM_001475611.1	1.57966	s musculus similar to clusterin (LOC100046120), mRNA.
Tinagl	NM_023476.1	1.57037	tubulointerstitial nephritis antigen-like (Tinagl), mRNA.
Klf9	NM_010638.4	1.56863	Kruppel-like factor 9 (Klf9), mRNA.
Cd14	NM_009841.3	1.565	CD14 antigen (Cd14), mRNA.
Liph	NM_153404.2	1.5625	lipase, member H (Liph), transcript variant 2, mRNA.
LOC100044204	XM_001471696.1	1.55872	s musculus hypothetical protein LOC100044204 (LOC100044204), mRNA.
Mertk	NM_008587.1	1.53643	c-mer proto-oncogene tyrosine kinase (Mertk), mRNA.
Ckmt1	NM_009897.2	1.53483	creatine kinase, mitochondrial 1, ubiquitous (Ckmt1), nuclear gene encoding mitochondrial protein, mRNA.
Lox	NM_010728.1	1.53482	lysyl oxidase (Lox), mRNA.
Atad4	NM_146026.1	1.51999	ATPase family, AAA domain containing 4 (Atad4), mRNA.
Per1	NM_011065.2	1.51604	period homolog 1 (Drosophila) (Per1), mRNA.
Itih4	NM_018746.2	1.51039	inter alpha-trypsin inhibitor, heavy chain 4 (Itih4), mRNA.
Cdo1	NM_033037.3	1.50376	cysteine dioxygenase 1, cytosolic (Cdo1), mRNA.
Reln	NM_011261.2	1.4933	reelin (Reln), mRNA.
Tsc22d3	NM_010286.3	1.48708	TSC22 domain family, member 3 (Tsc22d3), transcript variant 2, mRNA.
Ltc4s	NM_008521.1	1.48415	leukotriene C4 synthase (Ltc4s), mRNA.
Khk	NM_008439.3	1.4835	ketohexokinase (Khk), mRNA.
1190002H23Rik	NM_025427.2	1.48276	RIKEN cDNA 1190002H23 gene (1190002H23Rik), mRNA.
Adssl1	NM_007421.1	1.47934	adenylosuccinate synthetase like 1 (Adssl1), mRNA.
Abp1	NM_029638.1	1.4764	amiloride binding protein 1 (amine oxidase, copper-containing) (Abp1), mRNA.
Mt1	NM_013602.2	1.47448	metallothionein 1 (Mt1), mRNA.
Dcxr	NM_026428.1	1.46949	dicarbonyl L-xylulose reductase (Dcxr), mRNA.
1700088E04Rik	NM_138581.2	1.46647	RIKEN cDNA 1700088E04 gene (1700088E04Rik), mRNA.
Fgfbp1	NM_008009.2	1.45906
Fcna	NM_007995.3	1.45552	ficolin A (Fcna), mRNA.
Apoc1	NM_007469.3	1.45477	apolipoprotein C-I (Apoc1), mRNA.
Ramp3	NM_019511.1	1.45416	receptor (calcitonin) activity modifying protein 3 (Ramp3), mRNA.
Slc15a3	NM_023044.1	1.45241	solute carrier family 15, member 3 (Slc15a3), mRNA.
B230342M21Rik	NM_133898.3	1.4517	RIKEN cDNA B230342M21 gene (B230342M21Rik), mRNA.
1700016K19Rik	NM_198637.1	1.44024	RIKEN cDNA 1700016K19 gene (1700016K19Rik), mRNA.
Cdkn1a	NM_007669.2	1.43684	cyclin-dependent kinase inhibitor 1A (P21) (Cdkn1a), mRNA.
Serpina3h	NM_001034870.2	1.43652	serine (or cysteine) peptidase inhibitor, clade A, member 3H (Serpina3h), mRNA.
Lpl	NM_008509.2	1.4239	lipoprotein lipase (Lpl), mRNA.
Rab3d	NM_031874.4	1.42158	RAB3D, member RAS oncogene family (Rab3d), mRNA.
LOC100047934	XM_001478074.1	1.41942	s musculus hypothetical protein LOC100047934 (LOC100047934), mRNA.
Gdpd1	NM_025638.1	1.41314	glycerophosphodiester phosphodiesterase domain containing 1 (Gdpd1), mRNA.
6330505N24Rik	NM_001033301.2	1.40941	RIKEN cDNA 6330505N24 gene (6330505N24Rik), mRNA.
Ngp	NM_008694.1	1.40013	neutrophilic granule protein (Ngp), mRNA.
Mgst1	NM_019946.4	1.39664	microsomal glutathione S-transferase 1 (Mgst1), mRNA.
Cyp2f2	NM_007817.2	1.38919	cytochrome P450, family 2, subfamily f, polypeptide 2 (Cyp2f2), mRNA.
Snhg11	NM_175692.3	1.37655	small nucleolar RNA host gene 11 (non-protein coding) (Snhg11), mRNA.
Tekt1	NM_011569.2	1.37569	tektin 1 (Tekt1), mRNA.
Aldh1a1	NM_013467.3	1.37171	aldehyde dehydrogenase family 1, subfamily A1 (Aldh1a1), mRNA.
Serinc3	NM_012032.2	1.37072	serine incorporator 3 (Serinc3), mRNA.
C2	NM_013484.1	1.3695	complement component 2 (within H-2S) (C2), mRNA.
Gcnt2	NM_023887.3	1.36784	glucosaminyl (N-acetyl) transferase 2, I-branching enzyme (Gcnt2), transcript variant 2, mRNA.
Rsph1	NM_025290.3	1.36449	radial spoke head 1 homolog (Chlamydomonas) (Rsph1), mRNA.
Inpp5k	NM_008916.2	1.36062	inositol polyphosphate 5-phosphatase K (Inpp5k), mRNA.
Mycl1	NM_008506.2	1.35833	v-myc myelocytomatosis viral oncogene homolog 1, lung carcinoma derived (avian) (Mycl1), mRNA.
1110017D15Rik	NM_028624.1	1.35284	RIKEN cDNA 1110017D15 gene (1110017D15Rik), transcript variant 2, mRNA.
Acot1	NM_012006.2	1.35184	acyl-CoA thioesterase 1 (Acot1), mRNA.
Lrrc48	NM_029044.2	1.34872	leucine rich repeat containing 48 (Lrrc48), mRNA.
Lamp2	NM_010685.2	1.34632
F13a1	NM_028784.2	1.33989	coagulation factor XIII, A1 subunit (F13a1), mRNA.
Errfi1	NM_133753.1	1.33935	ERBB receptor feedback inhibitor 1 (Errfi1), mRNA.
1700029G01Rik	NM_025856.2	1.33917	RIKEN cDNA 1700029G01 gene (1700029G01Rik), mRNA.
Pglyrp1	NM_009402.1	1.33824
Dynlrb2	NM_029297.1	1.33649	dynein light chain roadblock-type 2 (Dynlrb2), mRNA.
Ccbl1	NM_172404.2	1.3301	cysteine conjugate-beta lyase 1 (Ccbl1), mRNA.
Cd68	NM_009853.1	1.32943	CD68 antigen (Cd68), mRNA.
Pip5k1b	NM_008846.2	1.32899	phosphatidylinositol-4-phosphate 5-kinase, type 1 beta (Pip5k1b), mRNA.
Appl2	NM_145220.2	1.32522	adaptor protein, phosphotyrosine interaction, PH domain and leucine zipper containing 2 (Appl2), mRNA.
Aldh3b1	NM_026316.2	1.32467	aldehyde dehydrogenase 3 family, member B1 (Aldh3b1), mRNA.
1110049B09Rik	NM_001024478.1	1.31891	RIKEN cDNA 1110049B09 gene (1110049B09Rik), mRNA.
5330417C22Rik	NM_001033304.1	1.31761	RIKEN cDNA 5330417C22 gene (5330417C22Rik), mRNA.
2610028H24Rik	NM_029816.1	1.30688	RIKEN cDNA 2610028H24 gene (2610028H24Rik), mRNA.
Krt14	NM_016958.1	1.3014	keratin 14 (Krt14), mRNA.
Msln	NM_018857.1	1.29234	mesothelin (Msln), mRNA.
Tlr7	NM_133211.3	1.28545	toll-like receptor 7 (Tlr7), mRNA.
1700009P17Rik	NM_001081275.1	1.28065	RIKEN cDNA 1700009P17 gene (1700009P17Rik), mRNA.
BC051019	NM_001040700.2	1.27659	cDNA sequence BC051019 (BC051019), mRNA.
Pex11a	NM_011068.1	1.27653	peroxisomal biogenesis factor 11a (Pex11a), mRNA.
Ang4	NM_177544.2	1.27019	angiogenin, ribonuclease A family, member 4 (Ang4), mRNA.
Eraf	NM_133245.1	1.26892	erythroid associated factor (Eraf), mRNA.
C3	NM_009778.1	1.26861
Vav1	NM_011691.3	1.26793	vav 1 oncogene (Vav1), mRNA.
Tmem38b	NM_028053.1	1.26155	transmembrane protein 38B (Tmem38b), mRNA.
Lgals3	NM_010705.2	1.25566	lectin, galactose binding, soluble 3 (Lgals3), mRNA.
Gm867	NM_001037714.1	1.25251	gene model 867, (NCBI) (Gm867), mRNA.
Upk3b	NM_175309.3	1.24471	uroplakin 3B (Upk3b), mRNA.
Rage	NM_011973.2	1.23924	renal tumor antigen (Rage), mRNA.
Cd33	NM_021293.1	1.23853	CD33 antigen (Cd33), mRNA.
D930001I22Rik	NM_173397.2	1.23548	RIKEN cDNA D930001I22 gene (D930001I22Rik), mRNA.
Cd274	NM_021893.2	1.23401	CD274 antigen (Cd274), mRNA.
Kndc1	NM_177261.4	1.23354	kinase non-catalytic C-lobe domain (KIND) containing 1 (Kndc1), mRNA.
Uchl1	NM_011670.1	1.23128	ubiquitin carboxy-terminal hydrolase L1 (Uchl1), mRNA.
Gnmt	NM_010321.1	1.23004	glycine N-methyltransferase (Gnmt), mRNA.
Hist2h2aa1	NM_013549	1.2232
6330416G13Rik	NM_144905.2	1.20707	RIKEN cDNA 6330416G13 gene (6330416G13Rik), mRNA.
Pnpla2	NM_025802.2	1.20497	patatin-like phospholipase domain containing 2 (Pnpla2), mRNA.
Trem2	NM_031254.2	1.20454	triggering receptor expressed on myeloid cells 2 (Trem2), mRNA.
Mrc1	NM_008625.1	1.20086	mannose receptor, C type 1 (Mrc1), mRNA.
Lrg1	NM_029796.2	1.20036	leucine-rich alpha-2-glycoprotein 1 (Lrg1), mRNA.
Txnip	NM_001009935.2	1.19593	thioredoxin interacting protein (Txnip), transcript variant 1, mRNA.
Psen2	NM_011183.1	1.19329	presenilin 2 (Psen2), mRNA.
Slc11a1	NM_013612.1	1.18972	solute carrier family 11 (proton-coupled divalent metal ion transporters), member 1 (Slc11a1), mRNA.
Ear12	NM_001012766.1	1.18601	eosinophil-associated, ribonuclease A family, member 12 (Ear12), mRNA.
Mbd1	NM_013594.1	1.17955	methyl-CpG binding domain protein 1 (Mbd1), mRNA.
Clic6	NM_172469.3	1.177	chloride intracellular channel 6 (Clic6), mRNA.
Ccdc108	NM_001039495.1	1.17653	coiled-coil domain containing 108 (Ccdc108), mRNA.
Pnpla7	NM_146251.3	1.17635	patatin-like phospholipase domain containing 7 (Pnpla7), mRNA.
Rasgrf1	NM_011245.2	1.17526	RAS protein-specific guanine nucleotide-releasing factor 1 (Rasgrf1), transcript variant 1, mRNA.
Apob48r	NM_138310.1	1.17394	apolipoprotein B48 receptor (Apob48r), mRNA.
Ly6g6c	NM_023463.3	1.17258	lymphocyte antigen 6 complex, locus G6C (Ly6g6c), mRNA.
Gsta4	NM_010357.1	1.17252	glutathione S-transferase, alpha 4 (Gsta4), mRNA.
Kcnrg	NM_001039105.2	1.17049	potassium channel regulator (Kcnrg), transcript variant 1, mRNA.
Lpin2	NM_022882	1.16751
Serping1	NM_009776.1	1.16624	serine (or cysteine) peptidase inhibitor, clade G, member 1 (Serping1), mRNA.
Fbxo32	NM_026346.1	1.16548	F-box protein 32 (Fbxo32), mRNA.
Camp	NM_009921.1	1.16451	cathelicidin antimicrobial peptide (Camp), mRNA.
Piwil4	NM_177905.3	1.16285	piwi-like homolog 4 (Drosophila) (Piwil4), mRNA.
Tlr2	NM_011905.2	1.16017	toll-like receptor 2 (Tlr2), mRNA.
Gsn	NM_146120.3	1.1592	gelsolin (Gsn), mRNA.
1700001C02Rik	NM_029285.1	1.15716	RIKEN cDNA 1700001C02 gene (1700001C02Rik), mRNA.
LOC100044439	XM_001472253.1	1.15385	s musculus similar to cytochrome P450 CYP4F18 (LOC100044439), mRNA.
2310007A19Rik	NM_025506.2	1.1532	RIKEN cDNA 2310007A19 gene (2310007A19Rik), mRNA.
LOC100047579	XM_001478437.1	1.15295	s musculus similar to transmembrane protein 20 (LOC100047579), mRNA.
Ugt1a10	NM_201641.1	1.14913	UDP glycosyltransferase 1 family, polypeptide A10 (Ugt1a10), mRNA.
Ddit4	NM_029083.1	1.14637	DNA-damage-inducible transcript 4 (Ddit4), mRNA.
Lrrc36	NM_001033371.2	1.14518	leucine rich repeat containing 36 (Lrrc36), mRNA.
Krt19	NM_008471.2	1.14249	keratin 19 (Krt19), mRNA.
Krt79	NM_146063.1	1.13824	keratin 79 (Krt79), mRNA.
AU021034	NM_177629.2	1.13608	expressed sequence AU021034 (AU021034), mRNA.
2010001J22Rik	NM_001013022.1	1.13371	RIKEN cDNA 2010001J22 gene (2010001J22Rik), mRNA.
Slamf9	NM_029612.3	1.12885	SLAM family member 9 (Slamf9), mRNA.
Calca	NM_007587	1.12756
Dedd2	NM_207677.3	1.12511	death effector domain-containing DNA binding protein 2 (Dedd2), mRNA.
Fst	NM_008046.2	1.12491	follistatin (Fst), mRNA.
Sord	NM_146126.1	1.1233	sorbitol dehydrogenase (Sord), mRNA.
Ankrd1	NM_013468.2	1.12218	ankyrin repeat domain 1 (cardiac muscle) (Ankrd1), mRNA.
Gpr120	NM_181748.2	1.12158	G protein-coupled receptor 120 (Gpr120), mRNA.
Cbr2	NM_007621.1	1.12044	carbonyl reductase 2 (Cbr2), mRNA.
Unc93b1	NM_019449.1	1.11798	unc-93 homolog B1 (C. elegans) (Unc93b1), mRNA.
Spsb1	NM_029035.2	1.11728	splA/ryanodine receptor domain and SOCS box containing 1 (Spsb1), mRNA.
Nme5	NM_080637.3	1.1171	non-metastatic cells 5, protein expressed in (nucleoside-diphosphate kinase) (Nme5), mRNA.
Ncf4	NM_008677.1	1.11595	neutrophil cytosolic factor 4 (Ncf4), mRNA.
Gal3st1	NM_016922.2	1.11403	galactose-3-O-sulfotransferase 1 (Gal3st1), mRNA.
Sesn1	NM_001013370.1	1.11291	sestrin 1 (Sesn1), mRNA.
Upk1b	NM_178924.3	1.11261	uroplakin 1B (Upk1b), mRNA.
4930570C03Rik	NM_026353.2	1.11061	RIKEN cDNA 4930570C03 gene (4930570C03Rik), mRNA.
Sgsm3	NM_134091.1	1.10973	small G protein signaling modulator 3 (Sgsm3), mRNA.
Lgals4	NM_010706.1	1.10957	lectin, galactose binding, soluble 4 (Lgals4), mRNA.
Ctgf	NM_010217.1	1.1078	connective tissue growth factor (Ctgf), mRNA.
5730410E15Rik	NM_178765.3	1.10616	RIKEN cDNA 5730410E15 gene (5730410E15Rik), transcript variant c, mRNA.
Actn2	NM_033268.3	1.10302	actinin alpha 2 (Actn2), mRNA.
Tcirg1	NM_016921.2	1.10102	T-cell, immune regulator 1, ATPase, H+ transporting, lysosomal V0 protein A3 (Tcirg1), mRNA.
Nuak2	NM_028778.3	1.09957	NUAK family, SNF1-like kinase, 2 (Nuak2), mRNA.
Osbpl3	NM_027881.1	1.09768	oxysterol binding protein-like 3 (Osbpl3), mRNA.
Myl3	NM_010859.1	1.09425	myosin, light polypeptide 3 (Myl3), mRNA.
Pla2g12a	NM_023196.2	1.09177	phospholipase A2, group XIIA (Pla2g12a), transcript variant 1, mRNA.
Cldn15	NM_021719.3	1.09092	claudin 15 (Cldn15), mRNA.
Oplah	NM_153122.2	1.0895	5-oxoprolinase (ATP-hydrolysing) (Oplah), mRNA.
LOC100047619	XR_033736.1	1.08852	s musculus similar to solute carrier family 7 (cationic amino acid transporter, y+ system), member 5 (LOC100047619), misc RNA.
Tmem62	NM_175285.3	1.08658	transmembrane protein 62 (Tmem62), mRNA.
EG408196	NM_001082542.1	1.08619	predicted gene, EG408196 (EG408196), mRNA.
D11Bwg0517e	NM_001039167.1	1.0861	DNA segment, Chr 11, Brigham & Women's Genetics 0517 expressed (D11Bwg0517e), transcript variant 1, mRNA.
Aebp1	NM_009636.1	1.08563	AE binding protein 1 (Aebp1), mRNA.
LOC100047261	XR_033381.1	1.08506	s musculus similar to spermidine/spermine N1-acetyltransferase (LOC100047261), misc RNA.
Naip5	NM_010870.2	1.08387	NLR family, apoptosis inhibitory protein 5 (Naip5), mRNA.
Dnali1	NM_175223.2	1.08292	dynein, axonemal, light intermediate polypeptide 1 (Dnali1), mRNA.
Capg	NM_007599.3	1.08244	capping protein (actin filament), gelsolin-like (Capg), transcript variant 1, mRNA.
Kcnj15	NM_001039056.1	1.08239	potassium inwardly-rectifying channel, subfamily J, member 15 (Kcnj15), transcript variant 3, mRNA.
Mocs1	NM_020042.1	1.08106	molybdenum cofactor synthesis 1 (Mocs1), transcript variant 1, mRNA.
Cdkn1c	NM_009876.3	1.07821	cyclin-dependent kinase inhibitor 1C (P57) (Cdkn1c), mRNA.
Adrb2	NM_007420.2	1.0746	adrenergic receptor, beta 2 (Adrb2), mRNA.
Tmem116	NM_029912.1	1.07457	transmembrane protein 116 (Tmem116), mRNA.
Vamp8	NM_016794.2	1.07112	vesicle-associated membrane protein 8 (Vamp8), mRNA.
Tgm1	NM_019984.2	1.07005	transglutaminase 1, K polypeptide (Tgm1), mRNA.
4930455F23Rik	NM_029115.1	1.06809	RIKEN cDNA 4930455F23 gene (4930455F23Rik), mRNA.
Fut4	NM_010242.2	1.06808	fucosyltransferase 4 (Fut4), mRNA.
Tgfbr3	NM_011578.2	1.06694	transforming growth factor, beta receptor III (Tgfbr3), mRNA.
Plekhb1	NM_013746.1	1.06481	pleckstrin homology domain containing, family B (evectins) member 1 (Plekhb1), mRNA.
Rab27a	NM_023635.4	1.06255	RAB27A, member RAS oncogene family (Rab27a), mRNA.
Nrbp2	NM_144847.1	1.062	nuclear receptor binding protein 2 (Nrbp2), mRNA.
Bex4	NM_212457.1	1.05911	brain expressed gene 4 (Bex4), mRNA.
Spag6	NM_015773.1	1.05551	sperm associated antigen 6 (Spag6), mRNA.
Ctsh	NM_007801.1	1.05477	cathepsin H (Ctsh), mRNA.
Dcn	NM_007833.4	1.04876	decorin (Dcn), mRNA.
Ffar2	NM_146187.3	1.04777	free fatty acid receptor 2 (Ffar2), mRNA.
Fcgr3	NM_010188.4	1.04532	Fc receptor, IgG, low affinity III (Fcgr3), mRNA.
Wfdc1	NM_023395.1	1.03879
Osmr	NM_011019.1	1.03714	oncostatin M receptor (Osmr), mRNA.
Hey1	NM_010423.2	1.03522	hairy/enhancer-of-split related with YRPW motif 1 (Hey1), mRNA.
Itpka	NM_146125.1	1.03401
Myo7a	NM_008663.2	1.03341	myosin VIIa (Myo7a), mRNA.
Dok3	NM_013739.2	1.03337	docking protein 3 (Dok3), mRNA.
Tbc1d2	NM_198664.3	1.02896	TBC1 domain family, member 2 (Tbc1d2), mRNA.
1700027N10Rik	NM_029338.1	1.02453	RIKEN cDNA 1700027N10 gene (1700027N10Rik), mRNA.
Gprc5a	NM_181444.3	1.02057	G protein-coupled receptor, family C, group 5, member A (Gprc5a), mRNA.
Emilin2	NM_145158.2	1.02043	elastin microfibril interfacer 2 (Emilin2), mRNA.
Tef	NM_153484.2	1.01416	thyrotroph embryonic factor (Tef), transcript variant 2, mRNA.
Per2	NM_011066.1	1.014	period homolog 2 (Drosophila) (Per2), mRNA.
D330014H01Rik	NM_177617.2	1.01316
Gabrp	NM_146017.3	1.01023	gamma-aminobutyric acid (GABA-A) receptor, pi (Gabrp), mRNA.
Pkig	NM_001039391.1	1.01007	protein kinase inhibitor, gamma (Pkig), transcript variant 3, mRNA.
Chad	NM_007689.4	1.00746	chondroadherin (Chad), mRNA.
Gdpd3	NM_024228.2	1.00689	glycerophosphodiester phosphodiesterase domain containing 3 (Gdpd3), mRNA.
Ly6c1	NM_010741.2	1.00657	lymphocyte antigen 6 complex, locus C1 (Ly6c1), mRNA.
Ogfrl1	NM_001081079.1	1.0043	opioid growth factor receptor-like 1 (Ogfrl1), mRNA.
F7	NM_010172.2	1.00347	coagulation factor VII (F7), mRNA.
Tpsab1	NM_031187.2	1.00267	tryptase alpha/beta 1 (Tpsab1), mRNA.
1190002A17Rik	NM_001033874.2	1.00218	RIKEN cDNA 1190002A17 gene (1190002A17Rik), mRNA.
Tmem8	NM_021793.1	1.00133	transmembrane protein 8 (five membrane-spanning domains) (Tmem8), mRNA.
Dpep2	NM_176913	0.999415
Acss1	NM_080575.1	0.997729	acyl-CoA synthetase short-chain family member 1 (Acss1), nuclear gene encoding mitochondrial protein, mRNA.
Tmem119	NM_146162.1	0.997214	transmembrane protein 119 (Tmem119), mRNA.
Herpud1	NM_022331.1	0.994052	homocysteine-inducible, endoplasmic reticulum stress-inducible, ubiquitin-like domain member 1 (Herpud1), mRNA.
Osgin1	NM_027950.1	0.993798	oxidative stress induced growth inhibitor 1 (Osgin1), mRNA.
Smpdl3b	NM_133888.2	0.993738	sphingomyelin phosphodiesterase, acid-like 3B (Smpdl3b), mRNA.
Adora1	NM_001008533.2	0.993444	adenosine A1 receptor (Adora1), transcript variant 1, mRNA.
Cyp4v3	NM_133969.2	0.991529	cytochrome P450, family 4, subfamily v, polypeptide 3 (Cyp4v3), mRNA.
Slc23a3	NM_194333.3	0.991023	solute carrier family 23 (nucleobase transporters), member 3 (Slc23a3), mRNA.
Pacrg	NM_027032.2	0.99002	Park2 co-regulated (Pacrg), mRNA.
Gjb6	NM_001010937.1	0.989404	gap junction protein, beta 6 (Gjb6), transcript variant 2, mRNA.
Map3k8	NM_007746.2	0.986908	mitogen-activated protein kinase kinase kinase 8 (Map3k8), mRNA.
Il1rn	NM_031167.3	0.982895	interleukin 1 receptor antagonist (Il1rn), transcript variant 1, mRNA.
Ttc29	NM_183096.2	0.982023	tetratricopeptide repeat domain 29 (Ttc29), mRNA.
Chst8	NM_175140.3	0.981491	carbohydrate (N-acetylgalactosamine 4-0) sulfotransferase 8 (Chst8), mRNA.
Nfkbia	NM_010907.1	0.978691	nuclear factor of kappa light polypeptide gene enhancer in B-cells inhibitor, alpha (Nfkbia), mRNA.
Fas	NM_007987.1	0.977613	Fas (TNF receptor superfamily member 6) (Fas), mRNA.
Slc22a18	NM_008767.2	0.977511	solute carrier family 22 (organic cation transporter), member 18 (Slc22a18), transcript variant 1, mRNA.
Csrp2	NM_007792.3	0.975696	cysteine and glycine-rich protein 2 (Csrp2), mRNA.
Lrrc34	NM_027941.1	0.974372	leucine rich repeat containing 34 (Lrrc34), mRNA.
Lims2	NM_144862.1	0.974324	LIM and senescent cell antigen like domains 2 (Lims2), mRNA.
Rassf4	NM_178045.3	0.974218	Ras association (RalGDS/AF-6) domain family member 4 (Rassf4), mRNA.
Slc9a3r1	NM_012030.2	0.973282	solute carrier family 9 (sodium/hydrogen exchanger), member 3 regulator 1 (Slc9a3r1), mRNA.
Ear4	NM_001017422.1	0.972639	eosinophil-associated, ribonuclease A family, member 4 (Ear4), mRNA.
Itgb4	NM_001005608.2	0.971653	integrin beta 4 (Itgb4), transcript variant 1, mRNA.
Pld4	NM_178911.4	0.968412	phospholipase D family, member 4 (Pld4), mRNA.
Gstk1	NM_029555.2	0.967633	glutathione S-transferase kappa 1 (Gstk1), mRNA.
1700003M02Rik	NM_027041.2	0.967368	RIKEN cDNA 1700003M02 gene (1700003M02Rik), mRNA.
9630058J23Rik	NM_146105.3	0.967258	RIKEN cDNA 9630058J23 gene (9630058J23Rik), mRNA.
Cxadr	NM_001025192.2	0.966487	coxsackie virus and adenovirus receptor (Cxadr), transcript variant 1, mRNA.
Traf1	NM_009421.3	0.964465	Tnf receptor-associated factor 1 (Traf1), mRNA.
Serinc2	NM_172702.1	0.963817	serine incorporator 2 (Serinc2), mRNA.
Jam4	NM_028078.1	0.962769	junction adhesion molecule 4 (Jam4), mRNA.
Vdr	NM_009504.2	0.962762	vitamin D receptor (Vdr), mRNA.
Abcc3	NM_029600.3	0.962115	ATP-binding cassette, sub-family C (CFTR/MRP), member 3 (Abcc3), mRNA.
Mns1	NM_008613.2	0.960805	meiosis-specific nuclear structural protein 1 (Mns1), mRNA.
Por	NM_008898.1	0.960218	P450 (cytochrome) oxidoreductase (Por), mRNA.
C1qc	NM_007574.2	0.959152	complement component 1, q subcomponent, C chain (C1qc), mRNA.
Myom1	NM_010867.2	0.958757	myomesin 1 (Myom1), transcript variant 1, mRNA.
Ripk4	NM_023663.3	0.957328	receptor-interacting serine-threonine kinase 4 (Ripk4), mRNA.
Ctsk	NM_007802.3	0.957002	cathepsin K (Ctsk), mRNA.
Tmem82	NM_145987.2	0.955622	transmembrane protein 82 (Tmem82), mRNA.
Lrrc50	NM_026648.3	0.954857	leucine rich repeat containing 50 (Lrrc50), mRNA.
Aifm2	NM_001039194.2	0.952181	apoptosis-inducing factor, mitochondrion-associated 2 (Aifm2), nuclear gene encoding mitochondrial protein, transcript variant 3, mRNA.
Laptm5	NM_010686.3	0.951893	lysosomal-associated protein transmembrane 5 (Laptm5), mRNA.
Myo1f	NM_053214.1	0.95175	myosin IF (Myo1f), mRNA.
Slc2a1	NM_011400.2	0.95173	solute carrier family 2 (facilitated glucose transporter), member 1 (Slc2a1), mRNA.
Lypd2	NM_026671.1	0.946459	Ly6/Plaur domain containing 2 (Lypd2), mRNA.
Tmem56	NM_178936.3	0.946289	transmembrane protein 56 (Tmem56), mRNA.
Tnfaip2	NM_009396.1	0.945572	tumor necrosis factor, alpha-induced protein 2 (Tnfaip2), mRNA.
Ecm1	NM_007899.1	0.94353	extracellular matrix protein 1 (Ecm1), mRNA.
Mapk13	NM_011950.1	0.942415	mitogen-activated protein kinase 13 (Mapk13), mRNA.
Rassf7	NM_025886.3	0.941305	Ras association (RalGDS/AF-6) domain family (N-terminal) member 7 (Rassf7), mRNA.
Tuft1	NM_011656.2	0.939642	tuftelin 1 (Tuft1), mRNA.
Fos	NM_010234.2	0.939474	FBJ osteosarcoma oncogene (Fos), mRNA.
Osbpl6	NM_145525.2	0.939123	oxysterol binding protein-like 6 (Osbpl6), mRNA.
Ros1	NM_011282.2	0.938938	Ros1 proto-oncogene (Ros1), mRNA.
Acss2	NM_019811.3	0.938205	acyl-CoA synthetase short-chain family member 2 (Acss2), mRNA.
Ttpal	NM_029512.2	0.937637	tocopherol (alpha) transfer protein-like (Ttpal), transcript variant 1, mRNA.
Hmha1	NM_027521.2	0.936998	histocompatibility (minor) HA-1 (Hmha1), mRNA.
Adipor2	NM_197985.2	0.93606
Klhl6	NM_183390.1	0.934995	kelch-like 6 (Drosophila) (Klhl6), mRNA.
Akr1c19	NM_001013785.2	0.934285	aldo-keto reductase family 1, member C19 (Akr1c19), mRNA.
Fbxo36	NM_025386.2	0.93403	F-box protein 36 (Fbxo36), mRNA.
Cd84	NM_013489.1	0.931818	CD84 antigen (Cd84), mRNA.
Cds1	NM_173370.3	0.931209	CDP-diacylglycerol synthase 1 (Cds1), mRNA.
Egfr	NM_007912.4	0.930392	epidermal growth factor receptor (Egfr), transcript variant 2, mRNA.
Bnc1	NM_007562.1	0.928562	basonuclin 1 (Bnc1), mRNA.
Ercc2	NM_007949.4	0.925223	excision repair cross-complementing rodent repair deficiency, complementation group 2 (Ercc2), mRNA.
Adfp	NM_007408.3	0.923742	adipose differentiation related protein (Adfp), mRNA.
Dnajb13	NM_153527.2	0.920902	DnaJ (Hsp40) related, subfamily B, member 13 (Dnajb13), mRNA.
Srxn1	NM_029688.2	0.919014	sulfiredoxin 1 homolog (S. cerevisiae) (Srxn1), mRNA.
BC024997	NM_146004.1	0.918514	cDNA sequence BC024997 (BC024997), mRNA.
Gm166	NM_001033040.1	0.918166	gene model 166, (NCBI) (Gm166), mRNA.
Usp54	NM_030180.2	0.91807	ubiquitin specific peptidase 54 (Usp54), mRNA.
Arhgef4	NM_183019.2	0.914584	Rho guanine nucleotide exchange factor (GEF) 4 (Arhgef4), mRNA.
Gypa	NM_010369.3	0.910966	glycophorin A (Gypa), mRNA.
Adora2b	NM_007413.4	0.909576	adenosine A2b receptor (Adora2b), mRNA.
Trpv2	NM_011706.1	0.90904	transient receptor potential cation channel, subfamily V, member 2 (Trpv2), mRNA.
Slc31a1	NM_175090.3	0.907801	solute carrier family 31, member 1 (Slc31a1), mRNA.
1700007G11Rik	NM_001024614.1	0.904777	RIKEN cDNA 1700007G11 gene (1700007G11Rik), mRNA.
Sec14l4	NM_146013.1	0.903855	SEC14-like 4 (S. cerevisiae) (Sec14l4), mRNA.
Irs2	NM_001081212.1	0.903804	insulin receptor substrate 2 (Irs2), mRNA.
Mapkapk3	NM_178907.1	0.903618	mitogen-activated protein kinase-activated protein kinase 3 (Mapkapk3), mRNA.
Krt18	NM_010664.1	0.902753	keratin 18 (Krt18), mRNA.
Ptpn6	NM_013545.2	0.901866	protein tyrosine phosphatase, non-receptor type 6 (Ptpn6), transcript variant 1, mRNA.
Inpp5d	NM_010566.1	0.901699	inositol polyphosphate-5-phosphatase D (Inpp5d), mRNA.
Sfrp1	NM_013834.1	0.900846
Ephx1	NM_010145.2	0.899748	epoxide hydrolase 1, microsomal (Ephx1), mRNA.
Tyrobp	NM_011662.2	0.899	TYRO protein tyrosine kinase binding protein (Tyrobp), mRNA.
Grina	NM_023168.3	0.897959	glutamate receptor, ionotropic, N-methyl D-aspartate-associated protein 1 (glutamate binding) (Grina), mRNA.
Timp3	NM_011595.2	0.89773	tissue inhibitor of metalloproteinase 3 (Timp3), mRNA.
Tbx1	NM_011532.1	0.897104	T-box 1 (Tbx1), mRNA.
Ang	NM_007447.2	0.895457	angiogenin, ribonuclease, RNase A family, 5 (Ang), mRNA.
Htatip2	NM_016865.2	0.894653	HIV-1 tat interactive protein 2, homolog (human) (Htatip2), mRNA.
Pim3	NM_145478.1	0.89433
Slc40a1	NM_016917.2	0.893602	solute carrier family 40 (iron-regulated transporter), member 1 (Slc40a1), mRNA.
Fxyd6	NM_022004.6	0.893487	FXYD domain-containing ion transport regulator 6 (Fxyd6), mRNA.
Stxbp2	NM_011503.2	0.89235
1300014I06Rik	NM_025831.3	0.891208	RIKEN cDNA 1300014I06 gene (1300014I06Rik), mRNA.
Casp1	NM_009807.2	0.891024	caspase 1 (Casp1), mRNA.
Arrdc4	NM_001042592.2	0.889492	arrestin domain containing 4 (Arrdc4), transcript variant 1, mRNA.
Eps8l2	NM_133191.2	0.887113	EPS8-like 2 (Eps8l2), mRNA.
Lpar3	NM_022983.3	0.88358	lysophosphatidic acid receptor 3 (Lpar3), mRNA.
Peg3	NM_008817.2	0.882557	paternally expressed 3 (Peg3), mRNA.
Efcab4a	NM_001025103.1	0.881109	EF-hand calcium binding domain 4A (Efcab4a), mRNA.
Adamtsl4	NM_144899.2	0.87946	ADAMTS-like 4 (Adamtsl4), mRNA.
Spnb3	NM_021287.1	0.878031	spectrin beta 3 (Spnb3), mRNA.
Cldn3	NM_009902.3	0.878023	claudin 3 (Cldn3), mRNA.
Mcf2l	NM_178076.2	0.877967	mcf.2 transforming sequence-like (Mcf2l), mRNA.
Mocos	NM_026779.1	0.877925	molybdenum cofactor sulfurase (Mocos), mRNA.
Rnf186	NM_025786.2	0.877802	ring finger protein 186 (Rnf186), mRNA.
Il11ra1	NM_010549.2	0.874822	interleukin 11 receptor, alpha chain 1 (Il11ra1), mRNA.
Clip4	NM_030179.2	0.873681	CAP-GLY domain containing linker protein family, member 4 (Clip4), mRNA.
Sgk1	NM_011361.1	0.872637	serum/glucocorticoid regulated kinase 1 (Sgk1), mRNA.
C330001K17Rik	NM_029939.1	0.872505	RIKEN cDNA C330001K17 gene (C330001K17Rik), mRNA.
Cd82	NM_007656.4	0.872476	CD82 antigen (Cd82), mRNA.
Cstb	NM_007793.3	0.870715	cystatin B (Cstb), mRNA.
2310005P05Rik	NM_026189.2	0.870674
Mgp	NM_008597.3	0.870454	matrix Gla protein (Mgp), mRNA.
Rbm35a	NM_194055.1	0.869958	RNA binding motif protein 35A (Rbm35a), mRNA.
Gramd2	NM_001033498.1	0.86983	GRAM domain containing 2 (Gramd2), mRNA.
Ccdc120	NM_207202.2	0.867906	coiled-coil domain containing 120 (Ccdc120), mRNA.
Hspb8	NM_030704.1	0.865849	heat shock protein 8 (Hspb8), mRNA.
Slc39a4	NM_028064.2	0.863351	solute carrier family 39 (zinc transporter), member 4 (Slc39a4), mRNA.
Sftpb	NM_147779.1	0.862805	surfactant associated protein B (Sftpb), mRNA.
BC064033	NM_173375.1	0.861429	cDNA sequence BC064033 (BC064033), mRNA.
Alas1	NM_020559.1	0.860214	aminolevulinic acid synthase 1 (Alas1), mRNA.
Tmem176a	NM_025326.2	0.860065	transmembrane protein 176A (Tmem176a), mRNA.
Igfbp5	NM_010518.2	0.859898	insulin-like growth factor binding protein 5 (Igfbp5), mRNA.
Mdh1b	NM_029696.3	0.859751	malate dehydrogenase 1B, NAD (soluble) (Mdh1b), mRNA.
Hc	NM_010406.1	0.859691	hemolytic complement (Hc), mRNA.
Tbcel	NM_173038.3	0.85663	tubulin folding cofactor E-like (Tbcel), mRNA.
Tspan2	NM_027533.2	0.855839	tetraspanin 2 (Tspan2), mRNA.
Snx10	NM_028035.3	0.855697	sorting nexin 10 (Snx10), mRNA.
Tlr13	NM_205820.1	0.855269	toll-like receptor 13 (Tlr13), mRNA.
Ahnak2	NM_001033476.1	0.853442	AHNAK nucleoprotein 2 (Ahnak2), mRNA.
Igf2	NM_010514.2	0.852789	insulin-like growth factor 2 (Igf2), mRNA.
Lpin1	NM_172950.2	0.852373	lipin 1 (Lpin1), transcript variant 1, mRNA.
Slco2b1	NM_175316.3	0.848744	solute carrier organic anion transporter family, member 2b1 (Slco2b1), mRNA.
Bcas1	NM_029815.1	0.847927	breast carcinoma amplified sequence 1 (Bcas1), mRNA.
Lrrc23	NM_013588.1	0.84772	leucine rich repeat containing 23 (Lrrc23), mRNA.
Rabac1	NM_010261.2	0.847585	Rab acceptor 1 (prenylated) (Rabac1), mRNA.
Dapk2	NM_010019.2	0.845501	death-associated kinase 2 (Dapk2), mRNA.
9530077C05Rik	NM_026739.1	0.844025	RIKEN cDNA 9530077C05 gene (9530077C05Rik), mRNA.
Taf1d	NM_029248.1	0.844023	TATA box binding protein (Tbp)-associated factor, RNA polymerase I, D (Taf1d), transcript variant 2, mRNA.
Sft2d2	NM_145512.3	0.841345	SFT2 domain containing 2 (Sft2d2), mRNA.
Rpain	NM_027186.1	0.841202	RPA interacting protein (Rpain), mRNA.
Magix	NM_018832.2	0.839594	MAGI family member, X-linked (Magix), mRNA.
Podn	NM_172874.2	0.839455	podocan (Podn), mRNA.
Abhd12	NM_024465.2	0.839156	abhydrolase domain containing 12 (Abhd12), mRNA.
Cirbp	NM_007705.2	0.837502	cold inducible RNA binding protein (Cirbp), mRNA.
4631427C17Rik	NM_021414.3	0.836951	RIKEN cDNA 4631427C17 gene (4631427C17Rik), mRNA.
Usp18	NM_011909.1	0.836874	ubiquitin specific peptidase 18 (Usp18), mRNA.
Tmem49	NM_029478.2	0.835146	transmembrane protein 49 (Tmem49), mRNA.
Slc44a3	NM_145394.2	0.833195	solute carrier family 44, member 3 (Slc44a3), mRNA.
LOC100044221	XM_001471842.1	0.832518	s musculus hypothetical protein LOC100044221 (LOC100044221), mRNA.
Psap	NM_011179.2	0.831188	prosaposin (Psap), mRNA.
Sod3	NM_011435.3	0.830678	superoxide dismutase 3, extracellular (Sod3), mRNA.
Fxyd5	NM_008761.2	0.830435	FXYD domain-containing ion transport regulator 5 (Fxyd5), mRNA.
Dgat1	NM_010046.2	0.829817	diacylglycerol O-acyltransferase 1 (Dgat1), mRNA.
Plekhb2	NM_145516.2	0.829593	pleckstrin homology domain containing, family B (evectins) member 2 (Plekhb2), mRNA.
Porcn	NM_145908.1	0.829201	porcupine homolog (Drosophila) (Porcn), transcript variant Mporc-b, mRNA.
Gabarapl1	NM_020590.4	0.827865	gamma-aminobutyric acid (GABA(A)) receptor-associated protein-like 1 (Gabarapl1), mRNA.
Spsb2	NM_013539.1	0.826832	splA/ryanodine receptor domain and SOCS box containing 2 (Spsb2), mRNA.
Bcl6	NM_009744.3	0.824245	B-cell leukemia/lymphoma 6 (Bcl6), mRNA.
Tmem41a	NM_025693.3	0.823781	transmembrane protein 41a (Tmem41a), mRNA.
D2Ertd391e	NM_145528.2	0.820478	DNA segment, Chr 2, ERATO Doi 391, expressed (D2Ertd391e), mRNA.
Ndrl	NM_008681	0.818776
Cldn1	NM_016674.2	0.818464	claudin 1 (Cldn1), mRNA.
Havcr2	NM_134250.1	0.814274	hepatitis A virus cellular receptor 2 (Havcr2), mRNA.
Hspa2	NM_001002012.1	0.814269	heat shock protein 2 (Hspa2), transcript variant 2, mRNA.
F10	NM_007972.2	0.814054
Tmem205	NM_178577.4	0.811304	transmembrane protein 205 (Tmem205), mRNA.
Thy1	NM_009382.3	0.80964	thymus cell antigen 1, theta (Thy1), mRNA.
Pde1b	NM_008800.1	0.80899	phosphodiesterase 1B, Ca2+-calmodulin dependent (Pde1b), mRNA.
Slc15a2	NM_021301.1	0.80832	solute carrier family 15 (H+/peptide transporter), member 2 (Slc15a2), mRNA.
Cdc42ep4	NM_020006.1	0.80486	CDC42 effector protein (Rho GTPase binding) 4 (Cdc42ep4), mRNA.
Zbtb8b	NM_153541.3	0.804745	zinc finger and BTB domain containing 8b (Zbtb8b), mRNA.
Sirpa	NM_007547.2	0.804487	signal-regulatory protein alpha (Sirpa), mRNA.
Lrrk2	NM_025730.2	0.803856	leucine-rich repeat kinase 2 (Lrrk2), mRNA.
Cxcl16	NM_023158.6	0.803514	chemokine (C-X-C motif) ligand 16 (Cxcl16), mRNA.
Gcnt1	NM_173442.2	0.802256	glucosaminyl (N-acetyl) transferase 1, core 2 (Gcnt1), mRNA.
Zfp26	NM_011753.1	0.801045	zinc finger protein 26 (Zfp26), mRNA. XM_974728 XM_977451 XM_977486
Hmga1	NM_016660.2	0.800002	high mobility group AT-hook 1 (Hmga1), transcript variant 1, mRNA.
9330186A19Rik	NM_178781.2	0.798393
Gpx4	NM_001037741.2	0.798284	glutathione peroxidase 4 (Gpx4), transcript variant 1, mRNA.
Slc27a1	NM_011977.2	0.797396
Slc46a3	NM_027872.3	0.796065	solute carrier family 46, member 3 (Slc46a3), mRNA.
Casp4	NM_007609.1	0.796065	caspase 4, apoptosis-related cysteine peptidase (Casp4), mRNA.
Slc4a8	NM_021530.2	0.794066	solute carrier family 4 (anion exchanger), member 8 (Slc4a8), mRNA.
Jdp2	NM_030887.2	0.793681	Jun dimerization protein 2 (Jdp2), mRNA.
Axl	NM_009465.3	0.793343	AXL receptor tyrosine kinase (Axl), mRNA.
Mbp	NM_010777.3	0.792152	myelin basic protein (Mbp), transcript variant 7, mRNA.
Pi4k2b	NM_028744.2	0.79154	phosphatidylinositol 4-kinase type 2 beta (Pi4k2b), transcript variant 2, mRNA.
D9Ertd392e	NM_028181	0.790081
Clic3	NM_027085.3	0.788914	chloride intracellular channel 3 (Clic3), mRNA.
2610528J11Rik	NM_025572.2	0.787179	RIKEN cDNA 2610528J11 gene (2610528J11Rik), mRNA.
Tacstd2	NM_020047.3	0.787104	tumor-associated calcium signal transducer 2 (Tacstd2), mRNA.
Amigo2	NM_178114.3	0.785647	adhesion molecule with Ig like domain 2 (Amigo2), mRNA.
Neu1	NM_010893.2	0.78555	neuraminidase 1 (Neu1), mRNA.
Syngr1	NM_207708.1	0.784256	synaptogyrin 1 (Syngr1), transcript variant 1a, mRNA.
Vpreb3	NM_009514.4	0.784237	pre-B lymphocyte gene 3 (Vpreb3), mRNA.
Smpdl3a	NM_020561.2	0.784159	sphingomyelin phosphodiesterase, acid-like 3A (Smpdl3a), mRNA.
Tspan32	NM_020286.2	0.784034	tetraspanin 32 (Tspan32), mRNA.
Sh3bp2	NM_011893.2	0.783317	SH3-domain binding protein 2 (Sh3bp2), mRNA.
Fbp2	NM_007994.3	0.782895	fructose bisphosphatase 2 (Fbp2), mRNA.
Cyhr1	NM_019396.1	0.782292
Ifi30	NM_023065.3	0.781326	interferon gamma inducible protein 30 (Ifi30), mRNA.
Tardbp	NM_001008545.1	0.780085	TAR DNA binding protein (Tardbp), transcript variant 2, mRNA.
Mark3	NM_021516	0.779426
Itpr1	NM_010585.3	0.778999	inositol 1,4,5-triphosphate receptor 1 (Itpr1), mRNA.
Plxna2	NM_008882.2	0.778883	plexin A2 (Plxna2), mRNA.
D4Bwg1540e	NM_026257.1	0.778864
Ccdc68	NM_201362.1	0.778678	coiled-coil domain containing 68 (Ccdc68), mRNA.
Itpk1	NM_172584.3	0.777933	inositol 1,3,4-triphosphate 5/6 kinase (Itpk1), mRNA.
C4b	NM_009780.1	0.777238	complement component 4B (Childo blood group) (C4b), mRNA. XM_921663 XM_921673 XM_921676 XM_921678
Tmod2	NM_001038710.1	0.776399	tropomodulin 2 (Tmod2), transcript variant 1, mRNA. XM_001004496 XM_001004498
Blvrb	NM_144923.2	0.775451	biliverdin reductase B (flavin reductase (NADPH)) (Blvrb), mRNA.
Bmf	NM_138313	0.775402
Il1b	NM_008361	0.773658
Cln3	NM_009907.2	0.773627	ceroid lipofuscinosis, neuronal 3, juvenile (Batten, Spielmeyer-Vogt disease) (Cln3), mRNA.
C1qa	NM_007572.2	0.772089	complement component 1, q subcomponent, alpha polypeptide (C1qa), mRNA.
Pygl	NM_133198.1	0.770465	liver glycogen phosphorylase (Pygl), mRNA.
Bmx	NM_009759.2	0.769653	BMX non-receptor tyrosine kinase (Bmx), mRNA.
Nckap1l	NM_153505.4	0.769593	NCK associated protein 1 like (Nckap1l), mRNA.
Rnf208	NM_176834.2	0.768318	ring finger protein 208 (Rnf208), mRNA.
Wdr45	NM_172372.1	0.76826	WD repeat domain 45 (Wdr45), mRNA.
Lbp	NM_008489.2	0.767472	lipopolysaccharide binding protein (Lbp), mRNA.
Klf5	NM_009769.4	0.76648	Kruppel-like factor 5 (Klf5), mRNA.
Ttc39a	NM_153392.1	0.766313	tetratricopeptide repeat domain 39A (Ttc39a), mRNA.
Gm1574	NM_001005422.1	0.764854	gene model 1574, (NCBI) (Gm1574), mRNA.
Abca7	NM_013850.1	0.764818	ATP-binding cassette, sub-family A (ABC1), member 7 (Abca7), mRNA.
Rnf181	NM_025607.3	0.763622	ring finger protein 181 (Rnf181), mRNA.
Zfp36	NM_011756.4	0.762684	zinc finger protein 36 (Zfp36), mRNA.
LOC622665	NM_001037916.1	0.761071	hypothetical protein LOC622665 (LOC622665), mRNA.
Slc45a3	NM_145977.1	0.760342	solute carrier family 45, member 3 (Slc45a3), mRNA.
Adamts15	NM_001024139.1	0.759989	a disintegrin-like and metallopeptidase (reprolysin type) with thrombospondin type 1 motif, 15 (Adamts15), mRNA.
AI428936	NM_153577.2	0.759329	expressed sequence AI428936 (AI428936), mRNA.
Gstm1	NM_010358.4	0.758415	glutathione S-transferase, mu 1 (Gstm1), mRNA.
Xpa	NM_011728.1	0.758155	xeroderma pigmentosum, complementation group A (Xpa), mRNA.
Fxyd3	NM_008557.1	0.757905	FXYD domain-containing ion transport regulator 3 (Fxyd3), mRNA.
Hvcn1	NM_001042489.1	0.756925	hydrogen voltage-gated channel 1 (Hvcn1), transcript variant 1, mRNA.
Tmem23	NM_144792.2	0.756699
Hcls1	NM_008225.1	0.756698	hematopoietic cell specific Lyn substrate 1 (Hcls1), mRNA.
Acpl2	NM_153420.2	0.756186	acid phosphatase-like 2 (Acpl2), mRNA.
Iah1	NM_026347.3	0.75611	isoamyl acetate-hydrolyzing esterase 1 homolog (S. cerevisiae) (Iah1), mRNA.
Sema4a	NM_013658.2	0.754033	sema domain, immunoglobulin domain (Ig), transmembrane domain (TM) and short cytoplasmic domain, (semaphorin) 4A (Sema4a), mRNA.
Eif1a	NM_010120.4	0.753365	eukaryotic translation initiation factor 1A (Eif1a), mRNA.
Timp1	NM_011593.2	0.751022	tissue inhibitor of metalloproteinase 1 (Timp1), transcript variant 2, mRNA.
Ccno	NM_001081062.1	0.750338	cyclin O (Ccno), mRNA.
Snf1lk	NM_010831.2	0.749889	SNF1-like kinase (Snf1lk), mRNA.
Cd300lg	NM_027987.2	0.749828	CD300 antigen like family member G (Cd300lg), mRNA.
Abca3	NM_001039581.1	0.749484	ATP-binding cassette, sub-family A (ABC1), member 3 (Abca3), transcript variant 2, mRNA.
Klf6	NM_011803.2	0.749314	Kruppel-like factor 6 (Klf6), mRNA.
Cd55	NM_010016.2	0.749306	CD55 antigen (Cd55), mRNA.
a2ld1	NM_145466.1	0.748737	AIG2-like domain 1 (a2ld1), mRNA.
Cldn23	NM_027998.3	0.748255	claudin 23 (Cldn23), mRNA.
Fermt3	NM_153795.1	0.748081	fermitin family homolog 3 (Drosophila) (Fermt3), mRNA.
Rnu6	NR_003027.1	0.747784	U6 small nuclear RNA (Rnu6), non-coding RNA.
Wnt4	NM_009523.1	0.746798	wingless-related MMTV integration site 4 (Wnt4), mRNA.
6430537H07Rik	NM_178689.3	0.74678	RIKEN cDNA 6430537H07 gene (6430537H07Rik), mRNA.
Ear2	NM_007895.2	0.746491	eosinophil-associated, ribonuclease A family, member 2 (Ear2), mRNA.
Bst2	NM_198095.2	0.744708	bone marrow stromal cell antigen 2 (Bst2), mRNA.
Scarb2	NM_007644.2	0.744687	scavenger receptor class B, member 2 (Scarb2), mRNA.
Atp6v1e1	NM_007510.2	0.744435	ATPase, H+ transporting, lysosomal V1 subunit E1 (Atp6v1e1), mRNA.
Mtap7	NM_008635.1	0.74406	microtubule-associated protein 7 (Mtap7), mRNA.
Tspan33	NM_146173.2	0.743663	tetraspanin 33 (Tspan33), mRNA.
1700026D08Rik	NM_029335	0.743492
Elf3	NM_007921.1	0.742166	E74-like factor 3 (Elf3), mRNA.
Pira11	NM_011088.1	0.742007	paired-Ig-like receptor A11 (Pira11), mRNA.
Enpp5	NM_032003.1	0.741703	ectonucleotide pyrophosphatase/phosphodiesterase 5 (Enpp5), mRNA.
Slc45a4	NM_001033219.1	0.739922	solute carrier family 45, member 4 (Slc45a4), mRNA.
Cox6b2	NM_183405.1	0.739088	cytochrome c oxidase subunit VIb polypeptide 2 (Cox6b2), mRNA.
Gstz1	NM_010363.3	0.738657	glutathione transferase zeta 1 (maleylacetoacetate isomerase) (Gstz1), mRNA.
Bmp3	NM_173404.2	0.737853	bone morphogenetic protein 3 (Bmp3), mRNA.
Fbxo6	NM_015797.3	0.737486	F-box protein 6 (Fbxo6), mRNA.
Ppl	NM_008909.2	0.737284	periplakin (Ppl), mRNA.
Sec14l3	NM_001029937.1	0.736867	SEC14-like 3 (S. cerevisiae) (Sec14l3), mRNA.
Dyrk3	NM_145508.2	0.736285	dual-specificity tyrosine-(Y)-phosphorylation regulated kinase 3 (Dyrk3), mRNA.
Cytip	NM_139200.4	0.735894	cytohesin 1 interacting protein (Cytip), mRNA.
Myo1c	NM_001080774.1	0.735853	myosin IC (Myo1c), transcript variant 2, mRNA.
Hebp1	NM_013546.2	0.735329	heme binding protein 1 (Hebp1), mRNA.
Erlin1	NM_145502.2	0.732826	ER lipid raft associated 1 (Erlin1), mRNA.
Gsto1	NM_010362.2	0.72989	glutathione S-transferase omega 1 (Gsto1), mRNA.
Prkg2	NM_008926.3	0.729723	protein kinase, cGMP-dependent, type II (Prkg2), mRNA.
Il28ra	NM_174851.2	0.729565	interleukin 28 receptor alpha (Il28ra), mRNA.
Snx25	NM_207213.1	0.728867	sorting nexin 25 (Snx25), mRNA.
LOC670044	XM_978692.1	0.72884	s musculus similar to Mothers against decapentaplegic homolog 6 (SMAD 6) (Mothers against DPP homolog 6) (Smad6) (Mad homolog 7) (LOC670044), mRNA.
Cry2	NM_009963.3	0.728821	cryptochrome 2 (photolyase-like) (Cry2), mRNA.
Ly6a	NM_010738.2	0.727692	lymphocyte antigen 6 complex, locus A (Ly6a), mRNA.
Serpinf1	NM_011340.3	0.727275	serine (or cysteine) peptidase inhibitor, clade F, member 1 (Serpinf1), mRNA.
Ostm1	NM_172416.2	0.726487	osteopetrosis associated transmembrane protein 1 (Ostm1), mRNA.
Gba	NM_008094.4	0.726393	glucosidase, beta, acid (Gba), mRNA.
Napepld	NM_178728.5	0.726387	N-acyl phosphatidylethanolamine phospholipase D (Napepld), mRNA.
Slc25a10	NM_013770.1	0.72568	solute carrier family 25 (mitochondrial carrier, dicarboxylate transporter), member 10 (Slc25a10), nuclear gene encoding mitochondrial protein, mRNA.
Ypel3	NM_025347.1	0.724952	yippee-like 3 (Drosophila) (Ypel3), mRNA.
Pmvk	NM_026784.2	0.723884	phosphomevalonate kinase (Pmvk), mRNA.
Lpxn	NM_134152.3	0.723382	leupaxin (Lpxn), mRNA.
Pxmp2	NM_008993.2	0.722909	peroxisomal membrane protein 2 (Pxmp2), mRNA.
Eno2	NM_013509.2	0.720956	enolase 2, gamma neuronal (Eno2), mRNA.
AB112350	NM_178728.3	0.720187	cDNA sequence AB112350 (AB112350), mRNA.
Zmynd10	NM_053253.3	0.719548	zinc finger, MYND domain containing 10 (Zmynd10), mRNA.
Ddhd1	NM_001039106.2	0.719247	DDHD domain containing 1 (Ddhd1), transcript variant 1, mRNA.
Scnn1g	NM_011326.2	0.718224	sodium channel, nonvoltage-gated 1 gamma (Scnn1g), mRNA.
Man2b1	NM_010764.2	0.717161	mannosidase 2, alpha B1 (Man2b1), mRNA.
Atp1a1	NM_144900.1	0.71692	ATPase, Na+/K+ transporting, alpha 1 polypeptide (Atp1a1), mRNA.
Sepx1	NM_013759.1	0.71686
Ppap2a	NM_008903.1	0.716463	phosphatidic acid phosphatase 2a (Ppap2a), transcript variant 2, mRNA.
Scel	NM_022886.2	0.716041	sciellin (Scel), mRNA.
Apbb1ip	NM_019456	0.71408
Csf2ra	NM_009970.1	0.713429	colony stimulating factor 2 receptor, alpha, low-affinity (granulocyte-macrophage) (Csf2ra), mRNA.
Ogn	NM_008760.2	0.712734	osteoglycin (Ogn), mRNA.
4930451C15Rik	NM_029053.1	0.712602	RIKEN cDNA 4930451C15 gene (4930451C15Rik), mRNA. XM_922208 XM_990304 XM_990331 XM_990387
Magi1	NM_010367.2	0.712432	membrane associated guanylate kinase, WW and PDZ domain containing 1 (Magi1), transcript variant 1, mRNA.
2310035K24Rik	NM_027129.2	0.712213	RIKEN cDNA 2310035K24 gene (2310035K24Rik), mRNA.
Pgd	NM_025801.1	0.711453
Mff	NM_029409.2	0.711403	mitochondrial fission factor (Mff), nuclear gene encoding mitochondrial protein, mRNA.
Otud7b	NM_001025613.1	0.707383	OTU domain containing 7B (Otud7b), transcript variant 1, mRNA.
Ikbkg	NM_178590.3	0.707144	inhibitor of kappaB kinase gamma (Ikbkg), transcript variant 2, mRNA.
Aldoa	NM_007438.3	0.705897	aldolase A, fructose-bisphosphate (Aldoa), mRNA.
Pi16	NM_023734.3	0.705392	peptidase inhibitor 16 (Pi16), mRNA.
Rabgef1	NM_019983.2	0.70492	RAB guanine nucleotide exchange factor (GEF) 1 (Rabgef1), mRNA.
Prkcz	NM_001039079.1	0.703684	protein kinase C, zeta (Prkcz), transcript variant 2, mRNA.
Reep6	NM_139292.1	0.703372	receptor accessory protein 6 (Reep6), mRNA.
Il20rb	NM_001037246.1	0.703049	interleukin 20 receptor beta (Il20rb), transcript variant 1, mRNA.
MGC18837	NM_178577.3	0.702727
Scgb3a2	NM_054038.1	0.702571	secretoglobin, family 3A, member 2 (Scgb3a2), mRNA.
Mall	NM_145532.3	0.702438	mal, T-cell differentiation protein-like (Mall), mRNA.
Abcc9	NM_021042.2	0.7021	ATP-binding cassette, sub-family C (CFTR/MRP), member 9 (Abcc9), transcript variant 4, mRNA.
Tmem102	NM_001033433.1	0.701756	transmembrane protein 102 (Tmem102), mRNA.
Cbx7	NM_144811.3	0.701376	chromobox homolog 7 (Cbx7), mRNA.
Tmc4	NM_181820.2	0.70119	transmembrane channel-like gene family 4 (Tmc4), mRNA.
Tmprss4	NM_145403.2	0.701078	transmembrane protease, serine 4 (Tmprss4), mRNA.
Ipmk	NM_027184.1	0.700295	inositol polyphosphate multikinase (Ipmk), mRNA.
2410008K03Rik	NM_028022.1	0.699923	RIKEN cDNA 2410008K03 gene (2410008K03Rik), mRNA.
Flcn	NM_146018.1	0.699177	folliculin (Flcn), mRNA.
Napsa	NM_008437.1	0.698988	napsin A aspartic peptidase (Napsa), mRNA.
Nosip	NM_025533.2	0.698047	nitric oxide synthase interacting protein (Nosip), mRNA.
C1qb	NM_009777.2	0.697837	complement component 1, q subcomponent, beta polypeptide (C1qb), mRNA.
Ms4a6d	NM_026835.2	0.69764	membrane-spanning 4-domains, subfamily A, member 6D (Ms4a6d), mRNA.
Slc35b3	NM_134060.2	0.69653	solute carrier family 35, member B3 (Slc35b3), mRNA.
Pld3	NM_011116.1	0.696351	phospholipase D family, member 3 (Pld3), mRNA.
Tmc7	NM_172476.4	0.695109	transmembrane channel-like gene family 7 (Tmc7), mRNA.
Slc25a29	NM_181328.2	0.693773	solute carrier family 25 (mitochondrial carrier, palmitoylcarnitine transporter), member 29 (Slc25a29), mRNA.
Macrod1	NM_134147.3	0.693042	MACRO domain containing 1 (Macrod1), mRNA.
Bspry	NM_138653.1	0.692962	B-box and SPRY domain containing (Bspry), mRNA.
E030010A14Rik	NM_183160.3	0.69293	RIKEN cDNA E030010A14 gene (E030010A14Rik), mRNA.
Epn2	NM_010148.2	0.692445	epsin 2 (Epn2), mRNA.
Pex16	NM_145122.1	0.692442	peroxisome biogenesis factor 16 (Pex16), mRNA.
LOC100048733	XM_001481081.1	0.692194	s musculus similar to WAP four-disulfide core domain 2 (LOC100048733), mRNA.
Myd88	NM_010851.2	0.69149	myeloid differentiation primary response gene 88 (Myd88), mRNA.
Myd116	NM_008654.1	0.691225	myeloid differentiation primary response gene 116 (Myd116), mRNA.
Adck4	NM_133770.1	0.690594
Ell	NM_007924.2	0.689568	elongation factor RNA polymerase II (Ell), mRNA.
Ssh3	NM_198113.2	0.688335	slingshot homolog 3 (Drosophila) (Ssh3), mRNA.
Rgs9	NM_011268.2	0.686278	regulator of G-protein signaling 9 (Rgs9), mRNA.
Slc12a6	NM_133648.1	0.685755	solute carrier family 12, member 6 (Slc12a6), transcript variant 1, mRNA.
Phka2	NM_172783.2	0.684204	phosphorylase kinase alpha 2 (Phka2), mRNA.
LOC100048346	XM_001480051.1	0.683891	s musculus similar to ubiquitin specific protease UBP43 (LOC100048346), mRNA.
Parvg	NM_022321.3	0.683826	parvin, gamma (Parvg), mRNA.
Abhd5	NM_026179.2	0.683512	abhydrolase domain containing 5 (Abhd5), mRNA.
Sqstm1	NM_011018.2	0.68253	sequestosome 1 (Sqstm1), mRNA.
Cfp	NM_008823.3	0.681647	complement factor properdin (Cfp), mRNA.
Hexim1	NM_138753.2	0.680911	hexamethylene bis-acetamide inducible 1 (Hexim1), mRNA.
Rac3	NM_133223.4	0.680201	RAS-related C3 botulinum substrate 3 (Rac3), mRNA.
Trf	NM_133977.2	0.679955	transferrin (Trf), mRNA.
H19	NR_001592.1	0.679681	H19 fetal liver mRNA (H19), non-coding RNA.
1700027A23Rik	NM_029604.2	0.67954	RIKEN cDNA 1700027A23 gene (1700027A23Rik), mRNA.
Hsd17b11	NM_053262.3	0.677833	hydroxysteroid (17-beta) dehydrogenase 11 (Hsd17b11), mRNA.
Tst	NM_009437.4	0.676976	thiosulfate sulfurtransferase, mitochondrial (Tst), nuclear gene encoding mitochondrial protein, mRNA.
Vps33b	NM_178070.2	0.676777	vacuolar protein sorting 33B (yeast) (Vps33b), mRNA.
Tmem139	NM_175408.4	0.674225	transmembrane protein 139 (Tmem139), mRNA.
Arl8b	NM_026011.3	0.674208	ADP-ribosylation factor-like 8B (Arl8b), mRNA.
LOC100047427	XM_001478949.1	0.674136	s musculus similar to thyroid hormone receptor (LOC100047427), mRNA.
Arih2	NM_011790.4	0.672495	ariadne homolog 2 (Drosophila) (Arih2), mRNA.
Mrgpra2	NM_153101	0.672143
Whdc1	NM_001004185.2	0.671794	WAS protein homology region 2 domain containing 1 (Whdc1), mRNA.
Fndc7	NM_177091.2	0.671189	fibronectin type III domain containing 7 (Fndc7), mRNA.
P4ha2	NM_011031.1	0.671122	procollagen-proline, 2-oxoglutarate 4-dioxygenase (proline 4-hydroxylase), alpha II polypeptide (P4ha2), transcript variant 2, mRNA.
Mag	NM_010758.2	0.670626	myelin-associated glycoprotein (Mag), mRNA.
2900006K08Rik	NM_028377.1	0.67043	RIKEN cDNA 2900006K08 gene (2900006K08Rik), mRNA.
Stx12	NM_133887	0.669935
Asah3l	NM_139306.1	0.669908	N-acylsphingosine amidohydrolase 3-like (Asah3l), mRNA.
LOC667370	XM_001480084.1	0.668356	s musculus similar to interferon-induced protein with tetratricopeptide repeats 3 (LOC667370), mRNA.
Nedd4l	NM_031881.1	0.668009	neural precursor cell expressed, developmentally down-regulated gene 4-like (Nedd4l), mRNA.
Sorl1	NM_011436.3	0.667948	sortilin-related receptor, LDLR class A repeats-containing (Sorl1), mRNA.
Dusp11	NM_028099.2	0.667863	dual specificity phosphatase 11 (RNA/RNP complex 1-interacting) (Dusp11), mRNA.
Igf2bp3	NM_023670.2	0.667381	insulin-like growth factor 2 mRNA binding protein 3 (Igf2bp3), mRNA.
4833421E05Rik	NM_026347	0.666637
Mcee	NM_028626.1	0.665917	methylmalonyl CoA epimerase (Mcee), mRNA.
Mt2	NM_008630.2	0.665037	metallothionein 2 (Mt2), mRNA.
Angptl4	NM_020581.1	0.664947	angiopoietin-like 4 (Angptl4), mRNA.
Retsat	NM_026159.4	0.66468	retinol saturase (all trans retinol 13,14 reductase) (Retsat), mRNA.
Depdc6	NM_001037937.2	0.66464	DEP domain containing 6 (Depdc6), transcript variant 2, mRNA.
Uap1l1	NM_001033293.2	0.662754	UDP-N-acteylglucosamine pyrophosphorylase 1-like 1 (Uap1l1), mRNA. XM_918982
Tbc1d17	NM_001042655.1	0.66244	TBC1 domain family, member 17 (Tbc1d17), mRNA.
Cetn4	NM_145825.1	0.66205	centrin 4 (Cetn4), mRNA.
Frrs1	NM_009146.1	0.660224	ferric-chelate reductase 1 (Frrs1), mRNA.
Ndufa6	NM_025987.1	0.659879	NADH dehydrogenase (ubiquinone) 1 alpha subcomplex, 6 (B14) (Ndufa6), nuclear gene encoding mitochondrial protein, mRNA.
LOC626152	XR_032670.1	0.65893	s musculus similar to epiplakin (LOC626152), misc RNA.
Rin2	NM_028724.3	0.658158	Ras and Rab interactor 2 (Rin2), mRNA.
Tpd52	NM_009412.2	0.657886	tumor protein D52 (Tpd52), transcript variant 5, mRNA.
Ndrg2	NM_013864.1	0.657384	N-myc downstream regulated gene 2 (Ndrg2), mRNA.
Rnase4	NM_201239	0.657334
Il18	NM_008360.1	0.656789	interleukin 18 (Il18), mRNA.
3110049J23Rik	NM_026085.2	0.656686	RIKEN cDNA 3110049J23 gene (3110049J23Rik), mRNA.
Rtn2	NM_013648.5	0.656527	reticulon 2 (Z-band associated protein) (Rtn2), transcript variant B, mRNA.
AU022870	NM_177682.3	0.656285	expressed sequence AU022870 (AU022870), mRNA.
Gpr137b	NM_031999.1	0.656279	G protein-coupled receptor 137B (Gpr137b), mRNA.
Tcf7l2	NM_009333.2	0.656065	transcription factor 7-like 2, T-cell specific, HMG-box (Tcf7l2), mRNA.
1200016B10Rik	NM_025819.2	0.654856	RIKEN cDNA 1200016B10 gene (1200016B10Rik), mRNA.
Rilpl2	NM_030259.1	0.654529	Rab interacting lysosomal protein-like 2 (Rilpl2), mRNA.
Ap1m2	NM_009678.1	0.654034	adaptor protein complex AP-1, mu 2 subunit (Ap1m2), mRNA.
Akr1b8	NM_008012.1	0.653934	aldo-keto reductase family 1, member B8 (Akr1b8), mRNA.
Gfpt2	NM_013529.2	0.652903	glutamine fructose-6-phosphate transaminase 2 (Gfpt2), mRNA.
Gpc3	NM_016697.2	0.652617	glypican 3 (Gpc3), mRNA.
Abcc5	NM_013790.2	0.652048	ATP-binding cassette, sub-family C (CFTR/MRP), member 5 (Abcc5), transcript variant 1, mRNA.
Senp2	NM_029457.2	0.651786	SUMO/sentrin specific peptidase 2 (Senp2), mRNA.
Prkcd	NM_011103.2	0.650667	protein kinase C, delta (Prkcd), mRNA.
Hexa	NM_010421.4	0.650479	hexosaminidase A (Hexa), mRNA.
Eng	NM_007932.1	0.648836	endoglin (Eng), mRNA.
Ccdc114	NM_001033243.2	0.648414	coiled-coil domain containing 114 (Ccdc114), mRNA. XM_925312
Aldh1a7	NM_011921.2	0.64823	aldehyde dehydrogenase family 1, subfamily A7 (Aldh1a7), mRNA.
Rab32	NM_026405.3	0.647818	RAB32, member RAS oncogene family (Rab32), mRNA.
Kif1b	NM_008441.2	0.647548	kinesin family member 1B (Kif1b), transcript variant 1, mRNA.
4930506M07Rik	NM_175172.2	0.647311	RIKEN cDNA 4930506M07 gene (4930506M07Rik), mRNA.
Mycbpap	NM_170671.1	0.647244	Mycbp associated protein (Mycbpap), mRNA.
Prss8	NM_133351.1	0.64489	protease, serine, 8 (prostasin) (Prss8), mRNA.
Adap2	NM_172133.1	0.644785	ArfGAP with dual PH domains 2 (Adap2), mRNA.
Cyp2d22	NM_019823.3	0.643962	cytochrome P450, family 2, subfamily d, polypeptide 22 (Cyp2d22), mRNA.
Rab25	NM_016899.2	0.642632	RAB25, member RAS oncogene family (Rab25), mRNA.
Ccdc126	NM_175098.2	0.64261	coiled-coil domain containing 126 (Ccdc126), mRNA.
Trp53inp1	NM_021897.1	0.641682	transformation related protein 53 inducible nuclear protein 1 (Trp53inp1), mRNA.
Zkscan14	NM_023322.2	0.64139	zinc finger with KRAB and SCAN domains 14 (Zkscan14), mRNA.
Gadd45b	NM_008655.1	0.641334	growth arrest and DNA-damage-inducible 45 beta (Gadd45b), mRNA.
Dnase2a	NM_010062.3	0.64095	deoxyribonuclease II alpha (Dnase2a), mRNA.
C1qtnf4	NM_026161.3	0.640141	C1q and tumor necrosis factor related protein 4 (C1qtnf4), mRNA.
Ggnbp2	NM_153144.2	0.639884	gametogenetin binding protein 2 (Ggnbp2), mRNA.
Irf6	NM_016851.2	0.639284	interferon regulatory factor 6 (Irf6), mRNA.
4631426J05Rik	NM_029935.4	0.63928	RIKEN cDNA 4631426J05 gene (4631426J05Rik), mRNA.
Ddx26b	NM_172779.1	0.638978	DEAD/H (Asp-Glu-Ala-Asp/His) box polypeptide 26B (Ddx26b), mRNA.
Tpp1	NM_009906.4	0.638925	tripeptidyl peptidase I (Tpp1), mRNA.
Myoz2	NM_021503.1	0.638907	myozenin 2 (Myoz2), mRNA.
Agpat2	NM_026212.1	0.637413	1-acylglycerol-3-phosphate O-acyltransferase 2 (lysophosphatidic acid acyltransferase, beta) (Agpat2), mRNA.
Acox3	NM_030721.2	0.636753	acyl-Coenzyme A oxidase 3, pristanoyl (Acox3), mRNA.
Ier3	NM_133662.2	0.636566	immediate early response 3 (Ier3), mRNA.
Aim1	NM_172393.1	0.635586
Sfxn1	NM_027324.4	0.634403	sideroflexin 1 (Sfxn1), mRNA.
Rwdd3	NM_028456.1	0.634343	RWD domain containing 3 (Rwdd3), mRNA.
Trim3	NM_018880.2	0.633721	tripartite motif-containing 3 (Trim3), mRNA.
Ctsz	NM_022325.3	0.633062	cathepsin Z (Ctsz), mRNA.
Ccdc65	NM_153518.1	0.632493	coiled-coil domain containing 65 (Ccdc65), mRNA.
AA409316	NM_134087.1	0.632331	expressed sequence AA409316 (AA409316), mRNA.
Glrx	NM_053108.2	0.632245	glutaredoxin (Glrx), mRNA.
S100a1	NM_011309.3	0.63192	S100 calcium binding protein A1 (S100a1), mRNA.
Tmem120a	NM_172541.2	0.6311	transmembrane protein 120A (Tmem120a), mRNA.
Ppp1r1b	NM_144828.1	0.629882	protein phosphatase 1, regulatory (inhibitor) subunit 1B (Ppp1r1b), mRNA.
Junb	NM_008416.1	0.628812	Jun-B oncogene (Junb), mRNA.
Dapk1	NM_134062.1	0.628175	death associated protein kinase 1 (Dapk1), transcript variant 2, mRNA.
Usp19	NM_027804.2	0.627247	ubiquitin specific peptidase 19 (Usp19), mRNA.
Sema7a	NM_011352.2	0.626858	sema domain, immunoglobulin domain (Ig), and GPI membrane anchor, (semaphorin) 7A (Sema7a), mRNA.
0610007C21Rik	NM_027855.2	0.625436	RIKEN cDNA 0610007C21 gene (0610007C21Rik), transcript variant 1, mRNA.
Hk3	NM_001033245.3	0.625284	hexokinase 3 (Hk3), nuclear gene encoding mitochondrial protein, mRNA.
Sgpp1	NM_030750.2	0.624563	sphingosine-1-phosphate phosphatase 1 (Sgpp1), mRNA.
E130012A19Rik	NM_175332.3	0.623855	RIKEN cDNA E130012A19 gene (E130012A19Rik), mRNA.
Ccng1	NM_009831.2	0.623767	cyclin G1 (Ccng1), mRNA.
Plch2	NM_175556.3	0.623739	phospholipase C, eta 2 (Plch2), transcript variant 1, mRNA.
Birc2	NM_007465.1	0.622736	baculoviral IAP repeat-containing 2 (Birc2), mRNA.
Ctsl	NM_009984.2	0.622196	cathepsin L (Ctsl), mRNA.
B230396O12Rik	NM_172878.2	0.622087	RIKEN cDNA B230396O12 gene (B230396O12Rik), mRNA.
Dgat2	NM_026384.3	0.621314	diacylglycerol O-acyltransferase 2 (Dgat2), mRNA.
Smad6	NM_008542.2	0.621298	MAD homolog 6 (Drosophila) (Smad6), mRNA.
1200002N14Rik	NM_027878.2	0.621238	RIKEN cDNA 1200002N14 gene (1200002N14Rik), mRNA.
Arhgef6	NM_152801.1	0.62121	Rac/Cdc42 guanine nucleotide exchange factor (GEF) 6 (Arhgef6), mRNA.
Abhd14b	NM_029631.2	0.62018	abhydrolase domain containing 14b (Abhd14b), mRNA.
Cp	NM_007752.2	0.61972	ceruloplasmin (Cp), transcript variant 2, mRNA.
Tmem107	NM_028336.2	0.619716	transmembrane protein 107 (Tmem107), transcript variant 2, mRNA.
Slc17a2	NM_144836	0.61861
Fam134b	NM_025459.2	0.61838	family with sequence similarity 134, member B (Fam134b), transcript variant 2, mRNA.
Rbm47	NM_178446.2	0.616807	RNA binding motif protein 47 (Rbm47), mRNA.
Ifngr1	NM_010511.2	0.615884	interferon gamma receptor 1 (Ifngr1), mRNA.
Map2k3	NM_008928.3	0.615702	mitogen activated protein kinase kinase 3 (Map2k3), mRNA.
Slc12a2	NM_009194.2	0.615589	solute carrier family 12, member 2 (Slc12a2), mRNA.
Pik3r1	NM_001077495.1	0.615565	phosphatidylinositol 3-kinase, regulatory subunit, polypeptide 1 (p85 alpha) (Pik3r1), transcript variant 2, mRNA.
5730593F17Rik	NM_172543.2	0.614073	RIKEN cDNA 5730593F17 gene (5730593F17Rik), mRNA.
2210023G05Rik	NM_197999.1	0.612909	RIKEN cDNA 2210023G05 gene (2210023G05Rik), mRNA.
Mapkapk2	NM_008551.1	0.612513	MAP kinase-activated protein kinase 2 (Mapkapk2), mRNA.
Mgst3	NM_025569.1	0.612402	microsomal glutathione S-transferase 3 (Mgst3), mRNA.
C1qtnf1	NM_019959.2	0.611133	C1q and tumor necrosis factor related protein 1 (C1qtnf1), mRNA.
1190005I06Rik	NM_197988.1	0.610259	RIKEN cDNA 1190005I06 gene (1190005I06Rik), mRNA.
Cybasc3	NM_201351.1	0.610192	cytochrome b, ascorbate dependent 3 (Cybasc3), mRNA.
Stx3	NM_011502.2	0.60989	syntaxin 3 (Stx3), transcript variant C, mRNA.
Gde1	NM_019580.4	0.608667	glycerophosphodiester phosphodiesterase 1 (Gde1), mRNA.
Ankrd56	NM_175270.2	0.608054	ankyrin repeat domain 56 (Ankrd56), mRNA.
AI450540	NM_145505.2	0.607036	expressed sequence AI450540 (AI450540), mRNA.
Tmem51	NM_145402.3	0.605722	transmembrane protein 51 (Tmem51), mRNA.
Tigd2	NM_001081145.1	0.605699	tigger transposable element derived 2 (Tigd2), mRNA.
Ihpk1	NM_013785.2	0.605388	inositol hexaphosphate kinase 1 (Ihpk1), mRNA.
Arrdc1	NM_178408.2	0.605206	arrestin domain containing 1 (Arrdc1), mRNA.
Sidt2	NM_172257.1	0.60425	SID1 transmembrane family, member 2 (Sidt2), mRNA.
5430435G22Rik	NM_145509.1	0.604133	RIKEN cDNA 5430435G22 gene (5430435G22Rik), mRNA.
Fbxo44	NM_173401.2	0.603961	F-box protein 44 (Fbxo44), mRNA.
Cpz	NM_153107.2	0.60339	carboxypeptidase Z (Cpz), mRNA.
Lamb3	NM_008484.2	0.602114	laminin, beta 3 (Lamb3), mRNA.
Rassf2	NM_175445.3	0.601855	Ras association (RalGDS/AF-6) domain family member 2 (Rassf2), mRNA.
Akap8l	NM_017476.2	0.601535	A kinase (PRKA) anchor protein 8-like (Akap8l), mRNA.
Brms1	NM_134155.1	0.601198	breast cancer metastasis-suppressor 1 (Brms1), mRNA.
Gadd45g	NM_011817.1	0.600793	growth arrest and DNA-damage-inducible 45 gamma (Gadd45g), mRNA.
Dbi	NM_007830.3	0.600576	diazepam binding inhibitor (Dbi), transcript variant 2, mRNA.
Mapk1ip1	NM_001045483.1	0.600448	mitogen-activated protein kinase 1 interacting protein 1 (Mapk1ip1), transcript variant 1, mRNA.
Zdhhc14	NM_146073.3	0.600089	zinc finger, DHHC domain containing 14 (Zdhhc14), mRNA.
Faah	NM_010173.3	0.599443	fatty acid amide hydrolase (Faah), mRNA.
Atp6v1c2	NM_133699.1	0.599219	ATPase, H+ transporting, lysosomal V1 subunit C2 (Atp6v1c2), mRNA.
Atg7	NM_028835.3	0.599034	autophagy-related 7 (yeast) (Atg7), mRNA.
AU040829	NM_175003.3	0.59902	expressed sequence AU040829 (AU040829), transcript variant 2, mRNA.
Zfc3h1	NM_001033261.2	0.598616	zinc finger, C3H1-type containing (Zfc3h1), mRNA. XM_925322
Tpcn2	NM_146206.4	0.598549	two pore segment channel 2 (Tpcn2), mRNA.
Aldoc	NM_009657.3	0.598329	aldolase C, fructose-bisphosphate (Aldoc), mRNA.
5033414K04Rik	NM_001003948.1	0.598269	RIKEN cDNA 5033414K04 gene (5033414K04Rik), mRNA.
Entpd5	NM_007647.2	0.597881	ectonucleoside triphosphate diphosphohydrolase 5 (Entpd5), transcript variant 1, mRNA.
Grhl1	NM_145890.1	0.597369	grainyhead-like 1 (Drosophila) (Grhl1), mRNA.
Cebpb	NM_009883.3	0.597323	CCAAT/enhancer binding protein (C/EBP), beta (Cebpb), mRNA.
Phf7	NM_027949.1	0.59623	PHD finger protein 7 (Phf7), mRNA.
Ubl3	NM_011908.1	0.595914	ubiquitin-like 3 (Ubl3), mRNA.
Slc17a5	NM_172773.2	0.595722	solute carrier family 17 (anion/sugar transporter), member 5 (Slc17a5), mRNA.
BC051227	NM_183170.2	0.595477	cDNA sequence BC051227 (BC051227), mRNA.
Lrba	NM_030695.2	0.595336	LPS-responsive beige-like anchor (Lrba), transcript variant 1, mRNA.
1700023B02Rik	NM_025854.1	0.594922	RIKEN cDNA 1700023B02 gene (1700023B02Rik), mRNA.
Ugt1a6a	NM_145079.2	0.594636	UDP glucuronosyltransferase 1 family, polypeptide A6A (Ugt1a6a), mRNA.
Clk4	NM_007714.4	0.593402	CDC like kinase 4 (Clk4), mRNA.
Rbks	NM_153196.1	0.592523	ribokinase (Rbks), mRNA.
Gspt2	NM_008179.2	0.592211	G1 to S phase transition 2 (Gspt2), mRNA.
Pdlim4	NM_019417.2	0.592044	PDZ and LIM domain 4 (Pdlim4), mRNA.
Tulp1	NM_021478.1	0.591782	tubby like protein 1 (Tulp1), mRNA.
Dtx4	NM_172442.2	0.590529	deltex 4 homolog (Drosophila) (Dtx4), mRNA. XM_001000490
Gzf1	NM_028986.1	0.588819	GDNF-inducible zinc finger protein 1 (Gzf1), mRNA.
Eltd1	NM_133222.2	0.587923	EGF, latrophilin seven transmembrane domain containing 1 (Eltd1), mRNA.
Naga	NM_008669.3	0.585789	N-acetyl galactosaminidase, alpha (Naga), mRNA.
Trpm6	NM_153417.1	0.585758	transient receptor potential cation channel, subfamily M, member 6 (Trpm6), mRNA.
Ahnak	NM_001039959.1	0.585498	AHNAK nucleoprotein (desmoyokin) (Ahnak), transcript variant 3, mRNA.
Il13ra1	NM_133990.4	0.58538	interleukin 13 receptor, alpha 1 (Il13ra1), mRNA.
Gipc2	NM_016867.1	0.585157	GIPC PDZ domain containing family, member 2 (Gipc2), mRNA.
Amica1	NM_001005421.3	0.584527	adhesion molecule, interacts with CXADR antigen 1 (Amica1), mRNA.
Iscu	NM_025526.3	0.583469	IscU iron-sulfur cluster scaffold homolog (E. coli) (Iscu), mRNA.
Krtcap3	NM_027221.1	0.582866	keratinocyte associated protein 3 (Krtcap3), mRNA.
Capn5	NM_007602.3	0.582286	calpain 5 (Capn5), mRNA.
Pptc7	NM_177242.4	0.582256	PTC7 protein phosphatase homolog (S. cerevisiae) (Pptc7), mRNA.
Eif5	NM_178041.1	0.5822	eukaryotic translation initiation factor 5 (Eif5), transcript variant 2, mRNA.
Tspo	NM_009775.2	0.582179	translocator protein (Tspo), mRNA.
Anxa8	NM_013473.3	0.582165	annexin A8 (Anxa8), mRNA.
Slc37a1	NM_153062.2	0.581158	solute carrier family 37 (glycerol-3-phosphate transporter), member 1 (Slc37a1), mRNA.
Klf13	NM_021366.2	0.581088	Kruppel-like factor 13 (Klf13), mRNA.
4930504E06Rik	NM_133858.3	0.58105	RIKEN cDNA 4930504E06 gene (4930504E06Rik), mRNA.
Lat2	NM_022964.3	0.580165	linker for activation of T cells family, member 2 (Lat2), transcript variant 2, mRNA.
Slc24a6	NM_133221.1	0.579907	solute carrier family 24 (sodium/potassium/calcium exchanger), member 6 (Slc24a6), mRNA.
Chpt1	NM_144807.2	0.57969	choline phosphotransferase 1 (Chpt1), mRNA.
Paqr7	NM_027995.2	0.579506	progestin and adipoQ receptor family member VII (Paqr7), mRNA.
Snta1	NM_009228.1	0.579359	syntrophin, acidic 1 (Snta1), mRNA.
Acadm	NM_007382.1	0.579094	acyl-Coenzyme A dehydrogenase, medium chain (Acadm), mRNA.
Jmjd1a	NM_173001.1	0.578539	jumonji domain containing 1A (Jmjd1a), transcript variant 1, mRNA.
Acsl1	NM_007981.3	0.578275	acyl-CoA synthetase long-chain family member 1 (Acsl1), mRNA.
Pon2	NM_183308.2	0.578183	paraoxonase 2 (Pon2), mRNA.
Aprt	NM_009698.1	0.577884
Mpv17l	NM_033564.1	0.57684	Mpv17 transgene, kidney disease mutant-like (Mpv17l), mRNA.
1810007P19Rik	NM_172701.2	0.575929	RIKEN cDNA 1810007P19 gene (1810007P19Rik), mRNA.
Mat1a	NM_133653.2	0.575386	methionine adenosyltransferase I, alpha (Mat1a), mRNA.
Chrnb1	NM_009601.3	0.575307	cholinergic receptor, nicotinic, beta polypeptide 1 (muscle) (Chrnb1), mRNA.
2700078K21Rik	NM_028308.1	0.57519
9130422G05Rik	NM_025782	0.574471
D16H22S680E	NM_138583.1	0.574169	DNA segment, Chr 16, human D22S680E, expressed (D16H22S680E), mRNA.
Carkd	NM_026995.3	0.572969	carbohydrate kinase domain containing (Carkd), mRNA.
Tjp3	NM_013769.1	0.572901
Vti1a	NM_016862.2	0.572872	vesicle transport through interaction with t-SNAREs homolog 1A (yeast) (Vti1a), mRNA.
Gimap5	NM_175035.5	0.572803	GTPase, IMAP family member 5 (Gimap5), mRNA.
Gusb	NM_010368.1	0.571887	glucuronidase, beta (Gusb), mRNA.
Wfdc2	NM_026323.2	0.571302	WAP four-disulfide core domain 2 (Wfdc2), mRNA.
Wwp1	NM_177327.3	0.570873	WW domain containing E3 ubiquitin protein ligase 1 (Wwp1), mRNA.
Mcpt6	NM_010781.2	0.570047	mast cell protease 6 (Mcpt6), mRNA.
Ankzf1	NM_026187.4	0.569933	ankyrin repeat and zinc finger domain containing 1 (Ankzf1), mRNA.
Lyz2	NM_017372.3	0.569763	lysozyme 2 (Lyz2), mRNA.
Mta3	NM_054082.1	0.569443	metastasis associated 3 (Mta3), mRNA.
Man2a1	NM_008549.1	0.569275	mannosidase 2, alpha 1 (Man2a1), mRNA.
AI413582	NM_001002895.2	0.568619	expressed sequence AI413582 (AI413582), mRNA.
Mterfd2	NM_178051.3	0.567966	MTERF domain containing 2 (Mterfd2), mRNA.
Cd9	NM_007657.2	0.567539
BC031353	NM_153584.1	0.567313	cDNA sequence BC031353 (BC031353), mRNA.
Corin	NM_016869.2	0.566547	corin (Corin), mRNA.
Pip5k1a	NM_008847.2	0.566304	phosphatidylinositol-4-phosphate 5-kinase, type 1 alpha (Pip5k1a), mRNA.
Gria1	NM_008165.2	0.566299	glutamate receptor, ionotropic, AMPA1 (alpha 1) (Gria1), mRNA.
Moxd1	NM_021509.3	0.566286	monooxygenase, DBH-like 1 (Moxd1), mRNA.
Pqlc3	NM_172574.1	0.566209	PQ loop repeat containing (Pqlc3), mRNA.
Them2	NM_025790.1	0.565949	thioesterase superfamily member 2 (Them2), mRNA.
B230373P09Rik	NM_177336.2	0.565782
Coasy	NM_027896.4	0.565677	Coenzyme A synthase (Coasy), nuclear gene encoding mitochondrial protein, mRNA.
Chkb	NM_007692.5	0.564243	choline kinase beta (Chkb), mRNA.
Whrn	NM_001008792.1	0.56419	whirlin (Whrn), transcript variant 3, mRNA.
1190003J15Rik	NM_029821.2	0.563988	RIKEN cDNA 1190003J15 gene (1190003J15Rik), mRNA.
Pld1	XM_130807.1	0.563881
Serpinb6a	NM_009254.2	0.563467	serine (or cysteine) peptidase inhibitor, clade B, member 6a (Serpinb6a), mRNA.
Flot1	NM_008027.2	0.563303	flotillin 1 (Flot1), mRNA.
Lst1	XM_359281.1	0.562256
Sftpd	NM_009160.1	0.561812	surfactant associated protein D (Sftpd), mRNA.
Kctd6	NM_027782.1	0.561711	potassium channel tetramerisation domain containing 6 (Kctd6), mRNA.
Btk	NM_013482.1	0.561445	Bruton agammaglobulinemia tyrosine kinase (Btk), mRNA.
Cdkn2b	NM_007670.3	0.561074	cyclin-dependent kinase inhibitor 2B (p15, inhibits CDK4) (Cdkn2b), mRNA.
Pcgf5	NM_029508.3	0.560955	polycomb group ring finger 5 (Pcgf5), mRNA.
Ebi3	NM_015766.2	0.560572	Epstein-Barr virus induced gene 3 (Ebi3), mRNA.
Asb13	NM_178283.3	0.560469	ankyrin repeat and SOCS box-containing 13 (Asb13), mRNA.
Hgsnat	NM_029884.1	0.560424	heparan-alpha-glucosaminide N-acetyltransferase (Hgsnat), mRNA.
Slc35a5	NM_028756.3	0.560329	solute carrier family 35, member A5 (Slc35a5), mRNA.
Cyba	NM_007806.1	0.560084	cytochrome b-245, alpha polypeptide (Cyba), mRNA.
2410025L10Rik	NM_028596.2	0.559945	RIKEN cDNA 2410025L10 gene (2410025L10Rik), mRNA.
2310039H08Rik	NM_025966.3	0.559876	RIKEN cDNA 2310039H08 gene (2310039H08Rik), mRNA.
Rsad1	NM_001013381.1	0.559738	radical S-adenosyl methionine domain containing 1 (Rsad1), mRNA.
Gmip	NM_198101.1	0.558452	Gem-interacting protein (Gmip), mRNA.
Cdkl2	NM_016912.1	0.558396	cyclin-dependent kinase-like 2 (CDC2-related kinase) (Cdkl2), transcript variant 1, mRNA.
Ssx2ip	NM_138744.2	0.557609	synovial sarcoma, X breakpoint 2 interacting protein (Ssx2ip), mRNA.
Selplg	NM_009151.2	0.557176	selectin, platelet (p-selectin) ligand (Selplg), mRNA.
Abca8a	NM_153145.3	0.55657	ATP-binding cassette, sub-family A (ABC1), member 8a (Abca8a), mRNA.
S100a6	NM_011313.2	0.556382	S100 calcium binding protein A6 (calcyclin) (S100a6), mRNA.
Gapdh	NM_008084.2	0.556215	glyceraldehyde-3-phosphate dehydrogenase (Gapdh), mRNA.
Inadl	NM_172696.2	0.555721	InaD-like (Drosophila) (Inadl), transcript variant 1, mRNA.
Fcgr2b	NM_010187.2	0.555646	Fc receptor, IgG, low affinity IIb (Fcgr2b), transcript variant 2, mRNA.
Entpd4	NM_026174.2	0.555609	ectonucleoside triphosphate diphosphohydrolase 4 (Entpd4), mRNA.
Plscr4	NM_178711.2	0.555473
Pparg	NM_011146.2	0.555242	peroxisome proliferator activated receptor gamma (Pparg), mRNA.
Dennd3	NM_001081066.1	0.554536	DENN/MADD domain containing 3 (Dennd3), mRNA.
Uxt	NM_013840.3	0.554328	ubiquitously expressed transcript (Uxt), mRNA.
Ctsf	NM_019861.1	0.553125	cathepsin F (Ctsf), mRNA.
Hist1h4h	NM_153173.2	0.552861	histone cluster 1, H4h (Hist1h4h), mRNA.
F2r	NM_010169.3	0.552829	coagulation factor II (thrombin) receptor (F2r), mRNA.
Ccna1	NM_007628.1	0.552821	cyclin A1 (Ccna1), mRNA.
Gas6	NM_019521.2	0.552318	growth arrest specific 6 (Gas6), mRNA.
Itgb1bp1	NM_008403.2	0.551709	integrin beta 1 binding protein 1 (Itgb1bp1), mRNA.
Agpat9	NM_172715.3	0.551603	1-acylglycerol-3-phosphate O-acyltransferase 9 (Agpat9), transcript variant 1, mRNA.
Fkbp14	NM_153573.1	0.551258	FK506 binding protein 14 (Fkbp14), mRNA.
Tmem180	NM_029186.2	0.551222	transmembrane protein 180 (Tmem180), mRNA.
Sema6b	NM_013662.1	0.550463	sema domain, transmembrane domain (TM), and cytoplasmic domain, (semaphorin) 6B (Sema6b), mRNA.
Krt8	NM_031170.2	0.550222	keratin 8 (Krt8), mRNA.
BC038156	NM_177768.2	0.550098	cDNA sequence BC038156 (BC038156), mRNA.
Arhgap9	NM_146011.2	0.549738	Rho GTPase activating protein 9 (Arhgap9), mRNA. XM_986639 XM_986675 XM_986715
Syf2	NM_026780.1	0.549254	SYF2 homolog, RNA splicing factor (S. cerevisiae) (Syf2), mRNA.
Fam110c	NM_027828.2	0.548478	family with sequence similarity 110, member C (Fam110c), mRNA.
Hpx	NM_017371.1	0.547917	hemopexin (Hpx), mRNA.
Pbx2	NM_017463.2	0.547657	pre B-cell leukemia transcription factor 2 (Pbx2), mRNA.
Dgkb	NM_178681.3	0.547588	diacylglycerol kinase, beta (Dgkb), mRNA.
Sftpa1	NM_023134.4	0.547287	surfactant associated protein A1 (Sftpa1), mRNA.
LOC100042427	XM_001478518.1	0.547105	s musculus similar to Glyceraldehyde-3-phosphate dehydrogenase (GAPDH), transcript variant 4 (LOC100042427), mRNA.
Stk36	NM_175031.3	0.546345	serine/threonine kinase 36 (fused homolog, Drosophila) (Stk36), mRNA.
Lamp1	NM_010684.2	0.545881	lysosomal-associated membrane protein 1 (Lamp1), mRNA.
Bckdha	NM_007533.4	0.545388	branched chain ketoacid dehydrogenase E1, alpha polypeptide (Bckdha), mRNA.
Arfgap3	NM_025445.4	0.545287	ADP-ribosylation factor GTPase activating protein 3 (Arfgap3), mRNA.
Thsd4	NM_001040426.1	0.545077	thrombospondin, type I, domain containing 4 (Thsd4), transcript variant 1, mRNA.
Igbp1	NM_008784.2	0.54494	immunoglobulin (CD79A) binding protein 1 (Igbp1), mRNA.
Lrrc8	NM_177725.2	0.544829
Gns	NM_029364.3	0.54427	glucosamine (N-acetyl)-6-sulfatase (Gns), mRNA.
Mtus1	NM_178902.3	0.543779
6030429G01Rik	NM_001033548.1	0.542833	RIKEN cDNA 6030429G01 gene (6030429G01Rik), mRNA.
Sytl2	NM_031394.1	0.542409
Dalrd3	NM_026378.3	0.542263	DALR anticodon binding domain containing 3 (Dalrd3), mRNA.
Cdc23	NM_178347	0.541919
Ptn	NM_008973.2	0.541681	pleiotrophin (Ptn), mRNA.
Rnf103	NM_009543.1	0.541158	ring finger protein 103 (Rnf103), mRNA.
Acsl4	NM_001033600.1	0.540952	acyl-CoA synthetase long-chain family member 4 (Acsl4), transcript variant 3, mRNA.
Renbp	NM_023132.2	0.540524	renin binding protein (Renbp), mRNA.
Elof1	NM_170777.3	0.539316	elongation factor 1 homolog (ELF1, S. cerevisiae) (Elof1), mRNA.
1190007F08Rik	NM_001033144.1	0.538601	RIKEN cDNA 1190007F08 gene (1190007F08Rik), mRNA. XM_921339 XM_921348 XM_921353
St6galnac2	NM_009180.3	0.537444	ST6 (alpha-N-acetyl-neuraminyl-2,3-beta-galactosyl-1, 3)-N-acetylgalactosaminide alpha-2,6-sialyltransferase 2 (St6galnac2), mRNA.
Slc26a9	NM_177243.2	0.537114	solute carrier family 26, member 9 (Slc26a9), mRNA.
Mvp	NM_080638.1	0.536617	major vault protein (Mvp), mRNA.
Ascc1	NM_026937.1	0.536363	activating signal cointegrator 1 complex subunit 1 (Ascc1), mRNA.
Fbxl13	NM_177076.2	0.536105	F-box and leucine-rich repeat protein 13 (Fbxl13), mRNA.
Akap14	NM_001033785.1	0.53598	A kinase (PRKA) anchor protein 14 (Akap14), mRNA.
D4Wsu114e	NM_001025365.1	0.535918	DNA segment, Chr 4, Wayne State University 114, expressed (D4Wsu114e), mRNA.
Cd47	NM_010581.3	0.535865	CD47 antigen (Rh-related antigen, integrin-associated signal transducer) (Cd47), mRNA.
Kif21a	NM_016705.2	0.535561	kinesin family member 21A (Kif21a), mRNA.
Maf1	NM_026859.2	0.535558	MAF1 homolog (S. cerevisiae) (Maf1), mRNA.
Rab7l1	NM_144875.1	0.534776	RAB7, member RAS oncogene family-like 1 (Rab7l1), mRNA.
1500012F01Rik	NM_001081005.1	0.534509	RIKEN cDNA 1500012F01 gene (1500012F01Rik), mRNA.
4930486L24Rik	NM_178098.2	0.533497	RIKEN cDNA 4930486L24 gene (4930486L24Rik), mRNA.
Spop	NM_025287.2	0.532915	speckle-type POZ protein (Spop), mRNA.
9530027K23Rik	NM_176838	0.532144
Tmem50a	NM_027935.2	0.531494	transmembrane protein 50A (Tmem50a), mRNA.
Tmc6	NM_181321.2	0.530749	transmembrane channel-like gene family 6 (Tmc6), transcript variant 2, mRNA.
Ubp1	NM_001083319.1	0.530696	upstream binding protein 1 (Ubp1), transcript variant 1, mRNA.
Pdzk1ip1	NM_026018.2	0.530428	PDZK1 interacting protein 1 (Pdzk1ip1), mRNA.
Col4a4	NM_007735.1	0.530083	procollagen, type IV, alpha 4 (Col4a4), mRNA.
Acaa1a	NM_130864.3	0.529645	acetyl-Coenzyme A acyltransferase 1A (Acaa1a), mRNA.
4933439C20Rik	NM_001004146.1	0.529611	RIKEN cDNA 4933439C20 gene (4933439C20Rik), mRNA.
Vps54	NM_139061.3	0.529298	vacuolar protein sorting 54 (yeast) (Vps54), mRNA.
2810441K11Rik	NM_026798.1	0.528349	RIKEN cDNA 2810441K11 gene (2810441K11Rik), mRNA.
Ranbp9	NM_019930.1	0.52751	RAN binding protein 9 (Ranbp9), mRNA.
Sdf2	NM_009143.2	0.527465	stromal cell derived factor 2 (Sdf2), mRNA.
Fnip1	NM_173753.3	0.527192	folliculin interacting protein 1 (Fnip1), mRNA.
Sesn2	NM_144907.1	0.526973	sestrin 2 (Sesn2), mRNA.
Arl4a	NM_007487.3	0.526967	ADP-ribosylation factor-like 4A (Arl4a), transcript variant 1, mRNA.
Ccbl2	NM_173763.3	0.526598	cysteine conjugate-beta lyase 2 (Ccbl2), mRNA.
Taldo1	NM_011528.3	0.526594	transaldolase 1 (Taldo1), mRNA.
Ehd3	NM_020578.2	0.525969	EH-domain containing 3 (Ehd3), mRNA.
Eln	NM_007925.3	0.52569	elastin (Eln), mRNA.
Adarb1	NM_130895.2	0.525618	adenosine deaminase, RNA-specific, B1 (Adarb1), transcript variant 1, mRNA.
2310047M10Rik	NM_028005.2	0.525412	RIKEN cDNA 2310047M10 gene (2310047M10Rik), mRNA.
Art4	NM_026639.2	0.525397	ADP-ribosyltransferase 4 (Art4), mRNA.
Rragc	NM_017475.2	0.525353	Ras-related GTP binding C (Rragc), mRNA.
2010004A03Rik	NM_029646.1	0.525351	RIKEN cDNA 2010004A03 gene (2010004A03Rik), mRNA.
Thnsl2	NM_001033929.1	0.525208	threonine synthase-like 2 (bacterial) (Thnsl2), transcript variant 2, mRNA.
Krt7	NM_033073.2	0.524401	keratin 7 (Krt7), mRNA.
Was	NM_009515.1	0.523996	Wiskott-Aldrich syndrome homolog (human) (Was), mRNA.
Gmpr	NM_025508.3	0.523942	guanosine monophosphate reductase (Gmpr), mRNA.
Ppm1b	NM_011151.1	0.523789	protein phosphatase 1B, magnesium dependent, beta isoform (Ppm1b), mRNA. XM_925494 XM_925495 XM_925496
Cideb	NM_009894.2	0.523537	cell death-inducing DNA fragmentation factor, alpha subunit-like effector B (Cideb), mRNA.
Il10ra	NM_008348.2	0.523179	interleukin 10 receptor, alpha (Il10ra), mRNA.
Bcat2	NM_009737.1	0.522405	branched chain aminotransferase 2, mitochondrial (Bcat2), mRNA.
Lyrm5	NM_133688.2	0.522371	LYR motif containing 5 (Lyrm5), mRNA.
Iqcb1	NM_177128.3	0.522287	IQ calmodulin-binding motif containing 1 (Iqcb1), mRNA.
Naprt1	NM_172607.3	0.522196	nicotinate phosphoribosyltransferase domain containing 1 (Naprt1), mRNA.
Limk2	NM_010718.3	0.521731	LIM motif-containing protein kinase 2 (Limk2), transcript variant 1, mRNA.
Sod2	NM_013671.2	0.520107
Diras2	NM_001024474.2	0.519725	DIRAS family, GTP-binding RAS-like 2 (Diras2), mRNA.
Irx1	NM_010573.2	0.519421	Iroquois related homeobox 1 (Drosophila) (Irx1), mRNA.
Acot2	NM_134188.2	0.518351	acyl-CoA thioesterase 2 (Acot2), nuclear gene encoding mitochondrial protein, mRNA.
Chchd4	NM_133928.2	0.516748	coiled-coil-helix-coiled-coil-helix domain containing 4 (Chchd4), nuclear gene encoding mitochondrial protein, mRNA.
1810014F10Rik	NM_026928.2	0.516093	RIKEN cDNA 1810014F10 gene (1810014F10Rik), mRNA.
Lrrc8d	NM_178701.2	0.515817	leucine rich repeat containing 8D (Lrrc8d), mRNA.
Tmbim4	NM_026617.3	0.515723	transmembrane BAX inhibitor motif containing 4 (Tmbim4), mRNA.
Epb4.1l1	NM_001006664.2	0.515522	erythrocyte protein band 4.1-like 1 (Epb4.1l1), transcript variant 3, mRNA.
Slc25a12	NM_172436.2	0.514655	solute carrier family 25 (mitochondrial carrier, Aralar), member 12 (Slc25a12), mRNA.
Ces3	NM_053200.2	0.514249	carboxylesterase 3 (Ces3), mRNA.
Osbpl9	NM_173350.1	0.513927	oxysterol binding protein-like 9 (Osbpl9), transcript variant 2, mRNA.
Avpi1	NM_027106.1	0.513834	arginine vasopressin-induced 1 (Avpi1), mRNA.
Lyzs	NM_017372.2	0.513633	lysozyme (Lyzs), mRNA.
Rfx2	NM_009056.1	0.513229	regulatory factor X, 2 (influences HLA class II expression) (Rfx2), mRNA.
Sfpi1	NM_011355.1	0.512487	SFFV proviral integration 1 (Sfpi1), mRNA.
Tatdn2	NM_001033463.1	0.512356	TatD DNase domain containing 2 (Tatdn2), mRNA.
D19Wsu162e	NM_146099.2	0.512267	DNA segment, Chr 19, Wayne State University 162, expressed (D19Wsu162e), mRNA.
B3gnt7	NM_145222.1	0.511881	UDP-GlcNAc:betaGal beta-1,3-N-acetylglucosaminyltransferase 7 (B3gnt7), mRNA.
Atp6ap2	NM_027439.3	0.511748	ATPase, H+ transporting, lysosomal accessory protein 2 (Atp6ap2), mRNA.
Abhd11	NM_145215.1	0.511477	abhydrolase domain containing 11 (Abhd11), mRNA.
Tgm2	NM_009373.3	0.511097	transglutaminase 2, C polypeptide (Tgm2), mRNA.
Anxa11	NM_013469.1	0.510548	annexin A11 (Anxa11), mRNA.
Ghrl	NM_021488.4	0.510299	ghrelin (Ghrl), mRNA.
Slc22a1	NM_009202.4	0.510217	solute carrier family 22 (organic cation transporter), member 1 (Slc22a1), mRNA.
Hip1r	NM_145070.2	0.51021	huntingtin interacting protein 1 related (Hip1r), mRNA.
Tcea3	NM_011542.1	0.510091	transcription elongation factor A (SII), 3 (Tcea3), mRNA.
Atp6v0b	NM_033617.3	0.509887	ATPase, H+ transporting, lysosomal V0 subunit B (Atp6v0b), mRNA.
Prpf18	NM_026045.3	0.509572	PRP18 pre-mRNA processing factor 18 homolog (yeast) (Prpf18), mRNA.
Akap9	NM_194462.1	0.509512
Mbnl1	NM_020007.3	0.508744	muscleblind-like 1 (Drosophila) (Mbnl1), mRNA.
Iqgap1	NM_016721	0.508299
Noxo1	NM_027988.1	0.508086	NADPH oxidase organizer 1 (Noxo1), mRNA.
Ccdc92	NM_144819.2	0.508018	coiled-coil domain containing 92 (Ccdc92), mRNA.
Abtb1	NM_030251.2	0.506701	ankyrin repeat and BTB (POZ) domain containing 1 (Abtb1), mRNA.
Zfand2b	NM_026846.2	0.506229	zinc finger, AN1 type domain 2B (Zfand2b), mRNA.
2210021J22Rik	NM_197998.1	0.504984	RIKEN cDNA 2210021J22 gene (2210021J22Rik), mRNA.
Acad10	NM_028037.3	0.504899	acyl-Coenzyme A dehydrogenase family, member 10 (Acad10), mRNA.
Tlr6	NM_011604.2	0.504777	toll-like receptor 6 (Tlr6), mRNA.
Tlr8	NM_133212.2	0.504754	toll-like receptor 8 (Tlr8), mRNA.
Slc6a9	NM_008135.4	0.503364	solute carrier family 6 (neurotransmitter transporter, glycine), member 9 (Slc6a9), mRNA.
Col4a3	NM_007734.2	0.503282	collagen, type IV, alpha 3 (Col4a3), mRNA.
1500015O10Rik	NM_024283.2	0.503046	RIKEN cDNA 1500015O10 gene (1500015O10Rik), mRNA.
Spnb2	NM_175836.2	0.502517	spectrin beta 2 (Spnb2), transcript variant 1, mRNA.
Nek5	NM_177898.4	0.501837	NIMA (never in mitosis gene a)-related expressed kinase 5 (Nek5), mRNA.
Morn5	NM_029309.2	0.501433	MORN repeat containing 5 (Morn5), mRNA.
Fzd5	NM_022721.3	0.501251	frizzled homolog 5 (Drosophila) (Fzd5), transcript variant 1, mRNA.
Inha	NM_010564.4	0.500815	inhibin alpha (Inha), mRNA.
Dtna	NM_010087.3	0.500677	dystrobrevin alpha (Dtna), transcript variant 2, mRNA.
Chmp4b	NM_029362.3	0.500491	chromatin modifying protein 4B (Chmp4b), mRNA.
Rab3a	NM_009001.3	0.500375	RAB3A, member RAS oncogene family (Rab3a), mRNA.
Slc35e3	NM_029875.2	0.499937	solute carrier family 35, member E3 (Slc35e3), mRNA.
Serpina3c	NM_008458.2	0.499891	serine (or cysteine) peptidase inhibitor, clade A, member 3C (Serpina3c), mRNA.
Vsig2	NM_020518.2	0.499846	V-set and immunoglobulin domain containing 2 (Vsig2), mRNA.
Vwf	NM_011708.3	0.499654	Von Willebrand factor homolog (Vwf), mRNA.
Lztr1	NM_025808.3	0.499479	leucine-zipper-like transcriptional regulator, 1 (Lztr1), mRNA.
Ppp3ca	NM_008913.1	0.49937	protein phosphatase 3, catalytic subunit, alpha isoform (Ppp3ca), mRNA.
Ppfibp2	NM_008905.1	0.498883	protein tyrosine phosphatase, receptor-type, F interacting protein, binding protein 2 (Ppfibp2), mRNA.
Atg2a	NM_194348.3	0.498848	ATG2 autophagy related 2 homolog A (S. cerevisiae) (Atg2a), mRNA.
Fth1	NM_010239.1	0.498598	ferritin heavy chain 1 (Fth1), mRNA.
Pfkfb2	NM_008825.3	0.498596	6-phosphofructo-2-kinase/fructose-2,6-biphosphatase 2 (Pfkfb2), mRNA.
Slc31a2	NM_025286.1	0.498385
Rnf145	NM_028862.2	0.498197	ring finger protein 145 (Rnf145), mRNA.
LOC100047090	XR_031968.1	0.497734	s musculus similar to VIP2 receptor for vasoactive intestinal peptide (VIP) (LOC100047090), misc RNA.
Rit1	NM_009069.3	0.497001	Ras-like without CAAX 1 (Rit1), mRNA.
Urod	NM_009478.3	0.496814	uroporphyrinogen decarboxylase (Urod), mRNA.
Tprgl	NM_026388.2	0.49634	transformation related protein 63 regulated like (Tprgl), mRNA.
BC031181	NM_001001181.3	0.495855	cDNA sequence BC031181 (BC031181), mRNA.
LOC675228	XR_034614.1	0.495751	s musculus similar to vacuolar ATPase subunit F (LOC675228), misc RNA.
LOC100047214	XM_001477665.1	0.495278	s musculus similar to PTEN induced putative kinase 1 (LOC100047214), mRNA.
Use1	NM_025917.3	0.495248	unconventional SNARE in the ER 1 homolog (S. cerevisiae) (Use1), transcript variant 1, mRNA.
6330406I15Rik	NM_027519.1	0.495082	RIKEN cDNA 6330406I15 gene (6330406I15Rik), mRNA.
Exosc7	NM_001081188.1	0.494837	exosome component 7 (Exosc7), mRNA.
Rarres2	NM_027852.1	0.494778	retinoic acid receptor responder (tazarotene induced) 2 (Rarres2), mRNA.
Kcnab2	NM_010598.2	0.494719	potassium voltage-gated channel, shaker-related subfamily, beta member 2 (Kcnab2), mRNA.
Myrip	NM_144557.4	0.494619	myosin VIIA and Rab interacting protein (Myrip), mRNA.
AI132487	NM_001012310.1	0.494548	expressed sequence AI132487 (AI132487), mRNA.
Edem2	NM_145537.1	0.494534	ER degradation enhancer, mannosidase alpha-like 2 (Edem2), mRNA.
Tmbim1	NM_027154.3	0.493935	transmembrane BAX inhibitor motif containing 1 (Tmbim1), mRNA.
Camk2n1	NM_025451.1	0.493759	calcium/calmodulin-dependent protein kinase II inhibitor 1 (Camk2n1), mRNA.
Cx3cl1	NM_009142.3	0.492749	chemokine (C-X3-C motif) ligand 1 (Cx3cl1), mRNA.
Dos	NM_015761.2	0.492694	downstream of Stk11 (Dos), mRNA.
Snx24	NM_029394.3	0.491998	sorting nexing 24 (Snx24), mRNA.
Piga	NM_011081.2	0.491879	phosphatidylinositol glycan anchor biosynthesis, class A (Piga), mRNA.
St3gal5	NM_011375.2	0.49166	ST3 beta-galactoside alpha-2,3-sialyltransferase 5 (St3gal5), transcript variant 2, mRNA.
Tmprss2	NM_015775.2	0.491652	transmembrane protease, serine 2 (Tmprss2), mRNA.
Deb1	NM_026794.2	0.491573	differentially expressed in B16F10 1 (Deb1), mRNA.
Lgals3bp	NM_011150.2	0.49155	lectin, galactoside-binding, soluble, 3 binding protein (Lgals3bp), mRNA.
Ino80b	NM_023547.1	0.491536	INO80 complex subunit B (Ino80b), mRNA.
Slc25a20	NM_020520.2	0.49111	solute carrier family 25 (mitochondrial carnitine/acylcarnitine translocase), member 20 (Slc25a20), mRNA.
Sirpb1	NM_178792.2	0.490629	signal-regulatory protein beta 1 (Sirpb1), transcript variant 1, mRNA.
2500002L14Rik	NM_025607.2	0.490284
B9d2	NM_172148.1	0.490164	B9 protein domain 2 (B9d2), mRNA.
BC022687	NM_145450.3	0.490136	cDNA sequence BC022687 (BC022687), mRNA.
LOC100044756	XM_001472989.1	0.49012	s musculus similar to PX domain-containing protein kinase-like protein (Modulator of Na,K-ATPase) (MONaKA) (LOC100044756), mRNA.
Helb	NM_080446.1	0.489299	helicase (DNA) B (Helb), mRNA.
Plekhf1	NM_024413.1	0.489041	pleckstrin homology domain containing, family F (with FYVE domain) member 1 (Plekhf1), mRNA.
Cd59a	NM_007652.2	0.488784	CD59a antigen (Cd59a), mRNA.
Napg	NM_028017.1	0.488215	N-ethylmaleimide sensitive fusion protein attachment protein gamma (Napg), mRNA.
Pde4dip	NM_001039376.1	0.48717	phosphodiesterase 4D interacting protein (myomegalin) (Pde4dip), transcript variant 1, mRNA.
Hes6	NM_019479.2	0.486905	hairy and enhancer of split 6 (Drosophila) (Hes6), mRNA.
Cib1	NM_011870.2	0.486763	calcium and integrin binding 1 (calmyrin) (Cib1), mRNA.
Plaur	NM_011113.3	0.486652	plasminogen activator, urokinase receptor (Plaur), mRNA.
Arhgdig	NM_008113.3	0.485644	Rho GDP dissociation inhibitor (GDI) gamma (Arhgdig), mRNA.
Ihpk2	NM_029634.1	0.485565	inositol hexaphosphate kinase 2 (Ihpk2), mRNA.
Phkg2	NM_026888.2	0.48553	phosphorylase kinase, gamma 2 (testis) (Phkg2), mRNA.
2400006N03Rik	XM_126152.3	0.485155
Jtb	NM_206924.2	0.485116	jumping translocation breakpoint (Jtb), mRNA.
Tlk1	NM_172664.2	0.485077	tousled-like kinase 1 (Tlk1), mRNA. XM_001002220 XM_982936 XM_982971 XM_983010 XM_983048 XM_983091 XM_983131
Ppp1r2	NM_025800.3	0.484643	protein phosphatase 1, regulatory (inhibitor) subunit 2 (Ppp1r2), mRNA.
Abhd4	NM_134076.1	0.484284	abhydrolase domain containing 4 (Abhd4), mRNA.
Atp6v1b2	NM_007509.2	0.483801	ATPase, H+ transporting, lysosomal V1 subunit B2 (Atp6v1b2), mRNA.
Scamp1	NM_029153.1	0.483373	secretory carrier membrane protein 1 (Scamp1), mRNA.
Atox1	NM_009720.2	0.483122	ATX1 (antioxidant protein 1) homolog 1 (yeast) (Atox1), mRNA.
Hdac5	NM_001077696.1	0.482988	histone deacetylase 5 (Hdac5), transcript variant 1, mRNA.
D10Ertd641e	NM_025514.2	0.482889	DNA segment, Chr 10, ERATO Doi 641, expressed (D10Ertd641e), mRNA.
Gtf2h1	NM_008186.3	0.482858	general transcription factor II H, polypeptide 1 (Gtf2h1), mRNA.
9430023L20Rik	NM_026566.2	0.482741	RIKEN cDNA 9430023L20 gene (9430023L20Rik), mRNA.
Elovl5	NM_134255.2	0.482709	ELOVL family member 5, elongation of long chain fatty acids (yeast) (Elovl5), mRNA.
Sod1	NM_011434.1	0.482667	superoxide dismutase 1, soluble (Sod1), mRNA.
Trp53bp2	NM_173378.2	0.482476	transformation related protein 53 binding protein 2 (Trp53bp2), mRNA.
F2rl1	NM_007974.2	0.482275	coagulation factor II (thrombin) receptor-like 1 (F2rl1), mRNA.
Prrg2	NM_022999.1	0.481425	proline-rich Gla (G-carboxyglutamic acid) polypeptide 2 (Prrg2), mRNA.
Sptlc1	NM_009269.2	0.48072	serine palmitoyltransferase, long chain base subunit 1 (Sptlc1), mRNA.
Tlr4	NM_021297.2	0.480479	toll-like receptor 4 (Tlr4), mRNA.
Tmem192	NM_028427.2	0.480477	transmembrane protein 192 (Tmem192), mRNA.
Gnptab	NM_001004164.2	0.480189	N-acetylglucosamine-1-phosphate transferase, alpha and beta subunits (Gnptab), mRNA.
Snx14	NM_172926.2	0.480093	sorting nexin 14 (Snx14), mRNA.
Usp3	NM_144937.3	0.479755	ubiquitin specific peptidase 3 (Usp3), mRNA.
Usp2	NM_198091.2	0.479222	ubiquitin specific peptidase 2 (Usp2), transcript variant 2, mRNA.
Slc4a1	NM_011403.1	0.479127	solute carrier family 4 (anion exchanger), member 1 (Slc4a1), mRNA.
Sgpl1	NM_009163.2	0.478959	sphingosine phosphate lyase 1 (Sgpl1), mRNA.
Mdm2	NM_010786.2	0.478825	transformed mouse 3T3 cell double minute 2 (Mdm2), mRNA.
Klhl21	NM_001033352.3	0.47824	kelch-like 21 (Drosophila) (Klhl21), mRNA.
Tmem53	NM_026837.2	0.478063	transmembrane protein 53 (Tmem53), mRNA.
Sult5a1	NM_020564.2	0.47799	sulfotransferase family 5A, member 1 (Sult5a1), mRNA.
Efna5	NM_010109.2	0.477955	ephrin A5 (Efna5), transcript variant 2, mRNA.
Tbx6	NM_011538.2	0.477464	T-box 6 (Tbx6), mRNA.
Qars	NM_133794.1	0.47707	glutaminyl-tRNA synthetase (Qars), mRNA.
Lsr	NM_017405.1	0.476955	lipolysis stimulated lipoprotein receptor (Lsr), mRNA.
Optn	NM_181848.4	0.476431	optineurin (Optn), mRNA.
Gtf2f2	NM_026816.3	0.476229	general transcription factor IIF, polypeptide 2 (Gtf2f2), mRNA.
Hist1h4j	NM_178210.1	0.476211	histone cluster 1, H4j (Hist1h4j), mRNA.
Plcg2	NM_172285.1	0.475011	phospholipase C, gamma 2 (Plcg2), mRNA.
Epdr1	NM_134065.3	0.474806	ependymin related protein 1 (zebrafish) (Epdr1), mRNA.
2410001C21Rik	NM_025542.2	0.474327	RIKEN cDNA 2410001C21 gene (2410001C21Rik), mRNA.
0610040J01Rik	NM_029554.2	0.473917	RIKEN cDNA 0610040J01 gene (0610040J01Rik), mRNA.
Mtap6	NM_001048167.1	0.473242	microtubule-associated protein 6 (Mtap6), transcript variant 2, mRNA.
Stambp	NM_024239.1	0.47252	Stam binding protein (Stambp), mRNA.
Galt	NM_016658.2	0.471393	galactose-1-phosphate uridyl transferase (Galt), mRNA.
Hspb1	NM_013560.1	0.470636	heat shock protein 1 (Hspb1), mRNA.
Hbp1	NM_153198.1	0.470071	high mobility group box transcription factor 1 (Hbp1), transcript variant 1, mRNA.
E330036I19Rik	NM_144915.2	0.470041	RIKEN cDNA E330036I19 gene (E330036I19Rik), mRNA.
Tmem141	NM_001040130.1	0.46985	transmembrane protein 141 (Tmem141), mRNA. XM_979169
Gngt2	NM_023121.2	0.469459	guanine nucleotide binding protein (G protein), gamma transducing activity polypeptide 2 (Gngt2), transcript variant 1, mRNA.
Evi2a	NM_010161.3	0.468787	ecotropic viral integration site 2a (Evi2a), transcript variant 2, mRNA.
Kif27	NM_175214.3	0.468674	kinesin family member 27 (Kif27), mRNA.
Cxcl1	NM_008176.1	0.468637	chemokine (C-X-C motif) ligand 1 (Cxcl1), mRNA.
Ssfa2	NM_080558	0.46861
Bri3	NM_018772.1	0.468189
Wdr93	NM_001037927.1	0.467983	WD repeat domain 93 (Wdr93), mRNA.
Nln	NM_029447.1	0.467904	neurolysin (metallopeptidase M3 family) (Nln), mRNA.
5033414D02Rik	NM_026362.1	0.467835	RIKEN cDNA 5033414D02 gene (5033414D02Rik), mRNA.
Rilp	NM_001029938.1	0.467403	Rab interacting lysosomal protein (Rilp), mRNA.
2310007B03Rik	NM_172411.3	0.467388	RIKEN cDNA 2310007B03 gene (2310007B03Rik), mRNA.
LOC100044159	XM_001471713.1	0.467183	s musculus hypothetical protein LOC100044159 (LOC100044159), mRNA.
Stat3	NM_213659.2	0.467077	signal transducer and activator of transcription 3 (Stat3), transcript variant 1, mRNA.
Tnxb	NM_031176.1	0.466945	tenascin XB (Tnxb), mRNA.
Popdc2	NM_022318.2	0.466875	popeye domain containing 2 (Popdc2), transcript variant 2, mRNA.
Acbd4	NM_025988.2	0.466271	acyl-Coenzyme A binding domain containing 4 (Acbd4), transcript variant 1, mRNA.
Ostf1	NM_017375.2	0.465948	osteoclast stimulating factor 1 (Ostf1), mRNA.
Alox12	NM_007440.4	0.465699	arachidonate 12-lipoxygenase (Alox12), mRNA.
Dnajb6	NM_001037941.1	0.465687	DnaJ (Hsp40) homolog, subfamily B, member 6 (Dnajb6), transcript variant 2, mRNA.
Tcf21	NM_011545.1	0.465535	transcription factor 21 (Tcf21), mRNA.
Ppap2c	NM_015817.2	0.465057	phosphatidic acid phosphatase type 2c (Ppap2c), mRNA.
Ctns	NM_031251.2	0.464751	cystinosis, nephropathic (Ctns), mRNA.
Mgea6	NM_146034.1	0.464611
Serpina3g	NM_009251.1	0.463596	serine (or cysteine) peptidase inhibitor, clade A, member 3G (Serpina3g), mRNA.
Plscr1	NM_011636.1	0.463417	phospholipid scramblase 1 (Plscr1), mRNA.
Tro	NM_001002272.2	0.463328	trophinin (Tro), transcript variant 1, mRNA.
Manba	NM_027288.2	0.462835	mannosidase, beta A, lysosomal (Manba), mRNA.
Acaa2	NM_177470.3	0.462113	acetyl-Coenzyme A acyltransferase 2 (mitochondrial 3-oxoacyl-Coenzyme A thiolase) (Acaa2), nuclear gene encoding mitochondrial protein, mRNA.
Gstm2	NM_008183.2	0.461756	glutathione S-transferase, mu 2 (Gstm2), mRNA.
2400010D15Rik	NM_029623.1	0.461674
Ttn	XM_130312.3	0.461577
Slc44a1	NM_133891.2	0.461504	solute carrier family 44, member 1 (Slc44a1), mRNA.
Atp6v0e	NM_025272.2	0.460606	ATPase, H+ transporting, lysosomal V0 subunit E (Atp6v0e), mRNA.
Frat2	NM_177603.1	0.46049	frequently rearranged in advanced T-cell lymphomas 2 (Frat2), mRNA.
Sh3yl1	NM_013709.4	0.460392	Sh3 domain YSC-like 1 (Sh3yl1), mRNA.
Lyz1	NM_013590.3	0.460305	lysozyme 1 (Lyz1), mRNA.
Anxa3	NM_013470.1	0.460287	annexin A3 (Anxa3), mRNA.
Eif2b2	NM_145445.3	0.459918	eukaryotic translation initiation factor 2B, subunit 2 beta (Eif2b2), mRNA.
Gm2a	NM_010299.2	0.459418	GM2 ganglioside activator protein (Gm2a), mRNA.
Rabggta	NM_019519.2	0.459384	Rab geranylgeranyl transferase, a subunit (Rabggta), mRNA.
Mfsd7a	NM_172883.2	0.459041	major facilitator superfamily domain containing 7A (Mfsd7a), mRNA.
Stk19	NM_019442.3	0.459013	serine/threonine kinase 19 (Stk19), mRNA.
LOC100047173	XR_033280.1	0.458432	s musculus similar to synaptotagmin-like 1 (LOC100047173), misc RNA.
Cxcl14	NM_019568.2	0.458376	chemokine (C-X-C motif) ligand 14 (Cxcl14), mRNA.
Pdpk1	NM_011062.1	0.456929
Abcd3	NM_008991.2	0.45682	ATP-binding cassette, sub-family D (ALD), member 3 (Abcd3), mRNA.
Aqp11	NM_175105.3	0.456814	aquaporin 11 (Aqp11), mRNA.
Zdhhc3	NM_026917.4	0.456623	zinc finger, DHHC domain containing 3 (Zdhhc3), mRNA.
Dnajb12	NM_019965.2	0.456589	DnaJ (Hsp40) homolog, subfamily B, member 12 (Dnajb12), mRNA.
Hint3	NM_025798.2	0.456313	histidine triad nucleotide binding protein 3 (Hint3), mRNA.
Psme4	NM_134013.3	0.455549	proteasome (prosome, macropain) activator subunit 4 (Psme4), mRNA.
Stard10	NM_019990.4	0.455439	START domain containing 10 (Stard10), mRNA.
0910001L09Rik	NM_001081108.1	0.455291	RIKEN cDNA 0910001L09 gene (0910001L09Rik), mRNA.
Mboat1	NM_153546.3	0.455288	membrane bound O-acyltransferase domain containing 1 (Mboat1), mRNA.
Slc7a2	NM_007514.3	0.455134	solute carrier family 7 (cationic amino acid transporter, y+ system), member 2 (Slc7a2), transcript variant 1, mRNA.
G6pdx	NM_008062.2	0.454458	glucose-6-phosphate dehydrogenase X-linked (G6pdx), mRNA.
Dym	NM_027727.2	0.454098	dymeclin (Dym), mRNA.
Atg16l1	NM_029846.3	0.4539	autophagy-related 16-like 1 (yeast) (Atg16l1), transcript variant b, mRNA.
Grn	NM_008175.3	0.453398	granulin (Grn), mRNA.
Skil	NM_011386.2	0.453357	SKI-like (Skil), transcript variant 1, mRNA.
Reep5	NM_007874.2	0.45322	receptor accessory protein 5 (Reep5), mRNA.
Hagh	NM_024284.1	0.452912	hydroxyacyl glutathione hydrolase (Hagh), mRNA.
Tmem63b	NM_198167.2	0.452729	transmembrane protein 63b (Tmem63b), mRNA.
Ankrd13a	NM_026718.2	0.452646	ankyrin repeat domain 13a (Ankrd13a), mRNA.
Wdr78	NM_146254.2	0.45004	WD repeat domain 78 (Wdr78), mRNA.
Nudt4	NM_027722.2	0.449957	nudix (nucleoside diphosphate linked moiety X)-type motif 4 (Nudt4), mRNA.
Fam164a	NM_173181.3	0.449852	family with sequence similarity 164, member A (Fam164a), mRNA.
Mrpl33	NM_025796.2	0.449746	mitochondrial ribosomal protein L33 (Mrpl33), nuclear gene encoding mitochondrial protein, mRNA.
Slc19a2	NM_054087.2	0.449623	solute carrier family 19 (thiamine transporter), member 2 (Slc19a2), mRNA.
LOC100048331	XR_034509.1	0.449579	s musculus similar to DnaJ (Hsp40) homolog, subfamily A, member 4 (LOC100048331), misc RNA.
Fbxo38	NM_134136.2	0.449113	F-box protein 38 (Fbxo38), mRNA.
Tnfaip8l2	NM_027206.2	0.449084	tumor necrosis factor, alpha-induced protein 8-like 2 (Tnfaip8l2), mRNA.
Ift81	NM_009879.2	0.449074	intraflagellar transport 81 homolog (Chlamydomonas) (Ift81), mRNA.
Slc25a28	NM_145156.1	0.448267	solute carrier family 25, member 28 (Slc25a28), mRNA.
Asah1	NM_019734.1	0.448107	N-acylsphingosine amidohydrolase 1 (Asah1), mRNA.
Mif4gd	NM_027162.3	0.447932	MIF4G domain containing (Mif4gd), mRNA.
Blcap	NM_016916.3	0.447864	bladder cancer associated protein homolog (human) (Blcap), mRNA.
Ppm1l	NM_178726.3	0.447563	protein phosphatase 1 (formerly 2C)-like (Ppm1l), mRNA.
Grb7	NM_010346.2	0.447519	growth factor receptor bound protein 7 (Grb7), mRNA.
Tcn2	NM_015749.2	0.447497	transcobalamin 2 (Tcn2), mRNA.
Hcst	NM_011827.2	0.44629	hematopoietic cell signal transducer (Hcst), mRNA.
Zfp524	NM_025324.2	0.446104	zinc finger protein 524 (Zfp524), mRNA.
Cnr2	NM_009924.2	0.446066	cannabinoid receptor 2 (macrophage) (Cnr2), mRNA.
Sema5a	NM_009154.1	0.445963
Zfyve21	NM_026752.2	0.445898	zinc finger, FYVE domain containing 21 (Zfyve21), mRNA.
Slc6a6	NM_009320.3	0.445356	solute carrier family 6 (neurotransmitter transporter, taurine), member 6 (Slc6a6), mRNA.
1810026J23Rik	NM_178619.3	0.445043	RIKEN cDNA 1810026J23 gene (1810026J23Rik), mRNA.
Crebl2	NM_177687.3	0.4447	cAMP responsive element binding protein-like 2 (Crebl2), mRNA.
Unc119	NM_011676.2	0.444656	unc-119 homolog (C. elegans) (Unc119), mRNA. XM_001004318
Cebpa	NM_007678.3	0.443973	CCAAT/enhancer binding protein (C/EBP), alpha (Cebpa), mRNA.
Myh7	NM_080728.2	0.443289	myosin, heavy polypeptide 7, cardiac muscle, beta (Myh7), mRNA.
Pigyl	NM_001082532.1	0.443263	phosphatidylinositol glycan anchor biosynthesis, class Y-like (Pigyl), mRNA.
LOC622404	NM_001037913.1	0.442442	hypothetical protein LOC622404 (LOC622404), mRNA.
Mir16	NM_019580.3	0.442416	membrane interacting protein of RGS16 (Mir16), mRNA.
Hmgcl	NM_008254.1	0.442378	3-hydroxy-3-methylglutaryl-Coenzyme A lyase (Hmgcl), mRNA.
Mett11d1	NM_001029990.1	0.442325	methyltransferase 11 domain containing 1 (Mett11d1), mRNA.
Cd86	NM_019388.2	0.441808	CD86 antigen (Cd86), mRNA.
1110012J17Rik	NM_172963.3	0.441759	RIKEN cDNA 1110012J17 gene (1110012J17Rik), mRNA.
Aig1	NM_025446.1	0.441662	androgen-induced 1 (Aig1), mRNA.
Zfyve27	NM_177319.2	0.441464	zinc finger, FYVE domain containing 27 (Zfyve27), mRNA.
Pnpla1	NM_001034885.1	0.441462	patatin-like phospholipase domain containing 1 (Pnpla1), mRNA.
Slc39a8	NM_026228.2	0.441201	solute carrier family 39 (metal ion transporter), member 8 (Slc39a8), mRNA.
ENSMUSG00000054212	NM_145433.1	0.441161	predicted gene, ENSMUSG00000054212 (ENSMUSG00000054212), nuclear gene encoding mitochondrial protein, mRNA.
Pira4	NM_011091.1	0.440952	paired-Ig-like receptor A4 (Pira4), mRNA.
Sepp1	NM_001042613.1	0.440946	selenoprotein P, plasma, 1 (Sepp1), transcript variant 2, mRNA.
Mybpc3	NM_008653.2	0.440725	myosin binding protein C, cardiac (Mybpc3), mRNA.
Mlf1	NM_010801.1	0.440518
Neu2	NM_015750.2	0.439958	neuraminidase 2 (Neu2), mRNA.
4930573I19Rik	NM_001081057.1	0.439169	RIKEN cDNA 4930573I19 gene (4930573I19Rik), mRNA.
6820408C15Rik	NM_177656.3	0.438853	RIKEN cDNA 6820408C15 gene (6820408C15Rik), mRNA.
Ndor1	NM_178239.2	0.438675	NADPH dependent diflavin oxidoreductase 1 (Ndor1), mRNA.
Trpv6	NM_022413.2	0.438637	transient receptor potential cation channel, subfamily V, member 6 (Trpv6), mRNA.
Slc2a6	NM_172659.2	0.43839	solute carrier family 2 (facilitated glucose transporter), member 6 (Slc2a6), mRNA.
4Cytl1	NM_001081106.1	0.438078	cytokine-like 1 (4Cytl1), mRNA.
Ppm1a	NM_008910.2	0.437657	protein phosphatase 1A, magnesium dependent, alpha isoform (Ppm1a), mRNA.
Aftph	NM_181411.2	0.437548	aftiphilin (Aftph), mRNA.
Hap1	NM_010404.2	0.437255	huntingtin-associated protein 1 (Hap1), mRNA.
Agtr1a	NM_177322.2	0.437091	angiotensin II receptor, type 1a (Agtr1a), mRNA.
Vps16	NM_030559.2	0.436944	vacuolar protein sorting 16 (yeast) (Vps16), mRNA.
Ssu72	NM_026899.2	0.436235	Ssu72 RNA polymerase II CTD phosphatase homolog (yeast) (Ssu72), mRNA.
Pik3c3	NM_181414.5	0.436066	phosphoinositide-3-kinase, class 3 (Pik3c3), mRNA.
2610524H06Rik	NM_181075.3	0.435701	RIKEN cDNA 2610524H06 gene (2610524H06Rik), mRNA.
Ivd	NM_019826.3	0.435655	isovaleryl coenzyme A dehydrogenase (Ivd), nuclear gene encoding mitochondrial protein, mRNA.
Rb1	NM_009029.1	0.435606	retinoblastoma 1 (Rb1), mRNA.
Tnfsf13b	NM_033622	0.435598
Cttnbp2nl	NM_030249.3	0.435431	CTTNBP2 N-terminal like (Cttnbp2nl), mRNA.
Dnajc16	NM_172338.2	0.43493	DnaJ (Hsp40) homolog, subfamily C, member 16 (Dnajc16), mRNA.
Mapt	NM_001038609.1	0.434599	microtubule-associated protein tau (Mapt), transcript variant 1, mRNA.
4930430E16Rik	NM_028672.1	0.434108	RIKEN cDNA 4930430E16 gene (4930430E16Rik), mRNA.
Cyb561	NM_007805.4	0.434105	cytochrome b-561 (Cyb561), mRNA.
Dctn6	NM_011722.2	0.433581	dynactin 6 (Dctn6), mRNA.
Flrt3	NM_178382.2	0.4335	fibronectin leucine rich transmembrane protein 3 (Flrt3), mRNA.
Upf2	NM_001081132.1	0.433403	UPF2 regulator of nonsense transcripts homolog (yeast) (Upf2), mRNA.
1110048D14Rik	NM_183120.1	0.433249
4933407N01Rik	NM_025745.2	0.433057
D12Ertd553e	NM_029758.3	0.432808	DNA segment, Chr 12, ERATO Doi 553, expressed (D12Ertd553e), mRNA.
Nudt7	NM_024446.3	0.432684	nudix (nucleoside diphosphate linked moiety X)-type motif 7 (Nudt7), transcript variant 2, mRNA.
Traf6	NM_009424.2	0.432489	Tnf receptor-associated factor 6 (Traf6), mRNA.
Sdf4	NM_011341.4	0.43231	stromal cell derived factor 4 (Sdf4), mRNA.
Fkbp1b	NM_016863.2	0.431581
AI894139	NM_178898.2	0.431556	expressed sequence AI894139 (AI894139), mRNA.
Ctdspl	NM_133710.1	0.431444	CTD (carboxy-terminal domain, RNA polymerase II, polypeptide A) small phosphatase-like (Ctdspl), mRNA.
Ppp1r9a	NM_181595.3	0.430028	protein phosphatase 1, regulatory (inhibitor) subunit 9A (Ppp1r9a), mRNA.
Rhof	NM_175092.3	0.429836	ras homolog gene family, member f (Rhof), mRNA.
Efcab1	NM_025769.1	0.42961	EF hand calcium binding domain 1 (Efcab1), mRNA.
Rab15	NM_134050.3	0.429327	RAB15, member RAS oncogene family (Rab15), mRNA.
Rshl2a	NM_025789.4	0.429318	radial spokehead-like 2A (Rshl2a), mRNA.
Shroom3	NM_001077596.1	0.429069	shroom family member 3 (Shroom3), transcript variant 3, mRNA.
Ercc5	NM_011729.1	0.428482	excision repair cross-complementing rodent repair deficiency, complementation group 5 (Ercc5), mRNA.
Arl6ip4	NM_144509.1	0.42841	ADP-ribosylation factor-like 6 interacting protein 4 (Arl6ip4), mRNA.
Foxa1	NM_008259.3	0.428193	forkhead box A1 (Foxa1), mRNA.
Agfg2	NM_178162.2	0.427978	ArfGAP with FG repeats 2 (Agfg2), transcript variant 2, mRNA.
Kremen	NM_032396	0.427597
Pttg1ip	NM_145925.2	0.427335	pituitary tumor-transforming 1 interacting protein (Pttg1ip), mRNA.
1600014C10Rik	NM_028166.2	0.426931	RIKEN cDNA 1600014C10 gene (1600014C10Rik), mRNA.
Rai14	NM_030690.2	0.426084	retinoic acid induced 14 (Rai14), mRNA.
Wipi1	NM_145940.2	0.425974	WD repeat domain, phosphoinositide interacting 1 (Wipi1), mRNA.
Ubr1	NM_009461	0.425195
Wbp5	NM_011712.1	0.425105
Ednrb	NM_007904.2	0.424777	endothelin receptor type B (Ednrb), mRNA.
Echs1	NM_053119.1	0.424572	enoyl Coenzyme A hydratase, short chain, 1, mitochondrial (Echs1), mRNA.
Cmc1	NM_026442.2	0.424544	COX assembly mitochondrial protein homolog (S. cerevisiae) (Cmc1), nuclear gene encoding mitochondrial protein, mRNA.
Gpr108	NM_030084.3	0.42439	G protein-coupled receptor 108 (Gpr108), mRNA.
Tmem160	NM_026938.1	0.424315	transmembrane protein 160 (Tmem160), mRNA.
2610207I05Rik	NM_001031814.1	0.42374	RIKEN cDNA 2610207I05 gene (2610207I05Rik), mRNA.
St14	NM_011176.4	0.423487	suppression of tumorigenicity 14 (colon carcinoma) (St14), mRNA.
Arhgdib	NM_007486.1	0.423443	Rho, GDP dissociation inhibitor (GDI) beta (Arhgdib), mRNA.
Gpt1	NM_182805.1	0.423281	glutamic pyruvic transaminase 1, soluble (Gpt1), mRNA.
Fbxo33	NM_001033156.3	0.422984	F-box protein 33 (Fbxo33), mRNA.
C530044N13Rik	NM_146067.3	0.422693	RIKEN cDNA C530044N13 gene (C530044N13Rik), mRNA.
Gm114	NM_001033298.2	0.421846	gene model 114, (NCBI) (Gm114), mRNA. XM_925684 XM_925685
Cyb5r3	NM_029787.2	0.42154	cytochrome b5 reductase 3 (Cyb5r3), mRNA.
100041294	NM_011509.1	0.421034	predicted gene, 100041294 (100041294), mRNA.
Plcd3	NM_152813.2	0.421031	phospholipase C, delta 3 (Plcd3), mRNA.
Gata2	NM_008090.4	0.420935	GATA binding protein 2 (Gata2), mRNA.
A930008G19Rik	NM_212473.1	0.420664	RIKEN cDNA A930008G19 gene (A930008G19Rik), mRNA.
Riok3	NM_024182.4	0.419897	RIO kinase 3 (yeast) (Riok3), mRNA.
Lass2	NM_029789.1	0.419337	LAG1 homolog, ceramide synthase 2 (Lass2), mRNA.
Iars2	NM_198653.1	0.419281	isoleucine-tRNA synthetase 2, mitochondrial (Iars2), mRNA.
LOC381629	XM_355589.1	0.419081
Traf3ip2	NM_134000.3	0.418058	Traf3 interacting protein 2 (Traf3ip2), mRNA.
Abca2	NM_007379.2	0.417935	ATP-binding cassette, sub-family A (ABC1), member 2 (Abca2), mRNA.
Lrmp	NM_008511.2	0.417581	lymphoid-restricted membrane protein (Lrmp), mRNA.
Mapkbp1	NM_011941.2	0.417471	mitogen-activated protein kinase binding protein 1 (Mapkbp1), mRNA.
LOC386486	XM_359329.1	0.417388
Ctage5	NM_146034.2	0.417246	CTAGE family, member 5 (Ctage5), mRNA.
Fgf7	NM_008008.3	0.416876	fibroblast growth factor 7 (Fgf7), mRNA.
Samd10	NM_172676.2	0.416759	sterile alpha motif domain containing 10 (Samd10), mRNA.
Dhx58	NM_030150.2	0.416755	DEXH (Asp-Glu-X-His) box polypeptide 58 (Dhx58), mRNA.
2600009E05Rik	NM_029832.1	0.41674	RIKEN cDNA 2600009E05 gene (2600009E05Rik), mRNA.
Creb3	NM_013497.3	0.416137	cAMP responsive element binding protein 3 (Creb3), mRNA.
9830134C10Rik	NM_001002786.1	0.415954	RIKEN cDNA 9830134C10 gene (9830134C10Rik), mRNA.
Pkp3	NM_019762.1	0.415851	plakophilin 3 (Pkp3), mRNA.
Tgfbr1	NM_009370.2	0.415655	transforming growth factor, beta receptor I (Tgfbr1), mRNA.
Bag1	NM_009736.1	0.415557	Bcl2-associated athanogene 1 (Bag1), mRNA.
Klhdc1	NM_178253.2	0.415273	kelch domain containing 1 (Klhdc1), mRNA.
3110043J09Rik	NM_028455	0.414999
Sbds	NM_023248.1	0.414784	Shwachman-Bodian-Diamond syndrome homolog (human) (Sbds), mRNA.
Nqo1	NM_008706.4	0.414713	NAD(P)H dehydrogenase, quinone 1 (Nqo1), mRNA.
Ppp1r16a	NM_033371.2	0.414711	protein phosphatase 1, regulatory (inhibitor) subunit 16A (Ppp1r16a), mRNA.
Atp2a3	NM_016745.2	0.414419	ATPase, Ca++ transporting, ubiquitous (Atp2a3), mRNA.
Wdr60	NM_146039.3	0.414405	WD repeat domain 60 (Wdr60), mRNA.
AW555464	XM_127132.3	0.414309
Odf2	NM_013615.2	0.414056	outer dense fiber of sperm tails 2 (Odf2), mRNA.
Lpcat3	NM_145130.1	0.413862	lysophosphatidylcholine acyltransferase 3 (Lpcat3), mRNA.
BC049806	NM_172513.2	0.41345	cDNA sequence BC049806 (BC049806), mRNA.
Vrk3	NM_133945.1	0.41344	vaccinia related kinase 3 (Vrk3), mRNA.
Bat4	NM_032460.1	0.413414	HLA-B associated transcript 4 (Bat4), mRNA.
Gak	NM_153569.1	0.413376	cyclin G associated kinase (Gak), mRNA.
Arsg	NM_028710.2	0.413166	arylsulfatase G (Arsg), mRNA.
Pnpla8	NM_026164.2	0.412979	patatin-like phospholipase domain containing 8 (Pnpla8), mRNA.
Sdcbp	NM_001098227.1	0.412455	syndecan binding protein (Sdcbp), transcript variant 1, mRNA.
4930550C14Rik	NM_029247.3	0.41243	RIKEN cDNA 4930550C14 gene (4930550C14Rik), mRNA.
Nadk	NM_138671.1	0.412218	NAD kinase (Nadk), mRNA.
Zfp809	NM_172763.2	0.41205	zinc finger protein 809 (Zfp809), mRNA.
Zhx3	NM_177263.3	0.411981	zinc fingers and homeoboxes 3 (Zhx3), mRNA.
Gpr146	NM_001038703.1	0.411796	G protein-coupled receptor 146 (Gpr146), transcript variant 2, mRNA.
Impact	NM_008378.2	0.411645	imprinted and ancient (Impact), mRNA.
Atp6v0a1	NM_016920.2	0.411512	ATPase, H+ transporting, lysosomal V0 subunit A1 (Atp6v0a1), mRNA.
Degs1	NM_007853.4	0.411421	degenerative spermatocyte homolog 1 (Drosophila) (Degs1), mRNA.
8430432M10Rik	NM_176831.2	0.411413
Gch1	NM_008102.3	0.411354	GTP cyclohydrolase 1 (Gch1), mRNA.
Cln6	NM_001033175.2	0.411326	ceroid-lipofuscinosis, neuronal 6 (Cln6), mRNA.
Arpc1b	NM_023142.1	0.410931	actin related protein 2/3 complex, subunit 1B (Arpc1b), mRNA.
Ehbp1l1	NM_053252.2	0.410603	EH domain binding protein 1-like 1 (Ehbp1l1), mRNA.
Gpx1	NM_008160.5	0.410509	glutathione peroxidase 1 (Gpx1), mRNA.
Tex264	NM_011573.2	0.410366	testis expressed gene 264 (Tex264), transcript variant 1, mRNA.
Trib3	NM_175093.2	0.410347	tribbles homolog 3 (Drosophila) (Trib3), mRNA.
Kifc2	NM_010630.2	0.410152	kinesin family member C2 (Kifc2), mRNA.
Zscan12	NM_016684.2	0.410018	zinc finger and SCAN domain containing 12 (Zscan12), mRNA.
Yipf3	NM_145353.1	0.409993	Yip1 domain family, member 3 (Yipf3), mRNA.
Emp2	NM_007929.2	0.409977	epithelial membrane protein 2 (Emp2), mRNA.
Prr13	NM_025385.2	0.409747	proline rich 13 (Prr13), mRNA.
Klhdc4	NM_145605.1	0.409439	kelch domain containing 4 (Klhdc4), mRNA.
Tlcd1	NM_026708.1	0.409057	TLC domain containing 1 (Tlcd1), mRNA.
1810020D17Rik	NM_183251.2	0.408297	RIKEN cDNA 1810020D17 gene (1810020D17Rik), mRNA.
P2ry6	NM_183168.1	0.407633	pyrimidinergic receptor P2Y, G-protein coupled, 6 (P2ry6), mRNA.
Rrbp1	NM_024281.2	0.407538	ribosome binding protein 1 (Rrbp1), transcript variant 1, mRNA.
Psd4	NM_177611.3	0.407251	pleckstrin and Sec7 domain containing 4 (Psd4), mRNA.
Iap	NM_010490.2	0.407235
Zkscan6	NM_026107.2	0.407215	zinc finger with KRAB and SCAN domains 6 (Zkscan6), mRNA.
Tnip2	NM_139064.1	0.407212	TNFAIP3 interacting protein 2 (Tnip2), mRNA.
Ccl27	NM_001048179.1	0.406419	chemokine (C-C motif) ligand 27 (Ccl27), transcript variant 2, mRNA.
H6pd	NM_173371.3	0.406356	hexose-6-phosphate dehydrogenase (glucose 1-dehydrogenase) (H6pd), mRNA.
Cobl	NM_172496.2	0.406043	cordon-bleu (Cobl), mRNA.
Slc35c1	NM_145832.3	0.405955	solute carrier family 35, member C1 (Slc35c1), transcript variant 2, mRNA.
Tbc1d22a	NM_145476.2	0.405826	TBC1 domain family, member 22a (Tbc1d22a), mRNA.
Llgl2	NM_145438.2	0.405527	lethal giant larvae homolog 2 (Drosophila) (Llgl2), mRNA.
Tmem43	NM_028766.2	0.405083	transmembrane protein 43 (Tmem43), mRNA.
Ganc	NM_172672.2	0.404952	glucosidase, alpha; neutral C (Ganc), mRNA.
1110007L15Rik	NM_026269.1	0.404753	RIKEN cDNA 1110007L15 gene (1110007L15Rik), mRNA.
Gata6	NM_010258.3	0.404616	GATA binding protein 6 (Gata6), mRNA.
Atp6v1h	NM_133826.2	0.404486	ATPase, H+ transporting, lysosomal V1 subunit H (Atp6v1h), mRNA.
Tpi1	NM_009415.1	0.404338	triosephosphate isomerase 1 (Tpi1), mRNA.
Setd1a	NM_178029.3	0.403894	SET domain containing 1A (Setd1a), mRNA.
1300001I01Rik	NM_001081158.2	0.403865	RIKEN cDNA 1300001I01 gene (1300001I01Rik), mRNA.
Stk11	NM_011492.3	0.40355	serine/threonine kinase 11 (Stk11), mRNA.
Alg1	NM_145362.1	0.403238	asparagine-linked glycosylation 1 homolog (yeast, beta-1,4-mannosyltransferase) (Alg1), mRNA.
Nsun4	NM_028142.3	0.403193	NOL1/NOP2/Sun domain family, member 4 (Nsun4), mRNA.
Pnkp	NM_021549.2	0.403128	polynucleotide kinase 3'- phosphatase (Pnkp), mRNA.
Bcl2l1	NM_009743.4	0.403102	BCL2-like 1 (Bcl2l1), nuclear gene encoding mitochondrial protein, mRNA.
Traf3ip1	NM_028718.1	0.402757	TNF receptor-associated factor 3 interacting protein 1 (Traf3ip1), mRNA.
Stard5	NM_023377.4	0.402536	StAR-related lipid transfer (START) domain containing 5 (Stard5), mRNA.
Wbp2	NM_016852.2	0.402014	WW domain binding protein 2 (Wbp2), mRNA.
Mier1	NM_027696.2	0.402013	mesoderm induction early response 1 homolog (Xenopus laevis (Mier1), transcript variant 1, mRNA.
Acadl	NM_007381.3	0.401497	acyl-Coenzyme A dehydrogenase, long-chain (Acadl), nuclear gene encoding mitochondrial protein, mRNA.
Slc25a33	NM_027460.2	0.401425	solute carrier family 25, member 33 (Slc25a33), mRNA.
1110038D17Rik	NM_175133.1	0.401293	RIKEN cDNA 1110038D17 gene (1110038D17Rik), mRNA.
Cygb	NM_030206.1	0.401189	cytoglobin (Cygb), mRNA.
Dennd1c	NM_153551.1	0.400671	DENN/MADD domain containing 1C (Dennd1c), mRNA.
4933421E11Rik	NM_028081.2	0.400016	RIKEN cDNA 4933421E11 gene (4933421E11Rik), transcript variant 2, mRNA.
Ccl21a	NM_011124.4	0.398455	chemokine (C-C motif) ligand 21A (Ccl21a), mRNA.
Fbxo31	NM_133765.2	0.398087	F-box protein 31 (Fbxo31), mRNA.
Plp2	NM_019755.2	0.397976	proteolipid protein 2 (Plp2), mRNA.
Phca	NM_025408.2	0.397954	phytoceramidase, alkaline (Phca), mRNA.
4833436C18Rik	NM_177377.3	0.397381	RIKEN cDNA 4833436C18 gene (4833436C18Rik), mRNA.
Fcgrt	NM_010189.1	0.397099	Fc receptor, IgG, alpha chain transporter (Fcgrt), mRNA.
Sdc1	NM_011519.1	0.397054	syndecan 1 (Sdc1), mRNA.
Camk2d	NM_001025439.1	0.396942	calcium/calmodulin-dependent protein kinase II, delta (Camk2d), transcript variant 1, mRNA.
Rras	NM_009101.2	0.39685	Harvey rat sarcoma oncogene, subgroup R (Rras), mRNA.
Cpt2	NM_009949.1	0.396421	carnitine palmitoyltransferase 2 (Cpt2), mRNA.
Rdh14	NM_023697.1	0.396276	retinol dehydrogenase 14 (all-trans and 9-cis) (Rdh14), mRNA.
Irak2	NM_172161.2	0.396021	interleukin-1 receptor-associated kinase 2 (Irak2), mRNA.
Ehd1	NM_010119.5	0.395795	EH-domain containing 1 (Ehd1), mRNA.
Slc22a5	NM_011396.2	0.395427	solute carrier family 22 (organic cation transporter), member 5 (Slc22a5), mRNA.
Plagl2	NM_018807.5	0.39541	pleiomorphic adenoma gene-like 2 (Plagl2), mRNA.
Acsl3	NM_028817.2	0.395166	acyl-CoA synthetase long-chain family member 3 (Acsl3), transcript variant 1, mRNA.
Gp38	NM_010329.1	0.394571
Ptpn21	NM_011877.1	0.394504	protein tyrosine phosphatase, non-receptor type 21 (Ptpn21), mRNA.
AI662250	NM_178926.2	0.394347	expressed sequence AI662250 (AI662250), mRNA.
Cd63	NM_007653.3	0.394238	CD63 antigen (Cd63), transcript variant 2, mRNA.
Nudt9	NM_028794.3	0.393902	nudix (nucleoside diphosphate linked moiety X)-type motif 9 (Nudt9), mRNA.
Sema4b	NM_013659.3	0.393468	sema domain, immunoglobulin domain (Ig), transmembrane domain (TM) and short cytoplasmic domain, (semaphorin) 4B (Sema4b), mRNA.
B4galt1	NM_022305.3	0.393356	UDP-Gal:betaGlcNAc beta 1,4- galactosyltransferase, polypeptide 1 (B4galt1), mRNA.
Ap4b1	NM_026193.1	0.393138	adaptor-related protein complex AP-4, beta 1 (Ap4b1), mRNA.
Sfxn3	NM_053197.2	0.391645	sideroflexin 3 (Sfxn3), mRNA.
Zranb1	NM_207302.1	0.39163	zinc finger, RAN-binding domain containing 1 (Zranb1), mRNA.
Ogfod2	NM_025671.2	0.391518	2-oxoglutarate and iron-dependent oxygenase domain containing 2 (Ogfod2), mRNA.
B230339M05Rik	NM_177658.3	0.391303	RIKEN cDNA B230339M05 gene (B230339M05Rik), mRNA.
Btg1	NM_007569.1	0.390281	B-cell translocation gene 1, anti-proliferative (Btg1), mRNA.
Arhgap22	NM_153800.3	0.389893	Rho GTPase activating protein 22 (Arhgap22), mRNA.
Pacsin3	NM_030880.1	0.389823	protein kinase C and casein kinase substrate in neurons 3 (Pacsin3), mRNA.
Vldlr	NM_013703.1	0.389343	very low density lipoprotein receptor (Vldlr), mRNA.
Tmem5	NM_153059.1	0.388864	transmembrane protein 5 (Tmem5), mRNA.
Heatr1	NM_144835.4	0.388707	HEAT repeat containing 1 (Heatr1), mRNA.
Pitpnm3	NM_001024927.2	0.388683	PITPNM family member 3 (Pitpnm3), transcript variant 1, mRNA.
H2-Ke6	NM_013543.1	0.388555	H2-K region expressed gene 6 (H2-Ke6), mRNA.
Tbxas1	NM_011539.3	0.388482	thromboxane A synthase 1, platelet (Tbxas1), mRNA.
Jund1	NM_010592.3	0.388213	Jun proto-oncogene related gene d1 (Jund1), mRNA.
Pdlim2	NM_145978.1	0.388063	PDZ and LIM domain 2 (Pdlim2), mRNA.
Ift140	NM_134126.2	0.387565	intraflagellar transport 140 homolog (Chlamydomonas) (Ift140), mRNA.
Ica1	NM_010492.3	0.387545	islet cell autoantigen 1 (Ica1), mRNA.
Tsta3	NM_031201.1	0.387129	tissue specific transplantation antigen P35B (Tsta3), mRNA.
Ppap2b	NM_080555.2	0.386881	phosphatidic acid phosphatase type 2B (Ppap2b), mRNA.
Pitpnm1	NM_008851.1	0.386873	phosphatidylinositol membrane-associated 1 (Pitpnm1), mRNA.
1500011H22Rik	NM_026883.1	0.386717	RIKEN cDNA 1500011H22 gene (1500011H22Rik), mRNA.
4933426M11Rik	NM_178682.3	0.386234	RIKEN cDNA 4933426M11 gene (4933426M11Rik), mRNA.
Trappc6a	NM_025960.3	0.384896	trafficking protein particle complex 6A (Trappc6a), mRNA.
C030048B08Rik	NM_172991.2	0.384554	RIKEN cDNA C030048B08 gene (C030048B08Rik), mRNA.
Setmar	XM_982623.1	0.384367	s musculus SET domain and mariner transposase fusion gene (Setmar), mRNA.
LOC100047393	XM_001478170.1	0.384304	s musculus similar to Amyloid beta precursor protein binding protein 1 (LOC100047393), mRNA.
Lgmn	NM_011175.2	0.384049	legumain (Lgmn), mRNA.
Dicer1	NM_148948.2	0.382468	Dicer1, Dcr-1 homolog (Drosophila) (Dicer1), mRNA.
AK129341	NM_001045524.1	0.382131	cDNA sequence AK129341 (AK129341), mRNA.
Arhgap8	NM_028455.2	0.382128	Rho GTPase activating protein 8 (Arhgap8), mRNA.
Eps8	NM_007945.2	0.382088	epidermal growth factor receptor pathway substrate 8 (Eps8), mRNA.
Tacc1	NM_199323.2	0.38197	transforming, acidic coiled-coil containing protein 1 (Tacc1), transcript variant 2, mRNA.
Bid	NM_007544.2	0.381754
D330028D13Rik	NM_172727.2	0.381338	RIKEN cDNA D330028D13 gene (D330028D13Rik), mRNA.
[truncated: 1,377 more rows]

## Sheet: Liver
Supplemental Table S1D. Differential gene expression in the liver between SRY-ON vs SRY-OFF mice
[truncated: 2,541 more rows]
