# Supplementary material for: Aberrant activation of the human sex-determining gene in early embryonic development results in postnatal growth retardation and lethality in mice
Source: Sci Rep. 2017 Jun 23;7:4113. doi: 10.1038/s41598-017-04117-6 (PMC5482865; doi:10.1038/s41598-017-04117-6)
Supplement: Supplementary file 3 — Supplemental Table S2 [file 41598_2017_4117_MOESM3_ESM.xls]

## Sheet: Up-regulated genes
Supplemental Table S2. Gene list in each field of Venn diagram
Up-regulated genes in Signalox-hSRY-ON mice
Combination:	Brain	Brain+Heart	Heart	Heart+Lung	Lung	Lung+Liver	Liver	Brain+Heart+Lung	Heart+Lung+Liver	Brain+Lung	Brain+Heart+ Lung+Liver	Heart+Liver	Brain+Lung+Liver	Brain+Heart+Liver	Brain+Liver
Area:	a	b	c	d	e	f	g	h	i	j	k	l	m	n	o
Genes:	1110007A13Rik	2810485I05Rik	0910001A06Rik	0610007C21Rik	0610040J01Rik	1110008P14Rik	1110007M04Rik	1500015O10Rik	1110007L15Rik	1810026J23Rik	1500012F01Rik	1110012D08Rik	1190005I06Rik	Ahcyl1	0610010K06Rik
	1200011M11Rik	5730469M10Rik	1110013L07Rik	1300014I06Rik	0910001L09Rik	1810014F10Rik	1110008F13Rik	1700027N10Rik	1500011H22Rik	2310039H08Rik	1700023B02Rik	1110036O03Rik	2410129H14Rik	Angpt2	2310037I24Rik
	1500001M20Rik	Adh1	1110057K04Rik	1700065O13Rik	100041294	2210021J22Rik	1300007L22Rik	2410008K03Rik	2310047M10Rik	6430526N21Rik	4930570C03Rik	1700037H04Rik	Akap8l	Cercam	2410002F23Rik
	1500010J02Rik	B930041F14Rik	1700023M03Rik	2310007A19Rik	1110012J17Rik	2310076L09Rik	1500003O03Rik	2500002L14Rik	2610207I05Rik	a2ld1	8430408G22Rik	1700047I17Rik1	Appl2	Csnk1e	Bbc3
	1700021C14Rik	BC039093	1810009O10Rik	2410001C21Rik	1110017D15Rik	2400006N03Rik	1700019E19Rik	2610524H06Rik	Acot1	Abcg1	Arih2	2310016C08Rik	Btg1	Deadc1	Bnip3l
	2210012G02Rik	Bcl9l	1810015A11Rik	2600009E05Rik	1110020P15Rik	2400010D15Rik	1700021F05Rik	4933407N01Rik	Adarb1	Abhd14b	Arl4a	2310021P13Rik	Fam134b	Eef2	Bzw2
	2410005O16Rik	Cacna1h	1810055G02Rik	4833421E05Rik	1110038D17Rik	4631426J05Rik	2310008H09Rik	AI662250	AI413582	Acox3	Arrdc4	2610103J23Rik	Fbxl12	ENSMUSG00000068790	Coro1c
	2610020C11Rik	Ccdc23	2210417D09Rik	9430023L20Rik	1110048D14Rik	4933426M11Rik	2310022B05Rik	Aldoc	Akr1b8	Actb	Capg	Acot10	Gdpd3	Lmo4	Cul7
	2610020O08Rik	Cdh13	2310007F21Rik	AB112350	1110049B09Rik	6330505N24Rik	2310044G17Rik	Alg5	Alox5ap	Akap9	Cdc42ep4	Acot7	Jmjd1a	LOC100043257	Dazap2
	2610042L04Rik	Cxcl12	2310008M10Rik	Abca2	1110059G10Rik	9330186A19Rik	2310047D13Rik	Apoc1	Angptl4	Ankzf1	Cdkn1a	Acta2	Lgals4	Plekha1	Ddx5
	2810046M22Rik	Dact1	2410014A08Rik	Abca3	1190002A17Rik	9630058J23Rik	2400003C14Rik	B230342M21Rik	Ankrd13a	Arglu1	Cebpb	Actg2	LOC100047427	Rab34	Dhx15
	2810403A07Rik	Dync1li1	2410018G20Rik	Abcc5	1190002H23Rik	Aadacl1	2610024G14Rik	C1qb	Arfgap3	Atxn2l	Cirbp	Actn4	LOC100048445	Rrp1b	Ebna1bp2
	2900011O08Rik	Fbn1	2610003J06Rik	Abhd12	1190003J15Rik	Abca7	2900024C23Rik	C1qc	Art4	Blcap	Edn1	Adam23	Lpin1	Samd14	EG434858
	3010026O09Rik	Gng2	2610524A10Rik	Abhd4	1190007F08Rik	Abcc9	2900062L11Rik	Cdc23	Asah3l	Ccbl1	Eng	Adamts1	Maf1	Scarf2	Eif4ebp1
	3300002I08Rik	Gprasp1	2610528O22Rik	Acbd4	1200002N14Rik	Abtb1	2900073G15Rik	Cp	Atp6ap2	Cldn1	F13a1	App	Mapk1ip1	Ssbp2	Elmod3
	4930432K21Rik	Gtf2ird1	2700038C09Rik	Acpl2	1200016B10Rik	Acsl4	4931406P16Rik	Cyb561d1	Atp6v0e	Cldn3	Frat2	Arhgap1	Mff	Tcea2	Faf1
	4930519N16Rik	Igf1r	2700087H15Rik	Acsl3	1300001I01Rik	Acss1	6230427J02Rik	Cyb5r3	Bat4	Clic6	Gpr108	Arhgef3	Nsun2	Tubb2b	Flt1
	5830434P21Rik	Igsf3	2810022L02Rik	Adamts2	1500032D16Rik	Adfp	6330578E17Rik	Ddrgk1	Bcl2l1	Commd4	Hist1h1c	B230312A22Rik	Pdk4	Upp1	Gdi1
	5930434B04Rik	Igsf4a	2900024O10Rik	Adamtsl2	1600014C10Rik	Adora1	6720458F09Rik	Fbxo32	C1qtnf1	Cry2	Igbp1	Bach1	Pnpla2	Zswim4	Gnas
	6430527G18Rik	Itm2b	4833426J09Rik	Adipor2	1700001C02Rik	Adrb2	8430419L09Rik	Fkbp5	C430004E15Rik	Ddb2	Igf2bp2	Bag5	Retsat		Hcfc1
	6720467C03Rik	Jarid1b	4930555G01Rik	Ahnak	1700003M02Rik	Ager	9130227C08Rik	Gstm1	Cd14	Fcna	Irs2	Bax	Stx3		Hnrpa1
	AA415398	Lamc2	5730403M16Rik	Ahnak2	1700007G11Rik	Agpat9	A530050D06Rik	Gstm2	Cd9	Gata2	Klf5	Bok	Txnip		Hsp90ab1
	Aars	LOC100044298	6030408B16Rik	Aig1	1700009P17Rik	Aifm2	Abcb4	Hap1	Chmp4b	Gjb6	LOC100047261	Cbr3	Vldlr		Hspb6
	Abi2	LOC100045019	6330403K07Rik	Aldh3b1	1700016K19Rik	Akr1c19	Abcf2	Hexim1	Clec4n	Gpx2	LOC100047619	Cc2d1b	Wdr45		Id1
	Accs	Morf4l1	6430548M08Rik	Alg1	1700024G13Rik	Alas1	Abhd1	Igfbp3	Ctgf	Hmgcs2	Lox	Ccrl2	Zscan12		Igfbp7
	Acot11	Nipsnap1	6720456B07Rik	Amigo2	1700026D08Rik	Aldoa	Aco2	Lamp2	Ctsf	Ihpk1	Myd116	Cdc37l1			LOC100039532
	Acr	Nkd2	9030624J02Rik	Ankrd1	1700027A23Rik	Alox12	Adra2a	LOC100047214	Ctsk	Inpp5k	Per1	Chic2			LOC100047935
	Acta1	Nt5e	9030625A04Rik	Anxa3	1700029G01Rik	Ank	Aebp2	LOC381629	Ctsl	Kcnrg	Phf7	Chmp1b			LOC100048187
	Actr5	P2ry1	9130213B05Rik	Apoe	1700030J22Rik	Ap4b1	Afg3l2	Magi1	Cxadr	Ly6a	Sfrs5	Cited2			Map3k7ip3
	Acvr2b	Pcdh7	9430041O17Rik	Appbp1	1700088E04Rik	Atg2a	Agfg1	Mertk	D19Wsu162e	Ly6c1	Slc2a1	Col12a1			Marcksl1
	Adamts19	Pik3ip1	9530068E07Rik	Aprt	1810007P19Rik	Atp1a1	Agxt2l1	Mgp	D4Wsu132e	Mapt	Stxbp2	Col4a1			Mare
	Agt	Ppp1r3f	AB182283	Arhgdig	1810019J16Rik	Atp6v0a1	Ahcy	Mt1	Ddit4	Mcf2l	Tmem23	Col4a2			Med26
	Ak1	Prkab2	Abat	Arhgef4	1810020D17Rik	Atp6v0b	Akap12	Nosip	Ddx26b	Mett11d1	Use1	Csnk1d			Mfsd10
	Ak3	Prox1	Acat2	Arpc5	1810049H13Rik	Atp6v1e1	Akt3	Ppm1a	Dnajb6	Mycl1	Usp3	Ctnnal1			Mkrn1
	Aldh1l2	Ptprd	Acp2	Arsg	2010001J22Rik	B230339M05Rik	Alas2	Rassf7	Dusp11	Mzf1	Vwf	Cyp27a1			Ndrg1
	Aldh6a1	Rbp1	Acp6	Asah1	2010004A03Rik	B9d2	Alkbh5	S100a8	Efcab4a	Nudt6	Xpa	D10Ertd610e			Onecut2
	Alg9	Rnmt	Acsl5	Atp1b1	2210023G05Rik	Bag1	Ankrd47	Slc35b3	Eif1a	Nudt9	Ypel3	D930028F11Rik			Pafah1b3
	Alkbh3	Rpp25	Actn1	Atp2a3	2310005P05Rik	BC022224	Ankrd50	Slc6a6	F2r	Pfkfb2		Dcun1d3			Papd1
	Aloxe3	Rufy3	Actr1a	Atp6v1h	2310007B03Rik	BC051227	Apoa4	Sult1a1	Fads3	Prodh		Dusp2			Pdk1
	Anapc11	Slc44a2	Acy3	AU040829	2310035K24Rik	Bcl6	Apoa5	Tro	Fbxo38	Rhebl1		Eef1b2			Pgm2
	Ank2	Sox5	Adamts7	Avpi1	2310040C09Rik	Bri3	Apoc3	Vamp4	Frrs1	Rilp		Eif2c2			Pkia
	Ankrd37	Sra1	Adck5	AW555464	2410025L10Rik	Calr3	Arg1	Zxdc	Fxyd5	Sap30l		Eif3i			Rasl11a
	Apba2	Stra13	Adk	Axl	2610028H24Rik	Ccdc120	Arhgef2		Gabarapl1	Sfxn3		Eif4a1			Rerg
	Aph1a	Sumo3	Adpgk	BC031353	2610528J11Rik	Ccdc126	Arl2bp		Gcnt2	Slc15a2		Enc1			rp9
	Apoa1	Tbcd	Agap1	BC057371	2700078K21Rik	Ccl6	Arnt		Gde1	Slc17a5		Endod1			Rpl12
	Aqp1	Tgfbi	Agpat4	Bex4	2810441K11Rik	Ccng1	Arsa		Gpx3	Slc25a28		Eno1			Rpl23
	Arf5	Thsd7b	Ahi1	Bmf	2900006K08Rik	Chchd4	Asns		Gpx4	Slc27a1		Exosc1			Rpl29
	Arhgap29	Tshz3	Ahsg	Bmx	3110043J09Rik	Chi3l3	Asprv1		Grina	Snhg11		Fhl1			Rpl39
	Arid2	Tssc4	AI646023	C1qa	3110049J23Rik	Chkb	Atad3a		Gspt2	Tardbp		Fkbp10			Rps19
	Arid3a	Ttc3	Akr1a4	Camk2n1	4631427C17Rik	Chpt1	Ate1		Gtf2h1	Tcf25		Gadd45a			Sars
	Armcx5	Ykt6	Als2cr13	Capn5	4833436C18Rik	Cln6	Atf4		Hebp1	Tcf7l2		Gnb5			Sfrs16
	Arrdc3		Als2cr4	Casp4	4930430E16Rik	Col4a3bp	Atg2b		Hist2h2aa1	Tmed4		Gnl3			Smox
	Atp6v1a		Anapc7	Cbr2	4930438O05Rik	Cox6b2	Atp10d		Hmox1	Ubp1		Heca			Sparc
	Avp		Angptl7	Ccdc68	4930451C15Rik	Csnk2a2	Atp1b2		Hsd17b11	Usp54		Hist1h2bn			Tnnc1
	AW551984		Ankrd39	Ccl9	4930455F23Rik	Csrp2	Atp6v1d		Ifngr1	Wfdc2		Hprt1			Txnrd3
	B930076A02		Ano10	Cd300lg	4930486L24Rik	Cttnbp2nl	Atp6v1g1		Junb	Zfyve27		Hr			Ufsp1
	Bach2		Anxa5	Cd47	4930504E06Rik	Cyp2b10	Atxn10		Kctd6	Zranb1		Ilk			Unc45a
	Basp1		Ap1gbp1	Cd59a	4930506M07Rik	Cyp4b1	AU023871		Klf13			Imp3			Vegfa
	BC020002		Ap2a2	Cd63	4930550C14Rik	D10Ertd641e	AW146242		Klf6			Inpp5a			Zkscan17
	BC024814		Apc	Cd68	4930573I19Rik	D4Wsu114e	B4galt3		Klf9			Itga3
	BC051142		Apcdd1	Cd84	4933421E11Rik	Dedd2	Bag3		Lgals3			Itgav
	Bcas2		Aplp2	Cdkn1c	4933439C20Rik	Dyrk3	BC003236		Map3k8			Itgb1
	Bcl11b		Appbp2	Cfp	4Cytl1	EG622339	BC013529		Mdm2			Jak2
	Brunol4		Araf	Chrnb1	5033414D02Rik	Eif5	BC027231		Mir16			Kctd10
	Btg4		Arf3	Cldn15	5033414K04Rik	Emilin2	BC048546		Ndrl			Kdelr3
	C230096C10Rik		Arhgap17	Cln3	5330417C22Rik	ENSMUSG00000054212	Bcl6b		Nedd4l			Klhl15
	Camk1g		Arl16	Creb3	5430435G22Rik	Entpd2	Bclaf1		Nfkbia			Lass5
	Car14		Armcx2	Cstb	5730410E15Rik	Eps8	Bicd2		Nrbp2			Lhfp
	Cbs		Arpc3	Ctns	5730593F17Rik	Eps8l2	Blm		Nupr1			Lmna
	Ccdc115		Aspscr1	Ctsh	6030429G01Rik	Fam110c	Bmper		Obrgrp			LOC100046056
	Ccdc53		Atl3	Cxcl16	6330406I15Rik	Fam114a2	Bola2		Odf2			LOC621824
	Ccl25		Atp6ap1	Cyb561	6330416G13Rik	Fbxo31	Brap		Ogfrl1			Ltv1
	Cd83		Atp6v0d1	Cyp2s1	6430537H07Rik	Fbxo6	Brp16		Oplah			Mcam
	Cep164		Atp6v0e2	Cyp4v3	6820408C15Rik	Fermt3	Brpf1		Osbpl3			Mfge8
	Chac1		Atp6v1g2	D12Ertd553e	8430432M10Rik	Flcn	Bsdc1		Osmr			Mib1
	Chka		Atp9a	D2Ertd391e	9130017N09Rik	Flot1	Bsg		Ostm1			Mknk1
	Chpf		AU040320	Dctn6	9130422G05Rik	Fnip1	Btbd3		Pcgf5			Mllt3
	Chrac1		Aup1	Dcxr	9530027K23Rik	Fth1	C330023M02Rik		Peg3			Mtdh
	Chst2		Axin2	Ddhd1	9530058B02Rik	G6pdx	Caln1		Pla2g12a			Mylk
	Ciz1		Azi2	Dhrs7	9530077C05Rik	Gadd45g	Cblc		Porcn			Naca
	Crybb1		B3galnt1	Dicer1	9830134C10Rik	Gapdh	Cbr1		Ppap2c			Ncdn
	Cugbp2		B3gnt5	Diras2	A030010B05Rik	Gch1	Ccbp2		Pqlc3			Nedd9
	Cul1		B3gnt8	Dmkn	A930008G19Rik	Gdpd1	Ccdc84		Prkcd			Nip7
	Cyfip2		Bag4	Dnajb12	AA409316	Glrx	Ccdc86		Ptgis			Nrbf2
	Cyp2j9		Bahd1	Dnajc12	Abca8a	Gmpr	Ccnt1		Rabgef1			Nudt18
	D030070L09Rik		BB128963	Dnajc16	Abca9	Gpnmb	Cd151		Renbp			Oat
	Darc		Bbs4	Dok3	Abcb6	Gpr120	Cd248		Riok3			Otub2
	Ddx3y		Bbx	Dpep1	Abcc3	Gpt2	Cd93		Rras			Pcgf6
	Dnmt1		BC004044	Dtna	Abcd3	Gsto1	Cdc25a		S100a6			Pde4d
	Dpf1		BC017158	E330036I19Rik	Abhd11	Gypa	Cdc25b		Sbds			Pdlim1
	Dpp10		BC018242	Ecm1	Abhd5	H6pd	Cdc42ep5		Sepp1			Pdlim3
	Dpysl4		BC025076	Edem2	Abp1	Heatr1	Cdk9		Serinc3			Pfkp
	Dtd1		BC029214	Ednrb	Acaa1a	Helb	Cdr2		Serpina3h			Pgam1
	DXBwg1396e		BC031748	EG433016	Acaa1b	Herpud1	Cdv3		Serpinb6a			Phlda3
	E130308A19Rik		BC031781	Ehd1	Acaa2	Hmga1	Cenpb		Sesn1			Pmm1
	E4f1		BC046404	Eif2b2	Acad10	Hspa2	Centd3		Sgk1			Pmp22
	Eef2k		BC087945	Eln	Acadl	Hspb8	Chchd10		Sidt2			Ppat
	EG432939		Bcat1	Emp2	Acadm	Iap	Chchd7		Slc12a2			Prkcdbp
	EG665378		Bet1l	Eno2	Acot2	Ier3	Chrd		Sphk1			Prnp
	Eif2s2		Bex2	Enpp5	Acox2	Ihpk2	Cirh1a		Sqstm1			Psat1
	Emb		Bgn	Epdr1	Acsl1	Il13ra1	Cish		St3gal5			Ptpn11
	Emd		Bhlhb9	Ephx1	Acss2	Il28ra	Cited4		Syngr1			Pvr
	Epc1		Bicc1	Fam129b	Actn2	Iqgap1	Clcn2		Taf1d			Pycr2
	Epha7		Bmp10	Fas	Adamts15	Jund1	Clec1b		Timp1			Rab31
	Exosc4		Bmp4	Fbxo36	Adamtsl4	Klhl21	Clic1		Timp3			Rab4a
	Fam107a		Brd2	Fbxo44	Adap2	Krtcap3	Clip1		Tmc4			Rbms1
	Fam110b		Bscl2	Fcgr2b	Adck4	Lims2	Cln5		Tmem38b			Rbpms
	Fam125a		Btf3	Fcgr3	Adora2b	LOC100042427	Cln8		Tmem41a			Rgs16
	Fam171b		Btg3	Fcgr4	Adssl1	LOC100044204	Cmtm4		Tmem49			Rnf113a2
	Foxj3		Btrc	Fcgrt	Aebp1	LOC100044221	Cnih4		Tmem62			Rnf19a
	Foxp2		Bves	Foxc1	Aftph	LOC100047579	Cobll1		Tpd52			Rps26
	Gab3		Bxdc2	Fzd5	Agfg2	LOC100047934	Cox10		Trp53inp1			Rps6
	Gap43		C030011O14Rik	Gadd45b	Agpat2	LOC100048331	Cox4i1		Tspo			Rrp12
	Gas8		C130022K22Rik	Gak	Agtr1a	LOC100048346	Cox6c		Tuft1			S100a11
	Gbx2		C130032J12Rik	Gas6	AI132487	LOC100048721	Cox7a1		Uap1l1			S100a13
	Gimap6		C630004H02Rik	Gata6	AI428936	LOC626152	Cox7a2l		Vti1a			Sbf1
	Glra2		C85492	Gba	AI450540	LOC675228	Cpox		Zbtb8b			Sepw1
	Gm129		Cab39l	Gcnt1	AI894139	Lpin2	Crat		Zkscan14			Siat9
	Gm347		Cacna2d1	Gm2a	Aim1	Lrg1	Crk					Slc16a6
	Gng3		Calu	Gnptg	AK129341	Lrrc1	Crlf3					Slc2a3
	Gpld1		Capn2	Gp38	Akap14	Lyrm5	Crtc3					Slc38a10
	Gpm6a		Capzb	Gpc3	Aldh1a1	Lztr1	Csda					Slc39a6
	Grip1		Car11	Grn	Aldh1a2	Mapk13	Ctps					Slco2a1
	Grp		Car13	Gsn	Aldh1a7	Mark3	Ctsg					Smoc1
	Gzmm		Carhsp1	Gss	Aldh2	Mbp	Cugbp1					Tgfb1i1
	H3f3b		Cast	Gsta3	Aldh3a1	Mns1	Cyp2a5					Tgfb3
	Hdac10		Cbara1	Gtf2f2	Aldh3a2	Msi2	Cyp3a13					Thbs1
	Hexdc		Cc2d1a	H19	Amica1	Mt2	Cyp4a14					Tiam1
	Hexim2		Ccdc46	H47	Ang	Napsa	Cyp4a31					Tle1
	Hic2		Ccdc80	Hbp1	Ang4	Nudt4	D14Ertd668e					Tmsb10
	Hn1		Ccm2	Hexa	Ankrd56	Otud7b	D16Ertd472e					Tnfrsf22
	Hnrpdl		Ccnd3	Hgsnat	Anxa1	Pdpk1	D19Bwg1357e					Tnip1
	Hsdl1		Cd3eap	Hip1r	Anxa11	Pdzk1ip1	D4Bwg0951e					Tpm2
	Htra1		Cd40	Hsd11b1	Anxa8	Pex11a	D930015E06Rik					Tsc22d2
	Ifitm2		Cd44	Htatip2	Aox3	Pim3	Dapk3					Tspan17
	Ilf3		Cdc42se1	Iah1	Ap1m2	Pip5k1a	Dcbld1					Txndc13
	Ilvbl		Cdk8	Ica1	Apbb1ip	Pip5k1b	Dclre1b					Uck2
	Ino80c		Chchd6	Igf2bp3	Apob48r	Pkig	Dctn1					Uvrag
	Inpp5f		Chn2	Igfbp5	Aqp11	Plaur	Dctn3					Vat1
	Irgq		Chrm2	Inha	Arhgap22	Pnpla8	Dcun1d5					Vim
	Isl1		Chst12	Irak2	Arhgap24	Popdc2	Ddit3					Zdhhc13
	Islr2		Ckb	Irf6	Arhgap8	Por	Ddx27					Zyx
	Kcnt1		Clns1a	Itih4	Arhgap9	Ppp1r2	Ddx28
	Kctd2		Clptm1l	Itpk1	Arhgdib	Pptc7	Ddx46
	Kctd3		Cltb	Itpr1	Arhgef6	Prdm4	Ddx54
	Klf7		Cmpk	Jdp2	Arl11	Prr13	Defb1
	Klhdc9		Cmtm7	Kcnj15	Arl6ip1	Psmd4	Dennd5a
	Lama1		Cnp	Kif21a	Arl6ip4	Rab3gap2	Des
	Leprel2		Col23a1	Krt14	Arl8b	Rabac1	Dgkq
	Lhx9		Col4a5	Krt18	Arpc1b	Ranbp9	Dhx37
	LOC100041290		Col9a2	Krt19	Arrdc1	Rapgef4	Dhx8
	LOC100044324		Commd6	Krt8	Arsj	Rb1	Dlgap4
	LOC100044776		Commd8	Lamp1	Asb13	Rfx2	Dnaja3
	LOC100045419		Copg	Laptm5	Ascc1	Ripk4	Dnajc5
	LOC100045542		Coro2b	Lass2	Ascc2	Rit1	Dock1
	LOC100045882		Cox19	Lgmn	Atad4	Rragc	Drctnnb1a
	LOC100047369		Creb5	Limk2	Atg16l1	Rsad1	Dstn
	LOC100047583		Cript	LOC100046120	Atg7	S100a1	Dtnbp1
	Lrrtm1		Cryz	LOC622404	Atox1	Scamp1	Dusp1
	Ltb4r1		Cspg4	LOC670044	Atp5l	Selenbp2	Dusp16
	Lypd6b		Cxx1c	Lpl	Atp6v1b2	Sema6b	Dusp3
	Map3k12		Cxxc4	Lyz2	Atp6v1c2	Sept1	Dusp8
	Mbtd1		Cyr61	Magix	AU021034	Serinc2	E2f2
	Mbtps1		D030013I16Rik	Man2a1	AU022870	Sertad3	E2f4
	Med18		D10Bwg1379e	Man2b1	B230373P09Rik	Sirpb1	EG277333
	Mfsd11		D19Ertd737e	Map3k6	B230396O12Rik	Slc22a5	EG433923
	Mgat4b		D1Bwg0212e	Mgst1	B3gnt7	Slc25a12	EG633640
	Mlp		D3Ucla1	Mocs1	B4galt1	Slc25a33	Egfl7
	Morc2a		D5Wsu178e	Mrc1	Baiap2	Slc35c1	Egln1
	Mpdu1		D6Wsu176e	Mta3	BC022687	Slc35e3	Egln3
	Mrpl50		D7Bwg0611e	Mtap7	BC024561	Slc4a1	Ehhadh
	Mtvr2		Dab2ip	Myh7	BC024997	Slc6a9	Eif2ak1
	Mxra7		Dad1	Myo1c	BC031181	Slc7a2	Eif3f
	Myo18a		Dap	Myo7a	BC038156	Spsb1	Eif3g
	Myo5a		Dbnl	Myrip	BC049806	Srxn1	Eif3s4
	Myt1l		Dctn4	Naga	BC051019	Syf2	Eif3s8
	Nanos2		Dctn5	Napepld	BC064033	Tacc1	Eif4a2
	Nap1l5		Dcun1d4	Napg	BC065085	Tbc1d2	Eif4b
	Nars		Ddah1	Nat14	Bcas1	Tinagl	Eif4e3
	Nasp		Ddc	Ncf4	Bcat2	Tlr7	Elf1
	Nbl1		Ddef2	Neu1	Bckdha	Tmem107	Eml1
	Nfrkb		Ddx24	Nln	Bid	Tmem192	Emp1
	Nnat		Dhrs7b	Nmt1	Birc2	Tmem5	Epb4.1
	Nt5c2		Diap1	Npr3	Blvrb	Tmem82	Epor
	Nts		Dkk3	Nsmce2	Bmp3	Tmprss2	Ercc1
	Ntsr2		Dlk1	Osbpl6	Bnc1	Tpi1	Erdr1
	Odf4		Dok2	Osbpl9	Brms1	Tprgl	Ermap
	Ogt		Dpp3	P2ry6	Bspry	Traf6	Esam
	Ophn1		Dpp7	P4ha2	Bst2	Trib3	Esrra
	Otof		Dpysl2	Pacrg	Btk	Trim3	Ets2
	P2ry14		Dpysl3	Paox	C030048B08Rik	Tspan32	Exoc3l
	Pabpn1		Dtnb	Pdlim2	C1qtnf4	Tspan33	F2rl2
	Paf1		Dusp6	Pdlim4	C2	Usp18	Fam129a
	Pcdh10		Ebpl	Per2	C3	Usp19	Fam132a
	Pcsk1n		Ece1	Pgd	C330001K17Rik	Uxt	Fam160a2
	Pcsk2		Ece2	Pglyrp1	C4b	Wipi1	Fam162a
	Pcsk4		Eid2	Phf13	C530044N13Rik	Wnt4	Fastk
	Pex3		Eif3b	Phkg2	Cadps2	Zfp36	Fblim1
	Phc1		Elovl6	Pik3c3	Calca		Fbxl6
	Pitx2		Emcn	Pld1	Camk2d		Fbxo34
	Podxl2		Emilin1	Pld3	Camp		Fbxo42
	Polr3k		Eml5	Plekhf1	Carkd		Fcf1
	Pou6f1		Enpp1	Plp2	Casp1		Fcho1
	Prf1		Enpp4	Plscr1	Cbx7		Fchsd1
	Prlr		Enpp6	Plvap	Ccbl2		Fech
	Prokr2		Epb4.1l3	Plxna2	Ccdc108		Fem1c
	Prr5		Eprs	Pon2	Ccdc114		Fmo5
	Ptgds		Eps15	Ppap2a	Ccdc65		Foxo1
	Rab11fip2		Ergic3	Ppm1l	Ccdc92		Foxred1
	Rab24		Erich1	Ppp1r1b	Ccl21a		Fzr1
	Rabif		Erlin2	Ppp3ca	Ccl27		Gapvd1
	Rad52		Etv1	Prpf18	Ccna1		Gars
	Rad9b		Etv4	Ptplad1	Ccno		Gas2l1
	Ralgds		Evc2	Pttg1ip	Cd200		Gata1
	Rasgef1c		Evi5	Rab15	Cd274		Gbas
	Rbbp6		Extl2	Rab32	Cd33		Gdf15
	Rbm11		Fah	Rab3d	Cd55		Gfi1b
	Rccd1		Fam102a	Rab7l1	Cd82		Gja1
	Rft1		Fam115c	Ramp3	Cd86		Glipr2
	Rgs17		Fam122b	Rilpl2	Cdk2ap2		Gm1964
	Rhbdl2		Fam168a	Rnase4	Cdkl2		Gnaz
	Rims3		Fbln1	Rnf181	Cdkn2b		Gnl2
	Rin3		Fbln2	Rnf208	Cdo1		Golga2
	Rit2		Fbxl10	Rrbp1	Cds1		Golim4
	Rpl22		Fbxo27	Samd10	Cebpa		Gp1bb
	Rpl34		Fbxw17	Sdf2	Ces3		Gp5
	Rps15a		Fbxw8	Serpina3n	Cetn4		Gp9
	Rps6ka3		Fez2	Serping1	Chad		Gpam
	Rtel1		Fgf12	Sfrp1	Chst8		Gpc1
	Rtn1		Fgfrl1	Sft2d2	Cib1		Gpihbp1
	Runx1t1		Fkbp11	Sgpl1	Cideb		Gpr172b
	Scg2		Fkbp1a	Sgpp1	Ckmt1		Gpr97
	Scn1a		Fkbp9	Sgsm3	Cldn10		Grsf1
	Scrg1		Fndc3b	Sh3bp2	Cldn23		Grwd1
	Selk		Foxn3	Shroom3	Cldn4		Gsk3b
	Sema4g		Foxp1	Skil	Cldn6		Gstm5
	Serf1		Fstl1	Sla	Clec16a		Gstt3
	Sertad4		Ftcd	Slc11a1	Clic3		Gtpbp2
	Setd6		Furin	Slc22a1	Clip4		Gtpbp4
	Setx		Fvt1	Slc31a1	Clk4		Gtpbp6
	Sfi1		G3bp2	Slc40a1	Cmc1		Guk1
	Sfrs6		Gaa	Slc44a1	Cnr2		Gypc
	Sharpin		Galk1	Slc45a3	Coasy		Hbb-b2
	Sirt6		Galnt1	Slc45a4	Cobl		Hbq1
	Slc1a1		Garnl3	Slc7a4	Col4a3		Hdac7
	Slc22a8		Gas7	Smad6	Col4a4		Hddc2
	Slc25a27		Gats	Smpdl3b	Commd3		Hip2
	Slc25a34		Gja5	Snx2	Corin		Hist1h4i
	Slc6a12		Glb1	Snx24	Cpt2		Hmg20b
	Slc6a13		Glg1	Sod3	Cpz		Hmox2
	Slc7a3		Glt8d2	Spsb2	Crb3		Hoxb5
	Slmo1		Gm1673	Sptlc1	Crebl2		Hrmt1l2
	Smarca2		Gna13	Srprb	Csf2ra		Hsd17b10
	Smyd3		Gng10	Ssh3	Ctage5		Iars
	Snapc4		Gng13	Ssu72	Ctdspl		Icam4
	Snrpb		Gng8	Stambp	Ctsz		Idh3a
	Sp9		Golga7	Stard10	Cutc		Idh3g
	Spg7		Gorasp2	Stat3	Cx3cl1		Idua
	Spin		Gosr2	Stfa2	Cxcl1		Igsf1
	Ss18l1		Gpr182	Stt3b	Cxcl14		Ikbkap
	St8sia2		Gpr19	Susd2	Cxcl17		Il17rb
	St8sia4		Gpsn2	Tbcel	Cyba		Il3ra
	Stag3		Gpx7	Tcf21	Cybasc3		Impdh1
	Supt5h		Grb10	Tex264	Cygb		Impdh2
	Tceal6		Grk5	Tgfbr1	Cyhr1		Insig2
	Tcfap2b		Gstm6	Tgfbr3	Cyp2d22		Isca1
	Terf2ip		Gstt2	Tgm2	Cyp2f2		Isg20
	Thra		Gtdc1	Thnsl2	Cytip		Itga2b
	Tigd3		Gtf3c3	Tigd2	D11Bwg0517e		Itpkc
	Timp4		Gucy1a3	Tlk1	D16H22S680E		Itprip
	Tk2		Gucy1b3	Tlr2	D330014H01Rik		Ivns1abp
	Tle3		Gyg	Tmbim1	D330028D13Rik		Jak3
	Tm4sf5		H13	Tmem119	D4Bwg1540e		Jmjd3
	Tmem150		Haghl	Tmem120a	D530004J12Rik		Jmjd6
	Tmem151a		Hdc	Tmem176a	D930001I22Rik		Jun
	Tmem178		Hdgf	Tmem208	D9Ertd392e		Kctd20
	Tnrc6c		Hebp2	Tmem33	Dalrd3		Kctd5
	Tomm70a		Hectd2	Tmem43	Dapk1		Kel
	Trappc3		Heph	Tmem50a	Dapk2		Kif3a
	Trex1		Herc2	Tmem8	Dbi		Klhdc2
	Trit1		Hfe	Tnnt1	Dcn		Lars
	Trpm3		Hint1	Tpcn2	Deb1		Ldb1
	Tsc22d4		Hip1	Tpp1	Degs1		Leng9
	Tspan6		Hipk2	Trappc6a	Dennd1c		Llgl1
	Tspyl3		Hist1h2bf	Trem2	Dennd3		Lmcd1
	Ttll1		Hist1h2bh	Trf	Depdc6		Lmo2
	Ttr		Hist1h2bj	Tsc22d3	Dgat1		LOC100039571
	Tubgcp2		Hist1h2bk	Tspan2	Dgat2		LOC100040573
	Ubap2l		Hist1h2bm	Tsta3	Dgkb		LOC100041725
	Ube2j2		Hmgn3	Ttc39a	Dhx58		LOC100043391
	Ulk2		Hps3	Tyrobp	Dnaic1		LOC100044172
	Vps33a		Hrsp12	Uchl1	Dnajb13		LOC100044475
	Wrn		Hsd17b12	Ugt1a10	Dnajb2		LOC100044934
	Xpc		Hsd17b7	Unc119	Dnajc10		LOC100045005
	Ypel1		Hspa1l	Unc93b1	Dnali1		LOC100045617
	Zc3h14		Hspb2	Upk1b	Dnase2a		LOC100046035
	Zc3h6		Htra3	Vamp8	Dos		LOC100046746
	Zc3hc1		Hyal1	Wbp2	Dpep2		LOC100046953
	Zcchc12		Hyi	Wbp5	Dtx4		LOC100047339
	Zfhx3		Icam1	Wdr45l	Dusp28		LOC100047353
	Zfp263		Ifit2	Whrn	Dym		LOC100047762
	Zfp317		Ift52	Wwc2	Dynlrb2		LOC100047963
	Zfp318		Igf2r	Yipf3	E030010A14Rik		LOC100047998
	Zfp62		Il15	Zfc3h1	E130012A19Rik		LOC100048076
	Zfp90		Il17rc	Zkscan6	E430002G05Rik		LOC100048622
	Zmiz2		Inhba		Ear12		LOC100048807
			Insc		Ear2		LOC380691
			Insl6		Ear4		LOC546015
			Ippk		Ebi3		LOC674706
			Itga11		Echdc2		LOC677205
			Itgb3bp		Echdc3		Lrp10
			Itgbl1		Echs1		Lrrc28
			Itpr2		Efcab1		Lrrfip1
			Kank1		Efna5		Lsm12
			Kcnj8		EG381438		Lsm14a
			Kdelr2		EG408196		Luc7l
			Kif3c		Egfr		Lzts2
			Klc1		Ehbp1l1		M6prbp1
			Klhl26		Ehd3		Mad2l1bp
			Kns2		Elf3		Mak16
			Larp6		Ell		Map1lc3a
			Lcmt1		Elmo3		Map3k7ip1
			Lepre1		Elof1		Mapk6
			Leprel1		Elovl5		March2
			Limd1		Eltd1		Mat2a
			Litaf		Entpd4		Mat2b
			Lman2		Entpd5		Mbnl2
			Lman2l		Epb4.1l1		Mdh2
			LOC100044829		Epn2		Me2
			LOC100045343		Eps8l1		Med12
			LOC100045981		Eraf		Mest
			LOC100046039		Ercc2		Mettl11a
			LOC100046457		Ercc5		Mettl2
			LOC100046650		Erlin1		Mfn1
			LOC100046741		Ero1lb		Mfn2
			LOC100047480		Errfi1		Mgll
			LOC100047707		Espn		Mgst2
			LOC100048299		Etfb		Micall2
			LOC677528		Evi2a		Mif
			Loxl1		Exosc7		Mki67ip
			Lrfn3		F10		Mknk2
			Lrig3		F2rl1		Mmrn2
			Lrp12		F7		Mobkl2a
			Lrpap1		Faah		Mospd1
			Lrrc10		Fam164a		Mpo
			Lrrc49		Fbp2		Mprip
			Lrrc59		Fbxl13		Mrpl20
			Lsg1		Fbxo33		Mrpl47
			Lss		Ffar2		Mrps18b
			Ltbp3		Fgf7		Mrps23
			Ltbr		Fgfbp1		Mrvi1
			Lyz		Fgfr1op		Mtap1s
			Man2b2		Fis1		Mtch2
			Map2k4		Fkbp14		Mthfd2
			Map3k3		Fkbp1b		Mtmr3
			Map3k7ip2		Flrt3		Mtss1
			Mapk1		Fndc7		Myadm
			Mapk12		Fos		Mybbp1a
			Mapk3		Foxa1		Myh10
			Mapre1		Fpr2		Mylc2b
			Mark1		Fst		Nat5
			Mark2		Fut4		Ncoa4
			Med10		Fxc1		Ncor1
			Med15		Fxyd3		Ndufs2
			Med21		Fxyd6		Ndufs7
			Med8		Gabrp		Ndufv1
			Megf10		Gal3st1		Nek8
			Mfap2		Galt		Nfe2
			Mfsd1		Ganc		Nle1
			Mical1		Gfpt2		Nlgn2
			Mical2		Ggnbp2		Nob1
			Mical3		Ghrl		Noc4l
			Mmp14		Gimap5		Nol1
			Mmp2		Gipc2		Nol10
			Mmp23		Gm114		Nol5a
			Mnat1		Gm1574		Nola1
			Morf4l2		Gm166		Nola2
			Mphosph6		Gm561		Notch4
			Mrap		Gm867		Npm1
			Ms4a7		Gm962		Npm3
			Msl3l2		Gmfg		Npm3-ps1
			Msn		Gmip		Nr1h2
			Msrb3		Gmppa		Nrarp
			Msto1		Gngt2		Nsun5
			Mt3		Gnmt		Nt5c3
			Mtch1		Gnptab		Ntrk2
			Mustn1		Gns		Nudt19
			Mxra8		Gpn3		Nus1
			Narg1l		Gpr137b		Nxf1
			Nat2		Gpr146		Oaz2
			Ncam1		Gprc5a		Oit3
			Ndfip1		Gpt1		Orm1
			Nelf		Gpx1		Otud5
			Net1		Gramd2		Oxsr1
			Nfatc1		Grb7		P2rx1
			Nfkbiz		Grhl1		Pabpc1
			Ngfrap1		Grhl2		Pabpc4
			Nhlrc2		Grhpr		Pafah1b1
			Nid2		Gria1		Pafah2
			Nkx2-5		Gsta4		Parp6
			Nlrx1		Gstk1		Patl1
			Nope		Gstz1		Pcgf3
			Npal2		Guca2a		Pdcd6ip
			Nploc4		Gusb		Pde6d
			Npr2		Gzf1		Pdgfb
			Nptn		H2-Ke6		Pdha1
			Npy		Hagh		Pdhb
			Nr1h3		Havcr2		Pdk2
			Nr1h4		Hc		Pdlim7
			Ntn2l		Hcls1		Pecam1
			Ntn4		Hcst		Peci
			Nuak1		Hdac5		Pelo
			Nub1		Hes6		Pfkl
			Nubp1		Hey1		Pfkm
			Nubp2		Higd2a		Phldb1
			Nucb1		Hint2		Phospho2
			Nup93		Hint3		Pi4ka
			Nupl1		Hist1h4h		Pigx
			Ocrl		Hist1h4j		Pitpnm2
			Olfml1		Hk3		Pkm2
			Olfml3		Hmgcl		Pkn2
			Orai1		Hmha1		Plek2
			Orai3		Hnf1b		Plekhg2
			Ormdl3		Hp		Plk3
			Osr1		Hpx		Plxnd1
			OTTMUSG00000000421		Hsd17b4		Pno1
			OTTMUSG00000004461		Hspb1		Polr1c
			P2rx4		Hvcn1		Polr1d
			Paip1		Iars2		Polr1e
			Pak3		Ifi30		Polr2h
			Pank2		Ifit3		Polr3e
			Pard6g		Ift140		Ppargc1a
			Pcdh20		Ift81		Ppargc1b
			Pcolce2		Igf2		Ppme1
			Pcyox1		Igfbp6		Ppox
			Pcyox1l		Ikbkg		Ppp1cb
			Pde1a		Il10ra		Ppp1r12c
			Pdxdc1		Il11ra1		Ppp2cb
			Pdxp		Il18		Ppp2r2d
			Pdzd11		Il1b		Ppp3cc
			Pdzrn3		Il1rn		Prdx2
			Pemt		Il20rb		Preb
			Pftk1		Impact		Prei4
			Phactr1		Inadl		Prkch
			Phactr4		Inmt		Prkx
			Phc2		Ino80b		Prmt2
			Phf12		Inpp5d		Prps1
			Phgdh		Ipmk		Prtn3
			Pibf1		Iqcb1		Prune
			Pigf		Irak3		Pscd3
			Pigp		Irx1		Psmd9
			Pik3cb		Iscu		Psme3
			Pip4k2a		Itgb1bp1		Ptdss2
			Pkd1		Itgb4		Ptp4a3
			Pla2g15		Itpka		Ptpre
			Plod2		Ivd		Ptrh1
			Plod3		Jam4		Pus1
			Pmepa1		Jtb		Pvrl2
			Polr2e		Jup		Rab11fip5
			Pop4		Kcnab2		Rab35
			Popdc3		Kcnk1		Rabggtb
			Ppapdc1b		Khk		Rad23a
			Ppfibp1		Kif1b		Rae1
			Ppic		Kif27		Rai12
			Ppil2		Kifc2		Ramp1
			Ppm1d		Klhdc1		Ranbp10
			Ppm1e		Klhdc4		Rangrf
			Ppp1r1a		Klhl6		Rapgef5
			Prdx4		Kndc1		Rassf1
			Prkacb		Kremen		Raver1
			Prkcsh		Krt7		Rbbp7
			Prmt3		Krt79		Rbm38
			Pros1		Lamb3		Rbp2
			Prosc		Lat2		Rce1
			Prpf19		Lbp		Rela
			Prr15		Lcn2		Repin1
			Prrc1		Ldha		Reps1
			Psmb1		Lgals3bp		Rffl
			Psmd5		Liph		Rfxap
			Pter		Llgl2		Rgs10
			Ptk2		LOC100044159		Rgs4
			Ptplad2		LOC100044439		Rhag
			Ptprf		LOC100044756		Rhbdf1
			Ptpro		LOC100047090		Rhbdl7
			Puf60		LOC100047173		Rheb
			Pvrl3		LOC100047393		Rhob
			Qpct		LOC100048083		Rhoc
			Qsox1		LOC100048733		Rhoj
			Rab5a		LOC381801		Rilpl1
			Rab6		LOC386486		Rnf10
			Rab8b		LOC433886		Rnf123
			Rabgap1		LOC622665		Rnf144a
			Rabl2a		LOC667370		Rnps1
			Ralbp1		Lpar3		Robo4
			Rars		Lpcat3		Rock2
			Rasl11b		Lpcat4		Rpl13a
			Rcan3		Lpxn		Rpl18
			Rcl1		Lrba		Rpl19
			Rdh11		Lrmp		Rpl24
			Reck		Lrrc23		Rpl28
			Rfxank		Lrrc26		Rpl3
			Rgl1		Lrrc34		Rpl36a
			Rgs6		Lrrc36		Rpl38
			Rhbdd1		Lrrc48		Rpl7a
			Rhod		Lrrc50		Rplp0
			Rhou		Lrrc8		Rpp38
			Rnd2		Lrrc8d		Rps10
			Rnf135		Lrrk2		Rps13
			Rnf4		Lsr		Rps15
			Robo1		Lst1		Rps2
			Rogdi		Ltbp1		Rps24
			Ror2		Ltc4s		Rps3
			Rpap2		Ltf		Rps3a
			Rpn2		Ly6g6c		Rps5
			Rpo2tc1		Ly6g6e		Rps8
			Rps6ka5		Lypd2		Rps9
			Rragb		Lyz1		Rsad2
			Ryk		Lyzs		Rsl1d1
			Ryr3		Macrod1		Rsn
			Sat2		Mag		Rusc1
			Scamp5		Mall		Rxrb
			Scara3		Manba		Samd11
			Scd2		Map2k3		Samsn1
			Scrn1		Mapkapk2		Sap30
			Sdc2		Mapkapk3		Sccpdh
			Sdc4		Mapkbp1		Scye1
			Sdcbp2		March1		Sec61a2
			Sdk1		Marveld3		Sema3f
			Sec23a		Mat1a		Sept8
			Sec24b		Mbd1		Serpina3k
			Sec61a1		Mbnl1		Serpina3m
			Sel1l		Mboat1		Serpina7
			Sep15		Mcee		Setdb2
			Sepn1		Mcpt6		Sf3b2
			Sept6		Mdh1b		Sh3glb1
			Serinc1		Mfsd7a		Shmt2
			Serpine2		MGC18837		Siah1a
			Sgk3		MGC67181		Slc15a4
			Shd		Mgea6		Slc19a1
			Shkbp1		Mgst3		Slc25a3
			Shmt1		Mia1		Slc25a37
			Sil1		Mier1		Slc6a4
			Sipa1l1		Mif4gd		Slc6a8
			Slc10a3		Mlf1		Snrk
			Slc12a8		Mocos		Snx21
			Slc12a9		Morn5		Socs3
			Slc1a3		Moxd1		Socs4
			Slc1a4		Mpv17l		Sox18
			Slc22a17		Mrgpra2		Spag9
			Slc24a3		Mrpl14		Spic
			Slc25a1		Mrpl30		Spink3
			Slc25a36		Mrpl33		Spire1
			Slc25a44		Mrps9		Srf
			Slc2a10		Ms4a6d		Sssca1
			Slc30a7		Msln		St3gal1
			Slc38a5		Mst1r		St3gal6
			Slc39a13		Mtap6		Stat6
			Slc4a2		Mterfd2		Strn4
			Slco3a1		Mthfs		Surf2
			Smap2		Mtus1		Suv420h2
			Snai1		Muc1		Swap70
			Snd1		Mvp		Syradb
			Snx18		Mybpc3		Tal1
			Snx4		Mycbpap		Tax1bp1
			Sorbs1		Myd88		Tax1bp3
			Sort1		Myl3		Tbc1d15
			Spg20		Myo1f		Tbrg4
			Spg21		Myom1		Tcf4
			Spon2		Myoz2		Tcp1
			Sqle		Nadk		Tdg
			Src		Naip5		Tes
			Srm		Nap1l1		Tfdp2
			Srpx2		Naprt1		Tfpt
			Ss18		Nckap1l		Timm10
			Ssr3		Ndor1		Timm17a
			St5		Ndrg2		Timm9
			St6gal1		Ndufa2		Tm4sf4
			St6galnac4		Ndufa6		Tmcc2
			St7l		Ndufc2		Tmem11
			Stab1		Ndufv2		Tmem131
			Stard3nl		Nek5		Tmem132e
			Stc2		Neu2		Tmem159
			Stk3		Nfs1		Tmem204
			Stk38l		Ngp		Tmem40
			Strap		Ninj1		Tmem98
			Stx1a		Nmb		Tnfaip1
			Stx7		Nme5		Tnfrsf12a
			Suz12		Noxo1		Tnpo2
			Sv2a		Nphp3		Tnrc15
			Svep1		Nqo1		Tom1
			Syncrip		Nsun4		Tpm1
			Synm		Nuak2		Tpm4
			Tada2l		Nudt7		Tpr
			Tagln		Nudt8		Trak2
			Tank		Ogfod2		Treml1
			Tapt1		Ogn		Trim26
			Tbc1d20		Optn		Trip10
			Tbc1d5		Osgin1		Trip6
			Tbca		Osm		Trove2
			Tbrg1		Ostf1		Trp53i11
			Tbx5		OTTMUSG00000000971		Tut1
			Tcf3		Ovol2		Ubac1
			Tfdp1		P2ry5		Ube1c
			Tgfb1		Pacsin3		Ube2o
			Thbs2		Paqr7		Ubr5
			Thumpd1		Parl		Ubxn1
			Timp2		Parvg		Ugp2
			Tle4		Pbx2		Unc84b
			Tm2d2		Pde1b		Uox
			Tmed10		Pde4dip		Upf3a
			Tmed3		Pde7a		Usp16
			Tmem100		Pex16		Vamp2
			Tmem115		Phca		Vcl
			Tmem118		Phka2		Vdac2
			Tmem158		Pi16		Vegfb
			Tmem2		Pi4k2b		Wdr21
			Tmem59		Piga		Wdr55
			Tmem9		Pigyl		Wdr74
			Tnc		Pik3r1		Wdr75
			Tnks		Pira11		Wtip
			Tnrc6a		Pira3		Wwtr1
			Tor1a		Pira4		Xk
			Tpbg		Pitpnm1		Yod1
			Tppp3		Pitpnm3		Ypel4
			Tram1		Piwil4		Yrdc
			Trim45		Pkhd1l1		Ywhag
			Trim46		Pkp2		Ywhaz
			Trim47		Pkp3		Zbtb17
			Tsc22d1		Plagl2		Zc3h10
			Tspan18		Plcd3		Zfand2a
			Tspyl1		Plcg2		Zfp131
			Ttc13		Plch2		Zfp259
			Tuba1a		Pld4		Zfp639
			Tubd1		Plekhb1		Zfp653
			Tulp4		Plekhb2		Zfp691
			Twsg1		Plekhg3		Zfp768
			Txndc5		Plod1		Zfp91
			Uba1		Plscr4		Zfp91-cntf
			Ubac2		Pmvk		Zmat3
			Ube2e2		Pnkp		Zscan21
			Ube2g2		Pnma1
			Ube4b		Pnpla1
			Ugcg		Pnpla7
			Unc13b		Podn
			Unc5b		Polr2f
			Uso1		Pon1
			Usp22		Ppap2b
			Usp39		Pparg
			Vcam1		Ppfibp2
			Vezt		Ppl
			Vkorc1		Ppm1b
			Vps29		Ppp1r16a
			Vps37b		Ppp1r9a
			Vps37d		Prkar1b
			Vps53		Prkcz
			Vsig4		Prkg2
			Wasf1		Prrg2
			Wdfy1		Prss8
			Wfs1		Psap
			Wisp1		Psd4
			Wnt5a		Psen2
			Wrb		Psmd10
			Xpnpep1		Psme4
			Xpo6		Ptges2
			Xpr1		Ptn
			Yap1		Ptpn21
			Yeats4		Ptpn6
			Ywhaq		Pus10
			Zc4h2		Pxmp2
			Zdhhc12		Pygl
			Zfhx2		Qars
			Zfp281		Rab17
			Zfp330		Rab19
			Zfp36l1		Rab25
			Zfp37		Rab27a
			Zfp608		Rab3a
			Zfp688		Rabggta
			Zfp69		Rac3
			Zmpste24		Raf1
					Rage
					Rai14
					Rarb
					Rarres2
					Rasef
					Rasgrf1
					Rassf2
					Rassf4
					Rbks
					Rbm35a
					Rbm47
					Rbx1
					Rdh14
					Reep5
					Reep6
					Reln
					Retnlg
					Rgs9
					Rhof
					Rin2
					Rnf103
					Rnf145
					Rnf186
					Rnf8
					Rnu6
					Rom1
					Ros1
					Rpain
					Rpl36al
					Rshl2a
					Rsph1
					Rtn2
					Rwdd3
					S100a9
					Saa3
					Sar1b
					Sbno2
					Scara5
					Scarb2
					Scel
					Scgb3a1
					Scgb3a2
					scl0003251.1_21
					Scnn1a
					Scnn1b
					Scnn1g
					Sdc1
					Sdcbp
					Sdf4
					Sec14l3
					Sec14l4
					Selplg
					Sema4a
					Sema4b
					Sema5a
					Sema7a
					Senp2
					Sepx1
					Serpina3c
					Serpina3g
					Serpinb1a
					Serpinf1
					Sesn2
					Setd1a
					Setmar
					Sfpi1
					Sftpa1
					Sftpb
					Sftpd
					Sfxn1
					Sfxn5
					Sh3rf2
					Sh3yl1
					Sirpa
					Slamf9
					Slc10a6
					Slc12a6
					Slc15a3
					Slc16a9
					Slc17a2
					Slc19a2
					Slc22a18
					Slc23a3
					Slc24a6
					Slc25a10
					Slc25a20
					Slc25a29
					Slc26a9
					Slc2a6
					Slc31a2
					Slc35a5
					Slc37a1
					Slc39a4
					Slc39a8
					Slc41a3
					Slc44a3
					Slc44a4
					Slc46a3
					Slc4a8
					Slc9a3r1
					Slco2b1
					Smpdl3a
					Snf1lk
					Snta1
					Snx10
					Snx14
					Snx25
					Snx30
					Sod1
					Sod2
					Sord
					Sorl1
					Spag6
					Spnb2
					Spnb3
					Spop
					Ssfa2
					Ssx2ip
					St14
					St6galnac2
					Stard5
					Steap2
					Stfa1
					Stk11
					Stk19
					Stk36
					Stx12
					Suhw4
					Sult5a1
					Sytl2
					Tacstd2
					Taldo1
					Tatdn2
					Tbc1d10a
					Tbc1d17
					Tbc1d22a
					Tbx1
					Tbx6
					Tbxas1
					Tcea3
					Tcirg1
					Tcn2
					Tef
					Tekt1
					Tgm1
					Thap3
					Them2
					Thsd4
					Thy1
					Tjp3
					Tlcd1
					Tlr13
					Tlr4
					Tlr6
					Tlr8
					Tm2d3
					Tmbim4
					Tmc6
					Tmc7
					Tmco4
					Tmem102
					Tmem116
					Tmem135
					Tmem139
					Tmem141
					Tmem160
					Tmem180
					Tmem205
					Tmem51
					Tmem53
					Tmem56
					Tmem60
					Tmem63b
					Tmem85
					Tmem9b
					Tmod2
					Tmprss4
					Tnfaip2
					Tnfaip8l2
					Tnfrsf4
					Tnfsf13b
					Tnip2
					Tnxb
					Tpsab1
					Traf1
					Traf3ip1
					Traf3ip2
					Treml4
					Trp53bp2
					Trpm6
					Trpv2
					Trpv6
					Tspan11
					Tst
					Ttc29
					Ttc35
					Ttc7
					Ttn
					Ttpal
					Tulp1
					U46068
					Ubl3
					Ubr1
					Ubxn6
					Ugt1a6a
					Unc13d
					Upf2
					Upk3b
					Uqcrh
					Urod
					Usp12
					Usp2
					Usp52
					Usp53
					Vav1
					Vdr
					Vpreb3
					Vps16
					Vps33b
					Vps54
					Vrk3
					Vsig2
					Vti1b
					Wars
					Was
					Wdr34
					Wdr60
					Wdr78
					Wdr93
					Wfdc1
					Whdc1
					Wwp1
					Xdh
					Zdhhc14
					Zdhhc3
					Zdhhc6
					Zfand2b
					Zfp185
					Zfp26
					Zfp524
					Zfp771
					Zfp809
					Zfyve21
					Zhx3
					Zmynd10

## Sheet: Down-regulated genes
Supplemental Table S2. Gene list in each field of Venn diagram
Down-regulated genes in Signalox-hSRY-ON mice
Combination:	Brain	Brain+Heart	Heart	Heart+Lung	Lung	Lung+Liver	Liver	Brain+Heart+Lung	Heart+Lung+Liver	Brain+Lung	Brain+Heart+ Lung+Liver	Heart+Liver	Brain+Lung+Liver	Brain+Heart+Liver	Brain+Liver
Area:	a'	b'	c'	d'	e'	f'	g'	h'	i'	j'	k'	l'	m'	n'	o'
Genes:	1110008P14Rik	1700052N19Rik	0610009B22Rik	1110032E23Rik	1700025G04Rik	1810055G02Rik	0610010D20Rik	1110019N10Rik	0610006I08Rik	1200009O22Rik	2810417H13Rik	0610009O20Rik	Aard	1500032L24Rik	0610007P14Rik
	1110012J17Rik	1810014F10Rik	0610010E21Rik	2010003J03Rik	2210418O10Rik	2010011I20Rik	0610012D14Rik	2610510J17Rik	1110001A07Rik	4732418C07Rik	Birc5	1300013J15Rik	Aurka	1810046J19Rik	2310008M10Rik
	1190002H23Rik	1810063B05Rik	0610012G03Rik	2310003H01Rik	2310033P09Rik	2410014A08Rik	0610012H03Rik	2810004N23Rik	5730449L18Rik	6720458F09Rik	Ccnd1	1700040I03Rik	C130074G19Rik	Acaa1a	2310016E02Rik
	1700019E19Rik	2310016M24Rik	0610025P10Rik	Ablim3	2310037I24Rik	2410017P07Rik	0610040J01Rik	3000004C01Rik	6430706D22Rik	Actn4	Cdca3	1810049H13Rik	Calr	Brp44	2500003M10Rik
	1700084C01Rik	2610507B11Rik	1110001J03Rik	Afap1l1	2310047C04Rik	6430573F11Rik	1110031B06Rik	4632417K18Rik	Abi3	Agfg1	Cdkn2c	2310067B10Rik	Caprin1	Cenpm	5830404H04Rik
	1810009A15Rik	4930402H24Rik	1110002N22Rik	Akp2	2310058J06Rik	A930025D01Rik	1110031I02Rik	6720463M24Rik	Aes	Anln	Cenpl	2810405K02Rik	Cdc2a	Cuta	Aacs
	1810015A11Rik	4930544G21Rik	1110007M04Rik	Aoc3	2410004L22Rik	AA536717	1110057K04Rik	Adcy4	Asb2	Anxa6	Csde1	3110004L20Rik	Cdca2	Dbi	Acat2
	2010007H12Rik	4930572J05Rik	1110028A07Rik	Arhgef15	2600010E01Rik	Adh1	1190003J15Rik	Aplnr	Brp17	Ap3s2	Cse1l	5033414K04Rik	Cdk5	Etfa	Acly
	2300002D11Rik	5330431N19Rik	1110032A13Rik	Armc8	2610101N10Rik	Anapc2	1190005F20Rik	Atp1a2	Car14	Arl2bp	Ctsa	5730410E15Rik	Cyp51	Fkbp4	Acsl5
	2310003F16Rik	5730472N09Rik	1190005I06Rik	As3mt	2810022L02Rik	Angptl2	1200009I06Rik	Bcs1l	Casp7	Bub1b	Igfbp4	5730437N04Rik	Elk3	Gbp2	Aebp1
	2310005P05Rik	Acss2	1190017O12Rik	Asf1b	3010003L21Rik	Apitd1	1200015F23Rik	Ccdc56	Ccdc3	Car2	Itm2a	A130092J06Rik	Fads2	Gpbp1	Aldh1l1
	2310016C16Rik	AI847670	1300001I01Rik	Atp5o	4933424B01Rik	Bace2	1300017J02Rik	Cd248	Commd1	Ccnb1	Kif11	A930009M04Rik	G3bp2	Immp2l	Aldh4a1
	2310045A20Rik	Akap6	1500001M20Rik	AV028368	4933428G20Rik	Bach2	1600014C10Rik	Cdc20	D0H4S114	Cdca4	Lmnb1	Acaa2	Gamt	Ivd	Alg14
	2310047D13Rik	Aldh16a1	1500010J02Rik	BC020535	5730410I19Rik	Bahcc1	1700019G17Rik	Cdca7	D4Ertd22e	Cdca8	Mcm10	Acad9	Ggcx	Lum	Ap1g1
	2510010F15Rik	Amz2	1500019G21Rik	Bcl6b	6330403K07Rik	Bbox1	1700019H03Rik	Cenpa	E130016E03Rik	Cdk2	Mcm6	Adhfe1	Gmcl1	Mfsd7c	Aqp4
	2610027C15Rik	Ankrd40	1500032D16Rik	C1qbp	6720467C03Rik	Capn6	1700021K19Rik	Cldn5	Elmo1	Cenpn	Mdk	Adi1	Hdhd3	Mkks	Axin2
	2610034M16Rik	Apip	1500041N16Rik	Cachd1	9130213B05Rik	Cbx5	1810020D17Rik	Depdc1b	Iqgap3	Chtf18	Mrps25	Afmid	Hn1l	Mmp15	BB128963
	2610204M08Rik	Bckdhb	1700020C11Rik	Cc2d2a	9430028L06Rik	Ccdc99	2210023G05Rik	E2f1	Lsm2	Clspn	Nrm	Aldh1b1	Kif2c	Mrps12	Bdh1
	2810405J04Rik	Bola3	1700021F05Rik	Ccdc90b	9430079M16Rik	Cd27	2310007F21Rik	Eif4e3	Mettl9	Col1a1	Parp1	Alkbh7	Lhfpl2	Msrb2	Bpnt1
	2810432L12Rik	Camk2a	1700029P11Rik	Cd93	A830059I20Rik	Cd276	2310009E04Rik	Ets1	Mrpl49	Creld2	Pbk	Anapc13	Mad2l1	N6amt2	Btrc
	2900073G15Rik	Ccl21a	1700034H14Rik	Cd97	AA408296	Cd3d	2500002L14Rik	Fbxo30	Mrps7	Elovl1	Pes1	Apoa1bp	Mcm4	Nagk	Ccdc80
	3110035E14Rik	Ccl21c	1700113I22Rik	Cdc42ep2	Aatf	Cd74	2600011E07Rik	Fndc5	Olfm1	Elovl6	Pgpep1	Arsb	Mcm7	Nqo2	Ccne2
	4930511J11Rik	Ccng1	1810009N02Rik	Cdc7	Abhd10	Cdk5rap2	2610003J06Rik	Foxm1	P2ry14	Fert2	Pltp	Atg10	Mtap	Paqr9	Cd44
	5730589K01Rik	Centd3	1810011O10Rik	Cdh5	Abi1	Chaf1a	2610528J11Rik	G3bp1	Pcca	Fgf10	Pold1	Atp5s	Nope	Pycrl	Cdk2ap2
	A130042E20Rik	Chchd10	1810029B16Rik	Cenpi	Abi3bp	Chn2	2700038C09Rik	Gnb4	Pcdh1	Fignl1	Rad54l	Bik	Nsdhl	Rnpep	Cnp
	Aadacl1	Chchd8	1810030N24Rik	Chst2	Acap3	Clecsf12	2700094K13Rik	Gtse1	Plekha6	Fubp1	Rbmx	Bloc1s1	Pdia3	Samd9l	Cnpy2
	Abhd1	Chordc1	1810035L17Rik	Col3a1	Acoxl	Copg	2810432D09Rik	H2afx	Ppm1f	Gabpb1	Sfrs3	Cat	Pdia4	Sept9	Cyb5b
	Abhd3	Cisd1	2010107E04Rik	Cops4	Acta2	Crim2	2810439F02Rik	Hdhd2	Ppp1r3c	Galnt10	Sfrs7	Ccbl1	Sec61b	Slc25a10	D17Wsu104e
	Abhd7	Clic4	2310003L22Rik	Copz2	Actg2	Cryz	2900024O10Rik	Hist1h2af	Sbk	Gjc2	Timeless	Ccdc111	Shf	Tomm7	D5Wsu178e
	Acot1	Cmtm4	2310005E10Rik	Cox8b	Acvrl1	Csk	3010026O09Rik	Hist1h2ag	Skp2	Gltp	Tk1	Ccdc51	Sqle	Trap1	Ednra
	Acot7	Cox17	2310005N01Rik	Cs	Adam15	Ctps2	3110001D03Rik	Hist1h2ah	Stat1	Gulp1	Ung	Cecr5	Top2a	Tspan7	Elovl5
	Acot8	Cox7a1	2310005N03Rik	Csrp3	Adamts19	D12Ertd647e	382044	Hist1h2an	Suclg2	Hist1h2ad		Cideb	Tsga14	Tufm	Evi2a
	Acsbg1	Cyc1	2310022A10Rik	Cxcr4	Adamts7	Ddost	3830406C13Rik	Hist1h2ao	Tbc1d7	Hist1h2ak		Cutc	Tyms	Wbp1	Fam173a
	Adam11	D10Ertd322e	2310039E09Rik	D930036B08Rik	Adcy8	Fadd	4632417N05Rik	Hist2h2ac	Xrcc6	Hist2h3c1		Dbt	Tyms-ps		Fdps
	Adarb1	D10Jhu81e	2310042D19Rik	Dlc1	Adk	Fads1	4833426J09Rik	Hspa12b	Zfp41	Hmgb2		Dcun1d2	Xlr4a		Fkbp2
	Adora2b	D16H22S680E	2310076L09Rik	Dnm1l	Adnp	Fancl	4930403O06Rik	Kif15	Zfp637	Hnrpc		Decr1			Fmo1
	Agfg2	D330017J20Rik	2410002O22Rik	Dusp8	Adprh	Fbln1	4932441K18Rik	Kif22		Hr		Dgat2			Foxq1
	Agps	Dap3	2410003P15Rik	E130306D19Rik	AI480653	Fbxo3	4933439C20Rik	Kif23		Hsp90b1		Dnajc19			Hat1
	Ak3l1	Dci	2410005O16Rik	E2f6	Akap12	Fzd7	5133401N09Rik	Kif4		Igfbp2		Dolpp1			Hsd11b1
	Akt3	Dcn	2410015M20Rik	Eif4g2	Aldh18a1	Ganab	5830468K18Rik	Kntc1		Impdh1		Dpp4			Htra3
	Aldh2	Dlst	2410015N17Rik	Elavl1	Als2cr4	Gchfr	5930434B04Rik	Kptn		Jtv1		Dsg2			Il11ra1
	Alg3	Dnaja3	2410081M15Rik	Esco2	Amph	Gdf10	6330442E10Rik	Map2k6		Klhl9		Dusp28			Itpka
	Anxa3	Dnajb2	2410091C18Rik	Exoc3l	Angpt2	Gna11	6720456H20Rik	Mcm2		Lgals1		Dynll2			Kank1
	Anxa5	Eef1d	2610305D13Rik	Fabp3	Anp32e	H2-Ab1	9030025P20Rik	Mcm5		Lmo2		Echdc3			Lcat
	Ap2b1	EG433224	2610528E23Rik	Fgd5	Antxr1	H2-DMa	9030607L17Rik	Mrps11		LOC100046883		Echs1			LOC100040592
	Apc	EG624866	2700097O09Rik	Fhl2	Ap1s1	H2-DMb1	9030625A04Rik	Ncapd2		LOC100047800		Entpd5			LOC100044322
	Apcdd1	ENSMUSG00000054212	2810046M22Rik	Fscn1	Ard1a	H2-T23	9530008L14Rik	Ndufc1		Matn4		Etfb			LOC100047937
	Apeh	Esrra	2810408M09Rik	Gnas	Arhgap20	Hhex	9530027K23Rik	Oxct1		Mcc		Fahd1			Lrrc24
	Appl1	Extl1	2810428I15Rik	Gphn	Arhgef2	Hsbp1	9630015D15Rik	Palmd		Mcm3		Fahd2a			Lrrc3
	Arc	Fbxo9	2810453I06Rik	Gtf2e1	Arl4c	Hsd17b7	A030007L17Rik	Pdlim5		Mettl1		Fxyd1			Mmd2
	Arpc1b	Gm114	2900010M23Rik	Gypc	Armc6	Hyal2	A230050P20Rik	Plk1		Mettl4		Galt			Mpp1
	Asrgl1	Hist1h4h	3110057O12Rik	Hic1	Armcx1	Igf1	a2ld1	Ppid		Mex3c		Gbp3			Mvd
	Ass1	Hist1h4j	5730419I09Rik	Hirip3	Armcx2	Igsf4a	Abat	Prkd2		Mpnd		Gcdh			Nacc2
	Atp2b1	Hsf1	5730502D15Rik	Hlx	Armcx6	Ints7	Abca3	Qrsl1		Mrgprf		Ghr			Oprs1
	Atp6v0a2	Ide	5830457O10Rik	Hn1	Arrb1	Irf1	Abca8a	Rbm4		Msr2		Gsta4			OTTMUSG00000004551
	AU021838	Ift81	6330578E17Rik	Hnrnph1	Ash2l	Kctd12	Abca9	Rrm2		Mthfsd		Gstk1			P2ry13
	AU022252	Igsf1	6430550H21Rik	Hnrpa1	Asz1	Kdelr2	Abcc6	S100a16		Ncaph		Hagh			P2ry5
	Aup1	Incenp	6820408C15Rik	Hnrph1	Atf7ip	L3mbtl3	Abcd1	Serpinh1		Nnmt		Hdac11			Paqr7
	Aven	Itga7	9330129D05Rik	Hspd1	Atic	Lck	Abcd2	Sfrs1		Nos3		Hemk1			Pcolce
	B230339H12Rik	Jam2	9530058B02Rik	Htra1	B230219D22Rik	Lcmt1	Abcg5	Sgol1		Npm3		Hes1			Pcsk9
	B9d1	Kcne1l	9630058J23Rik	Icam2	B3gnt5	LOC100048461	Abcg8	Smtn		Npm3-ps1		Hibadh			Pml
	Baalc	Lbr	A230051G13Rik	Itga1	Bace1	LOC641240	Abhd14b	Sox18		Ntn2l		Igtp			Prkcb
	Bag4	Lgi3	A2bp1	Jmjd5	Banf1	Lyrm2	Abhd2	Stard8		Nucks1		Iigp2			Ptplad1
	Bahd1	LOC100041504	A530088H08Rik	Klf2	BC003885	Maged2	Acaa1b	Tmem98		Nudt5		Krt10			Rasgrp1
	BC038925	LOC100047490	AA407270	Klk8	BC028528	Magee1	Acad10	Top1		Nusap1		L2hgdh			Rdbp
	BC048546	Lxn	AA536749	Krba1	BC037594	Mapre2	Acat1	Tubb4		Pdzd11		Lars2			Rpa1
	BC064033	Lynx1	AA960436	l7Rn6	BC057627	Mbtps1	Acat3	Uhrf1		Pik3r3		Lgals9			Sas
	Bcas1	Mcee	Aasdh	LOC100045780	BC060632	Meis1	Acbd5			Pomt2		LOC100038882			Sc4mol
	Bgn	Metrn	Abcb1b	LOC100047837	BC085271	Mfap2	Acnat2			Ppp1ca		LOC100044087			Scly
	Blvrb	Mgst3	Abcb6	LOC667609	Bcar1	Mmab	Acot3			Prc1		LOC100046163			Scn4b
	C2cd3	Mina	Abcb8	LOC669660	Bcl2	Mov10	Acot4			Prcp		LOC100046393			Slc13a3
	Cab39l	Mpp6	Abcc8	Lzic	Bcl2l12	Mpdz	Acox2			Ralb		LOC100048589			Slc38a3
	Cacna1g	Mrpl24	Abcc9	Map3k11	Bcor	Mrps6	Acp2			Raver1		LOC677144			Slc39a8
	Cacng3	Mrpl37	Abhd11	Mast2	Bdh2	Msh6	Acsm5			Rbm10		Ly6e			Slc40a1
	Cadm2	Mrpl51	Abhd14a	Meox2	Blm	Nans	Acy1			Rhobtb3		Maob			Slc7a4
	Cadps2	Mrpl53	Abhd8	Mesdc1	Blmh	Nfib	Acy3			Scd1		Marcks			Smad2
	Camkk2	Mrps2	Ablim2	Mest	Bmi1	Nfic	Ada			Sept5		Mipep			Thy1
	Camta2	Mrps21	Acad8	Mgll	Bok	Nfix	Adam17			Sfrs9		Mreg			Tpcn1
	Cap1	Ndufa3	Acadl	Mlp	Brp16	Nmral1	Adap2			Sh3pxd2b		Mrpl1			Tst
	Capns1	Nhsl1	Acadm	Mre11a	Btbd3	Nudt16l1	Adh4			Shisa4		Mrpl14			Vps45
	Car15	Nrarp	Acads	Mrpl16	Bub3	Numb	Adrbk1			Slc38a5		Mrpl35			Vtn
	Car4	Ogdh	Acadvl	Mrpl22	C1qtnf2	Nup133	Afp			Slc7a10		Mrpl48			Wbscr22
	Cart	Pacsin2	Acin1	Mrrf	C1qtnf7	Nutf2	Agpat2			Snapc3		Mrpl50			Wwp1
	Cartpt	Pafah1b1	Acn9	Mrvi1	C230021P08Rik	Ovca2	Agxt			Srpk1		Mrps22			Yif1a
	Cbr3	Pgam2	Aco2	Myl4	C330016O10Rik	Pdcl	Agxt2			Tead2		Mthfd1
	Ccnd2	Pif1	Acot11	Myo10	C79267	Pdia5	Ahnak			Thoc4		Myo18a
	Cd59b	Prdx3	Acot2	Nasp	C80913	Pdxp	AI428936			Tie1		Naprt1
	Cd63	Ptdss2	Acsf3	Ncapd3	C85492	Phlda1	Aif1			Tmem100		Ndrg2
	Cd9	Rangrf	Acsl1	Nde1	Cacna1d	Pold2	Aim1			Tmem184b		Ngfr
	Cdc25c	Rdm1	Acss1	Nes	Cacnb3	Ppa1	Ak2			Tmpo		Nod1
	Cdc42se1	Rhobtb2	Acta1	Nme4	Cad	Prep	Akr1a4			Tnc		Nuak2
	Chi3l1	Rmnd1	Actc1	Nup210	Calu	Pthr1	Akr1c12			Ttf2		Nudt2
	Chst3	Rrm1	Actl6a	Nup62	Capn2	Ptprd	Akr7a5			Tubb6		Oraov1
	Ckmt1	Sema7a	Actr3	Nupl2	Carm1	Rcbtb2	Alb			Ube2a		Paip2b
	Cldn11	Sfxn4	Actr3b	Papd1	Cbfa2t3h	Rfc3	Aldh8a1			Vcam1		Pde4dip
	Cmtm5	Slc25a3	Adal	Pcdh17	Cbfb	Rfc5	Alg2			Vps36		Pet112l
	Cnksr3	Slc4a3	Adamts4	Pdgfrb	Cbx2	Rgl1	Alg8			Ywhah		Pex7
	Cnnm2	Sorl1	Adck1	Pfn2	Ccdc85b	Rnf141	Alg9					Phka2
	Cobll1	Stk39	Adipor1	Pitpnm2	Ccdc88a	Rtn4	Als2					Pmf1
	Col2a1	Tek	Adprhl1	Podxl	Cct3	Sae1	Ang					Pop5
	Cops7a	Thoc6	Adsl	Podxl2	Cd1d1	Slc35a1	Ankmy2					Ppm1k
	Coq10b	Tmod1	Adssl1	Ppp1cb	Cd2	Smo	Anpep					Ppp1r16a
	Cplx1	Tnfaip8	Afg3l1	Prkra	Cd3g	Spc24	Aof1					Prkaca
	Cpne9	Tppp	Afg3l2	Ptp4a3	Cdc16	Stard4	Ap2a2					Psmb10
	Crebl1	Trak2	Agpat9	Rad51ap1	Cdc25a	Tbc1d2b	Apoc1					Psmb9
	Crhr1	Trp53inp2	Agtr1a	Rala	Cdc45l	Tgfbi	Apoc2					Psme1
	Cryzl1	Tsfm	Agtrap	Raly	Cdca5	Tpk1	Apoc4					Psme2
	Ctnna1	Tuba4a	Ahdc1	Rasgrp3	Cdh16	Tpm3	Apof					Pts
	Cxcl14	Uqcr	AI314180	Rasip1	Cdt1	Tpst1	Apom					Pxmp2
	Cyb5r4		AI317395	Rbm4b	Cenpp	Tram1	Aqp8					Pygb
	Dab2		AI595366	Rcan1	Cep170	Tubg1	Aqp9					Pygl
	Dact2		Aifm1	Reep1	Cep68	Umps	Arfgap2					Qdpr
	Dbf4		Aifm2	Rnf11	Cep78	Utp6	Arsg					Rabl3
	Dbndd2		Ak1	Rnf168	Chaf1b	Wdr6	Asah2					Rarb
	Dbp		Akap1	Rrad	Cherp	Wdr70	Asb13					Rdh5
	Ddhd1		Akr1b3	Scarf1	Ckap5	Zranb3	Asgr1					Reln
	Dgkk		Alad	Serbp1	Clic5		Asgr2					Rgs5
	Dhx29		Alas1	Sfrs2	Clns1a		Atad4					Rnaset2
	Diras2		Aldh1a2	Sh3kbp1	Cnih		Atf5					Rnaset2b
	Dkkl1		Aldh1l2	Six5	Cnn2		Atg5					Rorc
	Dlg3		Aldh5a1	Smc1a	Col12a1		Athl1					Rreb1
	Dlg4		Aldoa	Smyd2	Col16a1		Atp11c					Rtn4ip1
	Dlgap2		Alkbh3	Sox13	Col27a1		Atp13a2					Rufy1
	Dmwd		Alox12	Sox17	Col5a1		Atp8b1					Scp2
	Drp2		Ank1	Sox7	Colec12		Atp9a					Scrn2
	Dyrk1b		Ank2	Sssca1	Coro2b		Atp9b					Shcbp1
	E2f2		Ankrd23	St3gal6	Cox18		Atxn1					Siva1
	Ednrb		Ankrd37	Stx6	Cox4i2		Avpr1a					Slc47a1
	Efhd1		Ankrd47	Stxbp4	Cpne8		B930041F14Rik					Sord
	EG622320		Anks1	Tcf12	Cpxm1		BC004044					Spc25
	Elac2		Ap4m1	Tdrd3	Creb3l1		BC004728					Spryd4
	Elmo2		Apba3	Tjp2	Creb3l2		BC005682					St3gal3
	Emp2		Apbb1	Tmed1	Crtap		BC006779					Stat5a
	Eno2		Aqp1	Tmem132a	Csnk1e		BC016495					Suclg1
	Enpp6		Arfrp1	Tmem47	Ctnnb1		BC017158					Surf1
	F630043A04Rik		Arhgap12	Tmem66	Cttn		BC021614					Svil
	Fa2h		Arhgap18	Tmod4	Ctxn1		BC025446					Tbc1d10c
	Fam20a		Arhgap29	Tomm6	Cxcr7		BC026585					Tcea3
	Fam84a		Arpc5l	Tpm4	Cxx1a		BC031181					Tmem143
	Fbxl15		Art5	Trib2	Cxx1c		BC031853					Tmem150
	Fem1b		Asb12	Trp53bp1	Cysltr1		BC040758					Tmem186
	Fgfrl1		Asb8	Tsen15	D14Ertd668e		BC048355					Tmem25
	Fmod		Asph	Tspan12	D8Ertd82e		BC050811					Tmem53
	Gab1		Aste1	Unc45b	Dact1		BC065085					Tmem86a
	Gabrd		Atad3a	Ushbp1	Dag1		Bet1					Tnfaip2
	Gadd45a		Atg4d	Wscd1	Dars		Bhlhb9					Tsen2
	Gart		Atp1b2	Ywhag	Dbn1		Bhmt					Usp21
	Gas7		Atp2a2	Zfp386	Dcakd		Bhmt2
	Gemin4		Atp5a1	Zfp428	Dcp1a		Bmp1
	Gfap		Atp5c1		Dctd		Bst2
	Gins4		Atp5d		Ddc		Btbd6
	Gng13		Atp5e		Ddef2		C1rl
	Gosr2		Atp5f1		Ddx51		C1s
	Gp38		Atp5g2		Des		C2
	Gpr123		Atp5h		Dhx15		C4bp
	Gpr158		Atp5j		Dkk3		C6
	Gpr17		Atp5l		Dlgap4		C8a
	Gpr172b		Atp5sl		Dnahc8		C8b
	Gpr177		Atpaf2		Dnajc27		C8g
	Gpr37l1		Atpif1		Dnmt1		C9
	Gpx3		Auts2		Dock1		Calca
	Gpx8		AW548124		Dok4		Calml4
	Gspt1		B230317C12Rik		Donson		Casp1
	Gusb		B4galt3		Dph2		Cbs
	Hcn3		Bag3		Dpt		Ccbl2
	Heatr1		BC002163		Drg1		Ccdc125
	Hebp1		BC004004		Dscr1		Ccdc28b
	Hes5		BC011248		Dscr6		Ccdc77
	Hexa		BC022224		Dus4l		Cchcr1
	Hist1h2bf		BC053749		Dusp3		Ccl24
	Hist1h2bh		BC065397		Dusp6		Ccl27
	Hist1h2bj		Bcam		Dusp7		Ccl9
	Hist1h2bk		Bcl11b		Dync1li2		Ccr3
	Hist1h3e		Bcl2l11		Dynll1		Cd274
	Hmg20b		Bcl2l13		E030049G20Rik		Cd300lg
	Hmgn1		Bin1		Eef1e1		Cd40
	Hnrnpc		Blcap		Efemp2		Cd79b
	Hpca		Bmp7		Efna4		Cd86
	Hsp105		Bnip1		Efr3a		Cdk10
	Htt		Bri3		Efs		Cdk5rap3
	Icmt		Brip1		EG434858		Cdkn1c
	Ing2		C130038G02Rik		Ehd2		Ceacam1
	Inppl1		C1qtnf9		Eid2		Cebpa
	Insm1		C230078M08Rik		Eif3a		Cept1
	Itgb4		C530028I08Rik		Emid1		Cfb
	Itpr1		Cacnb2		Emilin1		Cfi
	Itsn1		Camk1		Enc1		Cib2
	Jagn1		Camk2d		Enpp1		Cklf
	Josd2		Cav1		Epb4.1l2		Cldn1
	Kcnf1		Cav2		Ephb4		Cldn12
	Kcnip3		Cav3		Erh		Cldn2
	Kcnj16		Cbr1		Espl1		Cldn3
	Kcnn1		Ccdc123		Etv1		Clec11a
	Kif5a		Cd109		Etv4		Clec2d
	Klhl6		Cd34		Evc		Clec4a3
	Kns2		Cdc34		Evi5l		Clec4f
	Krtcap2		Cdc42ep3		Exoc2		Clec4g
	Lamc3		Cdk5rap1		Ext1		Cmtm6
	Lims2		Cdkal1		Ezh2		Coasy
	Lin7b		Cggbp1		Fam124b		Cobl
	Lman2l		Chchd4		Fam129a		Cog4
	LOC100044294		Chchd7		Fam13c		Col14a1
	LOC100045228		Chek2		Fam149b		Col18a1
	LOC100046120		Chkb		Fam171a2		Col4a5
	LOC100047911		Chpt1		Fancc		Commd9
	Lss		Chst1		Fbxl10		Cpb2
	Luc7l		Chst7		Fez1		Cpn1
	Luzp1		Churc1		Fez2		Crry
	Lypd1		Cidea		Fjx1		Csad
	Mag		Cish		Fkbp1a		Cstf3
	Mak10		Cited4		Fli1		Ctdsp1
	Map3k14		Ciz1		Fmnl3		Ctf1
	Mas1		Ckm		Foxf1a		Ctsh
	Matk		Ckmt2		Foxp1		Cux2
	Mbp		Clec3b		Fto		Cxcl1
	Men1		Clip4		Fus		Cxcl12
	Mettl3		Clk4		Fxyd4		Cyb5
	Mfap3l		Clpx		Fzd2		Cyb5r3
	Mfap4		Cmya1		Gatad1		Cybasc3
	Mfge8		Cno		Gbl		Cyp2b13
	Mns1		Cog6		Gdi1		Cyp2b23
	Mobp		Coq2		Gif		Cyp2b9
	Mog		Coq3		Gimap1		Cyp2c67
	Mrpl36		Coq4		Gimap9		Cyp2c70
	Mtch2		Coq5		Gipc1		Cyp2d10
	Mtmr9		Coq6		Glb1l2		Cyp2d22
	Myadm		Coq7		Glipr2		Cyp2d26
	Nadk		Coq9		Gm347		Cyp2d40
	Nap1l1		Coro1a		Gnb1		Cyp2d9
	Ncor1		Coro6		Gng10		Cyp2e1
	Nfe2l1		Cox10		Golim4		Cyp3a11
	Nid1		Cox15		Gpc1		Cyp4f15
	Nkrf		Cox4i1		Gper		Cyp7b1
	Nkx2-2		Cox5a		Gpr153		Cyp8b1
	Nmt1		Cox5b		Gpr182		D0H8S2298E
	Nrgn		Cox6a2		Gprk6		D330045A20Rik
	Nubp1		Cox6b1		Gpsm2		D5Ertd135e
	Nupl1		Cox6c		Grwd1		D730039F16Rik
	Ogn		Cox7a2		Gsg2		D830050J10Rik
	Ola1		Cox7a2l		Gtf2h3		D9Wsu20e
	Olig1		Cox7b		Gucy1a3		Daam1
	Orai1		Cpt1b		Gucy1b3		Dad1
	Pacsin1		Cpt2		Guk1		Dak
	Pcmt1		Cpz		Gyg		Dap
	Pcp2		Crat		H13		Dclk3
	Pdcd5		Crem		H3f3a		Dcps
	Pdgfb		Crip2		Hbegf		Dcxr
	Pdlim2		Csda		Hcfc1		Depdc6
	Peli2		Cstf2		Hecw2		Dgcr2
	Pglyrp1		Ctnna3		Heg1		Dhcr24
	Pgp		Ctnnbip1		Heph		Dhcr7
	Phca		Cyb5r1		Hhip		Dhrs1
	Pibf1		Cycs		Hif1a		Dhrs7
	Pigq		D19Bwg1357e		Hist2h3b		Dhrs7b
	Plekhb2		D3Ertd751e		Hmgb2l1		Dhtkd1
	Plekho2		D4Bwg0951e		Hmgn2		Dhx9
	Plp1		D630003M21Rik		Hnrnpa2b1		Dlk1
	Pnrc2		D630048P19Rik		Hnrnpab		Dmap1
	Ppm1b		D6Wsu163e		Hnrnpf		Dnaic1
	Preb		D930001I22Rik		Hnrnpk		Dnajc12
	Prei4		D9Ertd402e		Hnrpm		Dnajc3
	Prkrip1		Dapk2		Hoxa2		Dnase1l3
	Prrt1		Ddah2		Hoxa5		Dnmt3b
	Psme3		Ddo		Hoxa7		Dock4
	Ptgis		Ddx20		Hoxb2		Dolk
	Ptpla		Dguok		Hoxb3		Dpagt1
	Purg		Dhh		Hoxb5		Dpm3
	Pvalb		Dhodh		Hoxb6		Dpp9
	Pvrl2		Dhrs4		Hoxb7		Dtx4
	Rabep1		Dhx32		Hrmt1l2		Dtymk
	Rarres2		Dhx35		Hs2st1		Ear2
	Rasl10a		Dip2b		Hs3st3a1		Ear4
	Rassf4		Dis3l		Hsp90ab1		Ear6
	Rgs7bp		Dlat		Ier5l		Ebp
	Rhbdl1		Dnaja2		Il1rl1l		Ebpl
	Ric3		Dnajc15		Il2rg		Ece1
	Rlbp1		Dnajc4		Il33		Ecm1
	Rpl31		Dnd1		Ilf2		Edem1
	Rsph1		Doc2g		Ilf3		Eefsec
	Rxfp3		Dph3		Impdh2		Efha1
	S100a1		Dpy30		Ing3		EG240549
	S100a11		Dsp		Insig1		EG381438
	Samd12		Dtnbp1		Isg20l2		EG408196
	Scd2		Dus1l		Itgb1		EG624219
	Scn2b		Dusp19		Itgb6		EG629219
	Sec13		Dut		Itgb7		EG630499
	Sec22b		Dvl1		Kat2a		EG667977
	Sepn1		Dysf		Kbtbd2		Eif2ak2
	Serf2		E130203B14Rik		Kctd20		Eln
	Sirt2		E130309D02Rik		Kctd5		Emr1
	Slc14a2		Ears2		Kdelc1		ENSMUSG00000043795
	Slc15a4		Ebf2		Kdelr3		Entpd8
	Slc17a7		Ech1		Khdrbs1		Epha1
	Slc25a33		Echdc2		Kif2a		Ephx1
	Slc29a1		Ecsit		Kitl		Epsti1
	Slc2a6		Edf1		Klc1		Ergic3
	Slc30a3		Edg7		Klf4		Ermp1
	Slc35a2		Eef1a2		Klf7		Es1
	Slc7a11		Efcab2		Ldoc1l		F10
	Slco1c1		Efna1		Lepre1		F11
	Smarcd2		Efna5		Leprel2		F12
	Snap23		EG277333		Lhfp		F13b
	Snx18		EG433923		Lig1		F5
	Sort1		EG546150		Lima1		F7
	Spnb1		EG622339		Lincr		F8
	Spock2		EG665378		Lmnb2		Faah
	Srebf2		Egfl7		LOC100041500		Fabp5
	Srfbp1		Egln3		LOC100042777		Fah
	Sri		Ehbp1		LOC100044475		Fam102a
	Srxn1		Ei24		LOC100044779		Fam110a
	Ss18		Eif2b4		LOC100044829		Fam134a
	Stk17b		Eif3k		LOC100045019		Fam169b
	Stmn4		Emg1		LOC100045439		Fas
	Sult4a1		Emilin2		LOC100045887		Fbp1
	Syn1		Eml1		LOC100045981		Fcgr4
	Syn2		Eno3		LOC100046136		Fchsd2
	Syngr1		Entpd2		LOC100046608		Fgd2
	Sypl2		Epb4.1l4a		LOC100046741		Fkbp11
	Taf10		Epb4.9		LOC100046746		Fmo4
	Taf12		Ephb1		LOC100046891		Foxa2
	Taf15		Ephx2		LOC100047012		Foxa3
	Taf9b		Epm2aip1		LOC100047155		Fut8
	Taldo1		Eral1		LOC100047200		Fyb
	Tdrkh		Esam		LOC100047339		Gale
	Tes		Etfdh		LOC100047856		Galk1
	Tgfbr2		Ethe1		LOC100048372		Galm
	Timm17a		Ets2		LOC237877		Galnt11
	Tlcd1		Exdl2		LOC668492		Gas6
	Tm6sf1		Exoc3		Lphn3		Gbf1
	Tmco3		Exosc10		Lrrc33		Gcap14
	Tmem107		Eya3		Lsm4		Gcc2
	Tmem14c		Fam109a		Ltbp3		Gcgr
	Tmem17		Fam118b		Lypla1		Gckr
	Tmem33		Fam134b		Mak16		Gcs1
	Tmem49		Fam158a		Mansc1		Gemin6
	Tmem50b		Fam162a		Map4k2		Gjb1
	Tmem51		Fam171a1		Mapk11		Gjb2
	Tmem63c		Fars2		Mapre1		Gldc
	Tmem68		Fastk		Marcksl1		Glo1
	Tomm34		Fastkd1		Mark1		Gls2
	Tpd52		Fbxl12		Max		Glt8d1
	Tra2a		Fbxl22		Mboat2		Gltpd2
	Tspan17		Fbxw5		Mef2c		Glyctk
	Tspan2		Fbxw7		Megf10		Gm71
	Ttl		Fh1		Meox1		Gnat1
	Tuba6		Fkhl18		Mex3a		Golga1
	Txnl4a		Fkrp		Mical2		Golt1a
	Uaca		Flad1		Midn		Gpd1
	Ube2f		Fn3k		Mlf2		Gpr89
	Ufsp2		Fnbp1l		Mllt1		Gprasp1
	Ugt8a		Foxred1		Mllt11		Gpsn2
	Uncx		Frag1		Mme		Gpx7
	Uso1		Fsd2		Mmrn2		Grhpr
	Usp28		Fusip1		Mrc2		Gss
	Usp6nl		Fxc1		Msto1		Gsta3
	Vdac3		Fxn		Mtbp		Gstm4
	Vkorc1l1		Fyco1		Mtmr2		Gstm6
	Vps29		Fzr1		Mustn1		Gstt1
	Wdr78		Galntl4		Mybphl		Gstz1
	Xbp1		Gapdh		Myh10		Gtf3c4
	Zdhhc12		Garnl4		Myh11		Gulo
	Zdhhc14		Gba2		Myl2		Gyltl1b
	Zfp365		Gbas		Myl7		Gzf1
	Zmat3		Gca		Mylk		H2-M3
	Zswim1		Gfm1		Myo6		H2-Q7
			Ggta1		Myocd		H2-Q8
			Ghitm		Ncald		H2-T10
			Gimap8		Nfatc1		H47
			Gja1		Nfatc4		Haao
			Glrx3		Nhlrc2		Habp2
			Glt25d2		Noc3l		Habp4
			Gm166		Nol10		Hacl1
			Gm561		Nol5		Hao1
			Gm889		Nol5a		Hc
			Gmpr		Nol6		Hdac3
			Gng11		Nola1		Hexdc
			Gnpat		Nphs2		Hfe
			Gnptab		Nr2f2		Hgfac
			Golga4		Nradd		Hip1r
			Got2		Nrcam		Hk3
			Gpihbp1		Nsfl1c		Hlcs
			Gpr146		Nuak1		Hmgn3
			Gpr22		Nudc		Hnf1b
			Gpr23		Nup155		Homer1
			Gpsm1		Nup160		Hpn
			Gpt1		Nup93		Hrg
			Gpt2		Nup98		Hrsp12
			Grcc10		Nvl		Hsd17b2
			Grpel1		Odc1		Hsd3b7
			Grsf1		Odz4		Hvcn1
			Gsto1		P4ha3		Hyi
			Gstp1		Pa2g4		Idh1
			Gvin1		Palld		Ifi30
			Gys1		Papola		Ifi35
			Gys3		Papss1		Ifit2
			Gzmm		Pbx3		Ifit3
			H2-Ke6		Pcbp1		Ifitm3
			Hadhb		Pcbp3		Ift140
			Hand2		Pcdhb7		Igfals
			Hbb-b1		Pcdhgc3		Igfbp3
			Hbb-b2		Pcolce2		Igsf11
			Hccs		Pcyox1l		Ikbke
			Hdlbp		Pde6d		Il15
			Hey2		Pdlim1		Il15ra
			Hhatl		Pdlim3		Il17rc
			Higd1b		Pdlim7		Il18
			Higd2a		Pelo		Il1rap
			Hint2		Pfn1		Il27ra
			Hint3		Pftk1		Ing4
			Hist1h4i		Pgcp		Inhba
			Hmgcl		Pgm5		Inhbc
			Hmox2		Phc1		Inmt
			Hrc		Phex		Ints12
			Hs6st1		Phf20l1		Ints3
			Hsd17b10		Phf6		Ipp
			Hspa9		Phgdh		Iqgap2
			Hspb6		Pknox1		Irf2bp1
			Hspb7		Plekha1		Irf9
			Hspb8		Plekhg2		Irgm1
			Hspe1		Plk2		Itga5
			Hus1		Plxnd1		Itgb3bp
			Ict1		Pofut2		Itih1
			Idh2		Pola2		Itih2
			Idh3a		Polr2d		Itih4
			Idh3g		Ppbp		Iyd
			Ifngr2		Ppp1cc		Jam4
			Ifrd2		Ppp2r1a		Kbtbd4
			Ift122		Ppp2r5c		Kcnk5
			Igfbpl1		Ppt1		Keg1
			Ikbkg		Prkcbp1		Khk
			Il10rb		Prmt3		Klkb1
			Il13ra1		Prmt5		Kynu
			Immt		Prnpip1		Lage3
			Impa2		Prx		Lasp1
			Inpp5e		Psat1		Lass2
			Irx3		Pscd3		Letmd1
			Irx4		Psmc5		Lgals8
			Irx5		Psmd11		Lgsn
			Isca1		Psmd7		Lman1
			Itgb1bp2		Ptbp1		Lman2
			Ivns1abp		Ptpn12		Lnx2
			Jak3		Ptprg		LOC100040919
			Jph2		Ptprs		LOC100043671
			Kcmf1		Ptrf		LOC100044159
			Kcne1		Pus7l		LOC100044576
			Kcnh2		Pygo1		LOC100045567
			Kcnk3		Ralgps2		LOC100045882
			Kctd12b		Ran		LOC100046039
			Kctd9		Ranbp1		LOC100047707
			Kif1b		Rap2a		LOC268782
			Kifap3		Raver2		LOC381302
			Kifc3		Rbbp7		LOC386486
			Klhdc4		Rbl1		Lonp2
			Klhl21		Rbm9		Lpl
			Klhl30		Rbms1		Lpxn
			Klhl31		Rbms3		Lrba
			Klhl7		Rbpjl		Lrig1
			Krt222		Rbpms		Lrig3
			Ky		Reck		Lrp4
			Lace1		Rerg		Lrpap1
			Lad1		Rftn2		Lrrc8
			Lamb2		Rgs10		Lrrc8d
			Lars		Rnd2		Lrrk1
			Lbh		Rnf144a		Lrsam1
			Ldb3		Rnf26		Lsr
			Ldha		Rnf4		Ltb
			Letm1		Rnps1		Ly6a
			Lgals4		Robo1		Ly9
			Lifr		Rpap3		Lyplal1
			Lmf1		Rprml		Maged1
			LOC100041835		Rtn1		Magix
			LOC100044101		Ryk		Mapk8
			LOC100044103		Sall2		Mapk9
			LOC100044122		Samd14		Masp1
			LOC100044177		Sart3		Masp2
			LOC100044767		Scamp4		Mbl1
			LOC100044934		Scn3b		Mbl2
			LOC100045241		Scoc		Mcat
			LOC100045697		Scx		Mcfd2
			LOC100046232		Sdc2		Med19
			LOC100046690		Sec23a		Med22
			LOC100046898		Sema3f		Meis2
			LOC100046918		Sema3g		Mettl7b
			LOC100047653		Sept8		Mfsd1
			LOC100047762		Serpine2		Mfsd3
			LOC100048221		Sf3b3		Mgat1
			LOC100048295		Sgip1		MGC18837
			LOC100048480		Shd		Mgmt
			LOC333331		She		Mgp
			LOC654426		Shisa2		Mgst1
			LOC668837		Slc27a3		Mia2
			Lpar3		Slc27a6		Mid1ip1
			Lrg1		Slc2a10		Miox
			Lrpprc		Slc35e1		Mlxipl
			Lrrc1		Slc39a6		Mmp2
			Lrrc20		Sln		Mnd1
			Lrrc39		Smad5		Mocs1
			Lsm3		Smarca1		Mocs2
			Lyrm5		Smarca2		Mpdu1
			Macrod1		Smarca4		Mpst
			Mad2l1bp		Smarcb1		Mrpl27
			Magi3		Smarce1		Mthfs
			Mall		Smcr7l		Mtif3
			Map1lc3a		Snai1		Mtrf1
			Map3k1		Snn		Mupcdh
			Mapkapk3		Snora65		Muted
			Mapt		Snrpa		Mx2
			Mat2a		Snrpd1		Mycl1
			Mb		Snrpd3		Myg1
			Mbnl2		Sntg2		Nags
			Mcl1		Sp5		Ndst1
			Mdh1		Spag5		Necap1
			Mdh2		Spin		Nelf
			Mecr		Spon2		Net1
			Metapl1		Spry4		Neu2
			Mfn1		Srf		Nfyb
			Mfn2		Srm		Ngef
			Mlana		St6galnac4		Nicn1
			Mlf1		St8sia2		Ninj1
			Mlycd		St8sia4		Nipsnap1
			Mmd		Stau2		Nipsnap3a
			Mospd1		Stbd1		Nit2
			Mov10l1		Stip1		Nln
			Mprip		Stk3		Nlrx1
			Mpv17		Stx8		Nme3
			Mrp63		Stxbp1		Nme7
			Mrpl10		Sumo2		Nr1h3
			Mrpl11		Svep1		Nr1i3
			Mrpl12		Swap70		Nr2f6
			Mrpl13		Tbx2		Nsbp1
			Mrpl18		Tbx3		Nsun4
			Mrpl2		Tbx4		Nudt1
			Mrpl23		Tbxa2r		Nudt7
			Mrpl28		Tceb2		Ocln
			Mrpl3		Tdg		Olfml1
			Mrpl30		Tex14		Olfml3
			Mrpl34		Tfdp1		Orc5l
			Mrpl38		Tgfb1i1		Osgin1
			Mrpl4		Tgfb3		Ostb
			Mrpl40		Tgs1		P2ry6
			Mrpl43		Thbd		P4hb
			Mrpl46		Thbs3		Pacsin3
			Mrpl47		Thop1		Pah
			Mrpl54		Thra		Palm
			Mrpl55		Thsd1		Papss2
			Mrps10		Thsd7b		Pard6g
			Mrps16		Tinag		Parp14
			Mrps18a		Tipin		Pars2
			Mrps18b		Tle4		Pcbd1
			Mrps23		Tmed9		Pcx
			Mrps24		Tmem118		Pcyox1
			Mrps26		Tmem132c		Pde6c
			Mrps27		Tmem185b		Pdlim4
			Mrps28		Tmem2		Pdxdc1
			Mrps30		Tmem55b		Pdzk1
			Mrps31		Tmsb10		Pemt
			Mrps33		Tmtc2		Pepd
			Mrps34		Tmtc4		Pex11c
			Mrps35		Tnfrsf10b		Pex2
			Mrps5		Tnfrsf19		Pi4k2b
			Mrps9		Tnnc1		Pigt
			Msx1		Tollip		Pik3c2g
			Mtap7d1		Tpm2		Pik3r1
			Mterfd1		Traf5		Pilrb1
			Mto1		Trim32		Pipox
			Mtx1		Trim35		Pklr
			Mxd3		Trim36		Pla1a
			Mybpc3		Trp53		Pla2g12b
			Mycbp		Tshb		Pla2g15
			Myh6		Tspan3		Pla2g6
			Myh8		Tspyl3		Pld4
			Myl1		Ttyh3		Plg
			Myom1		Tuba1a		Plxna1
			Nat15		Tubb2b		Plxna2
			Nat5		Tubb5		Pmm2
			Nck1		Tug1		Pmvk
			Ncl		Twist2		Pnpla1
			Ndc80		Txndc13		Pnpla7
			Ndufa1		Uba1		Pofut1
			Ndufa10		Ube2e3		Pols
			Ndufa12		Ube2g1		Pomp
			Ndufa13		Ube2i		Pon1
			Ndufa2		Ube2l3		Ppapdc1b
			Ndufa4		Ubl4		Ppara
			Ndufa5		Ubr7		Ppfibp2
			Ndufa6		Ubtd2		Ppnr
			Ndufa7		Uchl3		Prdx4
			Ndufa8		Uck2		Prg2
			Ndufa9		Unc5b		Prickle1
			Ndufaf1		Unc5c		Prkab1
			Ndufb10		Usp1		Prlr
			Ndufb11		Utp23		Proc
			Ndufb3		Vangl2		Prodh2
			Ndufb4		Vcl		Prox1
			Ndufb5		Vegfc		Proz
			Ndufb6		Vgll4		Prrg2
			Ndufb7		Vps37b		Psma4
			Ndufb8		Vrk1		Psmb1
			Ndufb9		Vsnl1		Psmb8
			Ndufs2		Wasf2		Pter
			Ndufs3		Wisp1		Ptgs1
			Ndufs4		Wnt10b		Ptms
			Ndufs6		Wnt2		Ptprf
			Ndufs7		Wnt5a		Pvrl3
			Ndufs8		Wnt5b		Rab17
			Ndufv1		Wwtr1		Rab43
			Ndufv2		Yme1l1		Rab8a
			Ngfb		Ywhab		Rabggta
			Nhlrc1		Ywhaq		Rabl4
			Nin		Ywhaz		Rad51
			Nme2		Zc3h18		Rad51c
			Nme5		Zc4h2		Rad51l3
			Nola3		Zcchc18		Raet1b
			Nostrin		Zdhhc13		Rai14
			Notch1		Zeb2		Rasl11b
			Notch3		Zfp184		Rassf7
			Nqo1		Zfp191		Rbm47
			Nrap		Zfp282		Rbp1
			Nrtn		Zfp39		Rdh11
			Nrxn2		Zfp532		Rdh7
			Nt5c3		Zfpm2		Rdh9
			Nt5dc3		Zmynd11		Reep4
			Nudt13				Reep6
			Nudt19				Rer1
			Nudt22				Rfc2
			Nudt4				Rnase4
			Nudt6				Rnf121
			Nudt8				Rnf135
			Oaz2				Rnf170
			Ogt				Rnf181
			Oma1				Rngtt
			Opa1				Rnpepl1
			Osbpl2				Rogdi
			Osgep				Rpa3
			Osgepl1				Rpn2
			Oxnad1				Rps19bp1
			Pabpc4				Rrbp1
			Pank1				Rtp3
			Pank4				Rwdd3
			Parp8				Saa3
			Pbx1				Sacm1l
			Pccb				Sar1a
			Pcnt				Sardh
			Pcyt2				Sars2
			Pdha1				Sat2
			Pdhb				Sdc1
			Pdk2				Sdc3
			Pdk4				Sec14l4
			Pdss1				Sec16b
			Pebp1				Sec61a1
			Peci				Sema4a
			Pex19				Sema4g
			Pex6				Sepx1
			Pfkfb2				Serpina10
			Pfkm				Serpina11
			Pgm2				Serpina1a
			Phb2				Serpina1c
			Phf17				Serpina1e
			Phkb				Serpinc1
			Phpt1				Serpind1
			Phtf2				Serpinf1
			Pi16				Serpinf2
			Pick1				Sfmbt1
			Pigo				Sgpl1
			Pih1d1				Sh3bp2
			Pik3r6				Sh3yl1
			Pitpnm1				Shmt1
			Pkhd1l1				Siat7f
			Pkig				Sigirr
			Pkm2				Sil1
			Pkp2				Sipa1l1
			Plcd3				Sirpa
			Plce1				Slc11a1
			Plcg2				Slc17a2
			Plec1				Slc19a2
			Pln				Slc1a4
			Pnpla2				Slc22a1
			Pnpla8				Slc22a18
			Pold3				Slc22a7
			Poldip2				Slc23a3
			Pole4				Slc25a23
			Polh				Slc25a25
			Poll				Slc26a1
			Polr1d				Slc27a5
			Pou6f1				Slc31a1
			Ppa2				Slc35a3
			Ppapdc3				Slc35b2
			Ppargc1b				Slc35b4
			Ppif				Slc39a11
			Ppm1j				Slc39a4
			Ppm2c				Slc39a5
			Ppp1r10				Slc44a3
			Ppp1r14c				Slc45a3
			Ppp1r2				Slc46a1
			Ppp2cz				Slc46a3
			Ppp2r5e				Slc6a12
			Ppp5c				Slc6a13
			Pptc7				Slc7a7
			Prdx5				Slc7a8
			Prickle3				Slc9a3r1
			Prkaa2				Slc9a8
			Prkar1a				Slco1b2
			Prkca				Snd1
			Prpf38b				Snurf
			Prrx1				Snx2
			Pscd1				Snx20
			Psmb5				Snx6
			Psmb7				Snx9
			Psmc3ip				Soat2
			Ptcd3				Spata2L
			Ptges2				Spcs3
			Ptgr2				Spg20
			Ptprb				Spp2
			Pygm				Spsb2
			Rab1b				Sptlc1
			Rab21				Srprb
			Rab24				Srr
			Rab3a				Ssbp3
			Rabgap1l				Ssr2
			Rad23a				St6gal1
			Ramp1				Stard13
			Rap2c				Stard3nl
			Rapgef3				Stat2
			Rapgef4				Stx18
			Rars2				Sult1c2
			Rasl12				Sumo3
			Rbm18				Suox
			Rbm19				Supt3h
			Rbm38				Surf4
			Rbpms2				Tap1
			Rcan2				Tap2
			Reep5				Tapbp
			Repin1				Tapbpl
			Retsat				Tbc1d13
			Rfc4				Tbcd
			Rftn1				Tcirg1
			Rfx2				Tgm1
			Rg9mtd1				Th1l
			Rgs12				Timd2
			Rgs4				Tlcd2
			Rhbdl2				Tlr2
			Rhot2				Tm2d3
			Ric8b				Tm6sf2
			Rilp				Tm9sf4
			Rilpl1				Tmem106a
			Rnf123				Tmem106c
			Rnf14				Tmem141
			Rnf207				Tmem146
			Rnf5				Tmem167
			Rnf6				Tmem176a
			Rnmtl1				Tmem180
			Robo4				Tmem184a
			Rpap1				Tmem19
			Rpia				Tmem205
			Rpl3l				Tmem208
			Rps6kl1				Tmem42
			Rpusd4				Tmem56
			Rqcd1				Tmem63b
			Rragd				Tmem86b
			Rsad1				Tmem97
			Rsad2				Tmprss6
			Rtel1				Tnfaip8l2
			Rusc2				Tor1a
			Satb1				Traf3
			Scara5				Treml4
			Sccpdh				Trfr2
			Scd4				Trim2
			Scn10a				Trim21
			Scn5a				Trub1
			Scube2				Tsc22d1
			Sdhb				Tsen34
			Sdhc				Tspan14
			Sec14l1				Tspan31
			Sec61g				Ttc36
			Secisbp2				Ttc39a
			Serf1				Ttc7
			Serhl				Ttll5
			Setd1b				Ttpa
			Setd8				Ttr
			Sfrs14				Ttyh2
			Sgca				Tubgcp2
			Sgcb				Txndc15
			Sgcg				Txndc5
			Sh3glb1				Ubac2
			Sh3tc1				Ube2n
			Sharpin				Ubl5
			Shfm1				Ubqln1
			Sipa1				Ubxd8
			Sirt3				Uevld
			Sirt5				Ugt1a10
			Slc12a7				Ugt1a6a
			Slc16a13				Ugt2b36
			Slc22a5				Ugt3a1
			Slc25a11				Ugt3a2
			Slc25a12				Unc119
			Slc25a19				Upb1
			Slc25a20				Upf1
			Slc25a26				Upk3b
			Slc25a34				Upp2
			Slc25a38				Usp12
			Slc25a42				Vkorc1
			Slc26a6				Vmo1
			Slc27a1				Vnn3
			Slc2a4				Vsig4
			Slc35a4				Wdr18
			Slc38a2				Wdr68
			Slc5a6				Wwc1
			Slc6a8				Xkr8
			Slk				Xkr9
			Smarcal1				Xrcc2
			Smarcd3				Yif1b
			Smcr7				Yipf2
			Smox				Zbtb45
			Smpd1				Zfhx3
			Smpx				Zfp213
			Smtnl2				Zfp334
			Smyd1				Zfp385a
			Snca				Zfyve21
			Snta1				Zhx1
			Sod2				Zkscan1
			Spag7
			Srp9
			Stag3
			Stard7
			Stmn2
			Stx4a
			Supv3l1
			Suv420h1
			Syngr2
			Synj2bp
			Syradb
			Sytl2
			Tagap
			Tarbp2
			Tarsl2
			Taz
			Tbrg4
			Tcap
			Tceal5
			Tcf15
			Tcf19
			Tec
			Tesc
			Tfam
			Tfrc
			Tha1
			Them2
			Tia1
			Timm10
			Timm44
			Timm50
			Tmc7
			Tmem109
			Tmem117
			Tmem126a
			Tmem126b
			Tmem134
			Tmem164
			Tmem201
			Tmem218
			Tmem35
			Tmem38a
			Tmem41b
			Tmem65
			Tmem70
			Tmem82
			Tnni3
			Tnni3k
			Tob1
			Tpd52l1
			Tpi1
			Trabd
			Traf4
			Trak1
			Trappc2
			Triap1
			Trim54
			Trim63
			Trim72
			Trip10
			Trmt2b
			Trp53i11
			Trpc3
			Trpt1
			Tsc2
			Tsc22d4
			Ttc35
			Ttll1
			Ttn
			Tusc4
			Twf2
			Txlnb
			Txn2
			Txnrd2
			U2af1l4
			U2af2
			Ubac1
			Ubap2
			Ube2b
			Ube2m
			Ubiad1
			Ubqln4
			Ucp3
			Uqcrc1
			Uqcrc2
			Urb2
			Uros
			Ush1c
			Usp13
			Usp2
			Usp20
			Vamp1
			Vav3
			Vdac1
			Vegfa
			Vegfb
			Vps24
			Wdr34
			Wdr51b
			Wdr76
			Wfdc1
			Wnk1
			Yipf7
			Yod1
			Ythdf3
			Zadh2
			Zbtb17
			Zc3h7a
			Zcchc5
			Zfp101
			Zfp202
			Zfp27
			Zfp397
			Zfp46
			Zfp467
			Zfp579
			Zfp597
			Zfp629
			Zfp672
			Zfp68
			Zfp691
			Zfp748
			Zfp768
			Zfp787
			Zw10
