# Supplementary material for: Aberrant activation of the human sex-determining gene in early embryonic development results in postnatal growth retardation and lethality in mice
Source: Sci Rep. 2017 Jun 23;7:4113. doi: 10.1038/s41598-017-04117-6 (PMC5482865; doi:10.1038/s41598-017-04117-6)
Supplement: Supplementary file 4 — Supplemental Table S3 [file 41598_2017_4117_MOESM4_ESM.xls]

## Sheet: Sheet1
Supplemental Table S3, Top 10 canonical pathways affected by ectopic hSRY expression in brain, heart, lung and liver of hSRY-ON mice
Organ	Ingenuity Canonical Pathways	p-value	Ratio	Molecules
Brain	Cell Cycle Control of Chromosomal Replication	1.20226e-06	0.237	MCM5,MCM3,MCM6,MCM2,TOP2A,POLD1,CDK2,DBF4,MCM4
	Mitotic Roles of Polo-Like Kinase	3.31131e-06	0.167	KIF23,CDC25C,HSP90AB1,CDC20,PRC1,CDC23,PLK1,ANAPC11,KIF11,CDK1,CCNB1
	Zymosterol Biosynthesis	1.07152e-05	0.667	NSDHL,MSMO1,CYP51A1,LBR
	Cholesterol Biosynthesis III (via Desmosterol)	2.29087e-05	0.385	NSDHL,MSMO1,LSS,CYP51A1,LBR
	Cholesterol Biosynthesis II (via 24,25-dihydrolanosterol)	2.29087e-05	0.385	NSDHL,MSMO1,LSS,CYP51A1,LBR
	Cholesterol Biosynthesis I	2.29087e-05	0.385	NSDHL,MSMO1,LSS,CYP51A1,LBR
	Superpathway of Cholesterol Biosynthesis	0.000138038	0.214	NSDHL,MSMO1,LSS,HMGCS2,CYP51A1,LBR
	GADD45 Signaling	0.00018197	0.263	CCND2,CCND1,CDK2,CDK1,CCNB1
	Cell Cycle: G2/M DNA Damage Checkpoint Regulation	0.000549541	0.143	CDC25C,TOP2A,PLK1,BORA,AURKA,CDK1,CCNB1
	Proline Degradation	0.000870964	1	ALDH4A1,LOC102724788/PRODH
Heart	Mitochondrial Dysfunction	7.94328e-17	0.193	HSD17B10,SDHB,ATP5H,Cox6c,PRDX5,CPT1B,COX10,NDUFB5,ACO2,NDUFB3,COX6A2,NDUFB10,NDUFB9,SOD2,NDUFS2,NDUFA10,OGDH,NDUFS4,NDUFA8,AIFM1,NDUFAF1,NDUFS7,ATP5A1,MAPK12,COX7A1,Cox8b,NDUFS8,NDUFB7,CYC1,CYCS,NDUFS3,UQCRC1,SNCA
	Oxidative Phosphorylation	6.30957e-13	0.211	SDHB,ATP5H,Cox6c,NDUFS7,COX10,ATP5A1,NDUFB5,COX7A1,NDUFB3,COX6A2,NDUFB10,Cox8b,NDUFB9,NDUFS8,CYC1,NDUFB7,NDUFS2,NDUFA10,CYCS,NDUFS3,UQCRC1,NDUFS4,NDUFA8
	TCA Cycle II (Eukaryotic)	1.94984e-08	0.391	SDHB,CS,SUCLG1,DLST,ACO2,OGDH,MDH2,FH,MDH1
	Fatty Acid β-oxidation I	5.88844e-06	0.25	HSD17B10,ACSL3,ECI2,ACSL5,HADHB,ACADM,ECI1,ACAA2
	Glycolysis I	1.02329e-05	0.28	ENO3,ENO2,ALDOA,PGAM2,PFKP,ALDOC,PFKM
	Gluconeogenesis I	1.02329e-05	0.28	ENO3,ENO2,ALDOA,PGAM2,MDH2,MDH1,ALDOC
	Hepatic Fibrosis / Hepatic Stellate Cell Activation	2.81838e-05	0.0984	MYH6,CTGF,COL12A1,IFNGR2,VEGFB,MYH7,MYL1,VEGFA,ACTA2,EDN1,TIMP1,IGF1R,CCL21,IGFBP3,MYL4,CD14,ECE1,AGTR1
	RhoA Signaling	0.000158489	0.107	CDC42EP3,WASF1,MYLK,CDC42EP4,LPAR3,MYL1,ACTA2,IGF1R,MYL4,PIP4K2A,ARHGAP1,SEPT6,ACTA1
	ILK Signaling	0.000645654	0.0816	MYH6,SNAI1,VEGFB,MYH7,MAPK12,CCND1,MYL1,VEGFA,TGFB1I1,ACTA2,PPM1L,RHOU,MYL4,PIK3CB,KRT18,ACTA1
	Clathrin-mediated Endocytosis Signaling	0.000676083	0.0812	APOE,SRC,RAB4A,F2R,CLTB,VEGFB,VEGFA,LYZ,ACTA2,TF,FGF12,TFRC,PIK3CB,S100A8,SH3KBP1,ACTA1
Lung	Sertoli Cell-Sertoli Cell Junction Signaling	1.77828e-08	0.129	SPTBN2,CLDN10,MAP3K6,GUCY1A3,CLDN15,ACTB,TGFBR3,MYO7A,ACTN2,IGSF5,MAPK13,NOS3,TUBB2B,TUBA1A,ACTA2,CLDN4,TUBB6,CLDN1,TGFB3,TUBB4A,MAP3K8,ACTG2,CLDN3
	Agranulocyte Adhesion and Diapedesis	2.34423e-07	0.116	AOC3,CLDN10,VCAM1,MYL2,CLDN15,ACTB,MYH11,C5,Ccl9,CXCL16,PODXL2,ACTA2,CLDN4,IL1RN,CLDN1,MYL4,ITGA1,ACTG2,CXCL17,Ccl6,CLDN3,MYL3
	LPS/IL-1 Mediated Inhibition of RXR Function	3.71535e-05	0.0905	GSTA3,APOE,MGST1,ACOX2,ABCG1,ALAS1,HMGCS2,SOD3,CHST2,ALDH1A1,IL1RN,SLC27A6,CD14,SLC27A1,ALDH3B1,CYP2B6,PLTP,ABCC3,ALDH3A1,GSTK1
	Mitotic Roles of Polo-Like Kinase	4.89779e-05	0.152	KIF23,HSP90AB1,CDC20,PLK2,PRC1,PLK1,CDC16,KIF11,CDK1,CCNB1
	Epithelial Adherens Junction Signaling	8.31764e-05	0.103	MYL2,ACTB,MYO7A,ACTN2,TGFBR3,MYH11,TUBB2B,TUBA1A,ACTA2,TUBB6,MYL4,TUBB4A,ACTG2,MYL3,EGFR
	Cell Cycle Control of Chromosomal Replication	0.000190546	0.184	MCM3,MCM5,MCM6,MCM2,TOP2A,POLD1,MCM4
	NRF2-mediated Oxidative Stress Response	0.000194984	0.0881	GSTA3,MAP2K6,MGST1,ACTB,HSPB8,HERPUD1,SOD3,DNAJB13,FOS,HMOX1,ACTA2,GPX2,IRS2,ACTG2,FKBP5,GSTK1,EPHX1
	Granulocyte Adhesion and Diapedesis	0.000218776	0.0904	CLDN10,VCAM1,CLDN15,FPR2,THY1,C5,Ccl9,CXCL16,CLDN4,CLDN1,IL1RN,SDC2,ITGA1,CXCL17,Ccl6,CLDN3
	Tight Junction Signaling	0.000371535	0.0898	CLDN10,CLDN15,MYL2,ACTB,IGSF5,MYH11,FOS,ACTA2,CLDN4,CLDN1,TGFB3,MYL4,ACTG2,CLDN3,MYL3
	Acute Phase Response Signaling	0.000416869	0.0888	MAP2K6,SERPING1,C3,Saa3,SERPINA3,MAPK13,C5,HMOX1,FOS,HP,NFKBIA,ITIH4,IL1RN,OSMR,C2
Liver	FXR/RXR Activation	3.98107e-13	0.198	ABCG8,ABCG5,APOA4,APOF,C9,CYP8B1,PON1,SLC27A5,ITIH4,SERPINA1,SLCO1B3,MLXIPL,APOM,SDC1,CYP27A1,SERPINF1,NR1H3,VLDLR,SERPINF2,SULT2A1,ABCB4,FBP1,SLC51B,FOXA3,PPARGC1A
	Coagulation System	3.98107e-11	0.371	PLG,F11,KLKB1,F2R,PROC,F5,F13A1,VWF,F7,SERPINA1,F13B,SERPINF2,SERPIND1
	Superpathway of Melatonin Degradation	3.98107e-11	0.254	CYP3A7,CYP4F8,UGT3A1,SULT1C2,Cyp2c40 (includes others),UGT2B7,SULT2A1,POR,MAOB,MPO,CYP3A5,CYP2E1,CYP4B1,CYP2A6 (includes others),CYP2B6,UGT1A7 (includes others),CYP51A1
	Melatonin Degradation I	1.1749e-09	0.242	CYP3A7,CYP4F8,UGT3A1,SULT1C2,UGT2B7,Cyp2c40 (includes others),SULT2A1,POR,CYP3A5,CYP2E1,CYP4B1,CYP2A6 (includes others),CYP2B6,UGT1A7 (includes others),CYP51A1
	LPS/IL-1 Mediated Inhibition of RXR Function	1.20226e-09	0.127	ABCG8,CYP3A7,ALDH4A1,ABCG5,ALAS1,MAOB,SLC27A5,ALDH1L1,CYP3A5,NGFR,NR1I3,PPARGC1B,ACSL4,CYP2A6 (includes others),IL1RAP,SLCO1B3,GSTA3,ALDH1B1,SULT1C2,ALDH8A1,NR1H3,PAPSS2,SULT2A1,Cyp4a14,CD14,CYP2B6,CYP4A11,PPARGC1A
	Estrogen Biosynthesis	2.69153e-09	0.308	POR,CYP3A7,CYP4F8,Cyp2c40 (includes others),CYP3A5,CYP2E1,CYP4B1,HSD17B11,CYP2A6 (includes others),CYP2B6,CYP51A1,HSD17B2
	Bupropion Degradation	3.01995e-09	0.4	POR,CYP3A7,CYP4F8,Cyp2c40 (includes others),CYP3A5,CYP2E1,CYP4B1,CYP2A6 (includes others),CYP2B6,CYP51A1
	Acetone Degradation I (to Methylglyoxal)	4.7863e-09	0.385	POR,CYP3A7,CYP4F8,Cyp2c40 (includes others),CYP3A5,CYP2E1,CYP4B1,CYP2A6 (includes others),CYP2B6,CYP51A1
	Nicotine Degradation II	1.38038e-08	0.222	CYP3A7,CYP4F8,UGT3A1,UGT2B7,Cyp2c40 (includes others),INMT,POR,CYP3A5,CYP2E1,CYP4B1,CYP2A6 (includes others),CYP2B6,UGT1A7 (includes others),CYP51A1
	Nicotine Degradation III	1.58489e-08	0.241	CYP3A7,CYP4F8,UGT3A1,UGT2B7,Cyp2c40 (includes others),POR,CYP3A5,CYP2E1,CYP4B1,CYP2A6 (includes others),CYP2B6,UGT1A7 (includes others),CYP51A1
