# Supplementary material for: Aberrant activation of the human sex-determining gene in early embryonic development results in postnatal growth retardation and lethality in mice
Source: Sci Rep. 2017 Jun 23;7:4113. doi: 10.1038/s41598-017-04117-6 (PMC5482865; doi:10.1038/s41598-017-04117-6)
Supplement: Supplementary file 5 — Supplemental Table S4 [file 41598_2017_4117_MOESM5_ESM.xls]

## Sheet: Sheet1
Supplemental Table S4. Top molecular and cellular functions and physiological system and development in hSRY-ON mice
Brain	Molecular and cellular functions
	Name	p-value range	# Molecules
	Cellular growth and proliferation	6.48E-04 - 7.91E-22	300
	Cell morphology	6.19E-04 - 2.26E-16	194
	Cellcycle	6.50E-04 - 5.26E-15	126
	Cell death and survival	5.61E-04 - 2.29E-12	240
	Cellular development	6.00E-04 - 2.00E-09	231
	Physiological system development and function
	Name	p-value range	# Molecules
	Organismal survival	1.67E-04 - 8.81E-14	194
	Tissue morphology	6.23E-04 - 6.57E-11	204
	Connective tissue development and function	4.65E-04 - 1.10E-10	139
	Nervous system development and function	6.37E-04 - 2.56E-08	86
	Cardiovascular system development and function	6.19E-04 - 2.29E-07	112
Heart	Molecular and cellular functions
	Name	p-value range	# Molecules
	Energy production	9.92E-05 - 5.40E-17	63
	Lipid metabolism	1.46E-04 - 5.40E-17	142
	Small molecule biochemistry	1.46E-04 - 5.40E-17	213
	Cell morphology	1.74E-04 - 7.97E-17	203
	Cell death and survival	1.45E-04 - 4.96E-13	253
	Physiological system development and function
	Name	p-value range	# Molecules
	Cardiovascular system development and function	1.83E-04 - 3.34E-18	172
	Skeletall and muscular system development and function	1.91E-04 - 4.93E-18	164
	Organ morphology	1.91E-04 - 3.00E-14	174
	Tissue morphology	1.53E-04 - 5.84E-14	209
	Organismal development	1.91E-04 - 6.10E-14	237
Lung	Molecular and cellular functions
	Name	p-value range	# Molecules
	Cellular growth and proliferation	3.99E-06 - 5.35E-32	346
	Cellular movement	3.98E-06 - 7.88E-30	225
	Cell death and survival	5.22E-06 - 1.97E-24	291
	Lipid metabolism	4.64E-06 - 6.21E-19	128
	Molecular transport	4.01E-06 - 6.21E-19	186
	Physiological system development and function
	Name	p-value range	# Molecules
	Organismal survival	7.37E-13 - 2.82E-21	234
	Immune cell trafficking	3.98E-06 - 6.17E-19	131
	Tissue morphology	4.93E-06 - 1.85E-17	226
	Cardiovascular system development and function	3.77E-06 - 4.48E-16	155
	Hemaological system development and function	4.93E-06 - 5.14E-16	195
Liver	Molecular and cellular functions
	Name	p-value range	# Molecules
	Lipid metabolism	3.83E-05 - 3.52E-25	198
	Molecular transport	3.83E-05 - 3.52E-25	219
	Small molecule biochemistry	3.83E-05 - 3.52E-25	237
	Vitamin and mineral metabolism	3.60E-05 - 3.77E-19	69
	Cellular growth and proliferation	2.62E-05 - 1.42E-17	281
	Physiological system development and function
	Name	p-value range	# Molecules
	Organismal development	3.54E-05 - 3.40E-19	243
	Digestive system development and function	3.54E-05 - 1.16E-17	114
	Hepatic system development and function	2.84E-05 - 4.88E-17	89
	Organ morphology	2.84E-05 - 4.88E-17	172
	Organismal survival	1.82E-05 - 4.04E-16	218
